# Supplementary material for: Ten Candidate Genes Were Identified to Be Associated with the Great Growth Differentiation in the Three-Way Cross Hybrid Abalone
Source: Animals (Basel). 2025 Jan 14;15(2):211. doi: 10.3390/ani15020211 (PMC11758661; doi:10.3390/ani15020211)
Supplement: Supplementary file 1 [file animals-15-00211-s001.zip › Table S1.xlsx]

## Sheet: Sheet1
Table S1 Phenotypic statistics of individuals sampled from the DF×SS for transcriptome
Sample	Group	Shell length (SL, mm)	Shell width (SW, mm)	Total weight (TW, g)	Shell weight（TS,g）	Foot muscle weight（TM, g）	TM/TW (MR)	SL/SW (LW)	TW/SL (F)
L group-1	L	69.6	50.87	37.88	9.28	21.52	0.5681	1.3681	0.5442
L group-2	L	65.47	48.42	40.26	9.83	21.98	0.5459	1.3521	0.6149
L group-3	L	66.53	48.71	39.25	9.52	15.58	0.3969	1.3658	0.5899
S group-1	S	27.84	19.65	2.87	1.16	0.71	0.2473	1.4167	0.103
S group-2	S	25.14	17.18	1.81	0.79	0.83	0.4585	1.4633	0.0719
S group-3	S	30.33	21.71	3.36	1.1	1.14	0.3392	1.397	0.1107
