# Supplementary material for: Ten Candidate Genes Were Identified to Be Associated with the Great Growth Differentiation in the Three-Way Cross Hybrid Abalone
Source: Animals (Basel). 2025 Jan 14;15(2):211. doi: 10.3390/ani15020211 (PMC11758661; doi:10.3390/ani15020211)
Supplement: Supplementary file 1 [file animals-15-00211-s001.zip › Table S2.xlsx]

## Sheet: Sheet1
TableS2 Phenotypic correlation statistics for DF×SS
Traits	SL	SW	TW	TS	TM	MR	LW	F
SL	﹣	0.98**	0.94**	0.93**	0.91**	0.22*	﹣0.14	0.93**
SW		﹣	0.95**	0.94**	0.91**	0.22*	﹣0.33**	0.95**
TW			﹣	0.95**	0.96**	0.19*	﹣0.25**	0.99**
TS				﹣	0.92**	0.18	﹣0.25**	0.95**
TM					﹣	0.42**	﹣0.22*	0.94**
MR						﹣	﹣0.03	0.18
LW							﹣	0.31**
F								﹣
Note：* indicates pearson test P < 0.05, ** P < 0.01.
