# Supplementary material for: Ten Candidate Genes Were Identified to Be Associated with the Great Growth Differentiation in the Three-Way Cross Hybrid Abalone
Source: Animals (Basel). 2025 Jan 14;15(2):211. doi: 10.3390/ani15020211 (PMC11758661; doi:10.3390/ani15020211)
Supplement: Supplementary file 1 [file animals-15-00211-s001.zip › Table S3.xlsx]

## Sheet: Sheet1
TableS3 Growth trait-related significant SNP loci
Traits	SNP	Chromosome	Position	P.value	maf	effect
MR	chr5_46100005	chr5	46100005	1.47847e-14	0.214912	NA
	chr1_25474084	chr1	25474084	4.61333e-14	0.114035	NA
	chr2_4390407	chr2	4390407	1.28781e-13	0.140351	NA
	chr6_58688994	chr6	58688994	3.20099e-13	0.171053	NA
	chr5_52996877	chr5	52996877	3.50401e-12	0.166667	NA
	chr16_53893196	chr16	53893196	7.60194e-11	0.166667	NA
	chr13_28090774	chr13	28090774	1.24119e-09	0.192982	NA
	chr8_9806503	chr8	9806503	1.99579e-06	0.201754	NA
	chr1_45051757	chr1	45051757	4.12748e-06	0.22807	NA
	chr14_6354683	chr14	6354683	5.92028e-06	0.122807	NA
	chr9_23692944	chr9	23692944	6.14998e-06	0.214912	NA
F	chr4_30950801	chr4	30950801	5.97252e-25	0.208696	-0.14914
	chr1_26345514	chr1	26345514	2.18512e-10	0.156522	-0.0556807
	chr7_27827914	chr7	27827914	3.99749e-10	0.152174	-0.0556398
	chr14_22661204	chr14	22661204	6.04427e-10	0.26087	0.0638555
	chr2_6916841	chr2	6916841	3.03131e-09	0.113043	-0.0538122
	chr4_12106042	chr4	12106042	6.65882e-09	0.221739	-0.0453268
	chr16_45749077	chr16	45749077	2.42983e-06	0.195652	0.0458969
	chr18_39420773	chr18	39420773	2.49511e-06	0.126087	-0.0407599
	chr6_57272193	chr6	57272193	2.85978e-06	0.226087	0.0508827
	chr18_34745162	chr18	34745162	3.32783e-06	0.282609	0.0359186
	chr13_66424218	chr13	66424218	4.1303e-06	0.143478	0.0369432
	chr14_73608989	chr14	73608989	6.78797e-06	0.113043	0.0436295
	chr4_17479370	chr4	17479370	8.86189e-06	0.073913	0.0550006
LW	chr3_74188029	chr3	74188029	4.88265e-20	0.234783	0.0707338
	chr10_32319287	chr10	32319287	4.25452e-10	0.234783	-0.0319698
	chr17_18651168	chr17	18651168	1.02411e-09	0.130435	-0.0314004
	chr3_73581128	chr3	73581128	7.32484e-09	0.182609	-0.0319614
	chr10_13548322	chr10	13548322	1.25529e-08	0.169565	0.0299131
	chr3_47809459	chr3	47809459	1.35154e-08	0.186957	-0.031761
	chr6_44246750	chr6	44246750	1.93056e-08	0.234783	-0.0242662
	chr2_11499371	chr2	11499371	1.4104e-07	0.26087	-0.0381097
SL	chr4_31036063	chr4	31036063	1.71863e-21	0.221739	-8.65948
	chr7_24302989	chr7	24302989	4.78105e-12	0.0782609	-6.37277
	chr9_59504103	chr9	59504103	7.91526e-12	0.208696	-5.1747
	chr2_15916370	chr2	15916370	6.08454e-09	0.347826	3.94943
	chr16_47618889	chr16	47618889	9.25184e-09	0.16087	-3.85931
	chr8_18620680	chr8	18620680	1.59234e-08	0.221739	3.68344
	chr9_40644302	chr9	40644302	2.026e-07	0.173913	-3.30443
	chr12_3888866	chr12	3888866	3.50173e-07	0.1	-3.71313
	chr2_16354111	chr2	16354111	5.50966e-07	0.234783	3.66938
SW	chr4_41880993	chr4	41880993	4.27239e-24	0.217391	-7.38974
	chr1_26225286	chr1	26225286	2.13393e-10	0.208696	-3.05612
	chr10_61028490	chr10	61028490	4.79245e-10	0.226087	2.68936
	chr6_61819681	chr6	61819681	1.10873e-09	0.156522	-3.22474
	chr9_23771459	chr9	23771459	5.74476e-09	0.204348	-2.63369
	chr11_15492509	chr11	15492509	7.70349e-09	0.173913	2.48873
	chr1_33082845	chr1	33082845	1.98968e-08	0.13913	-3.103
	chr2_5731708	chr2	5731708	2.56367e-07	0.204348	-2.3085
	chr16_45749077	chr16	45749077	3.23782e-07	0.195652	2.54511
	chr16_47618889	chr16	47618889	2.41003e-06	0.16087	-2.15137
	chr2_6871368	chr2	6871368	2.47728e-06	0.0956522	3.4635
	chr2_7844233	chr2	7844233	4.98436e-06	0.0913043	3.37509
	chr17_13849319	chr17	13849319	5.71147e-06	0.0956522	2.7885
	chr17_13849323	chr17	13849323	6.7423e-06	0.0869565	2.83552
	chr10_16823491	10	16823491	6.90955e-06	0.0695652	-2.86859
	chr4_38829920	chr4	38829920	9.22912e-06	0.217391	3.09156
TM	chr13_42736357	chr13	42736357	2.36717e-21	0.144737	4.43512
	chr4_31036063	chr4	31036063	6.60348e-19	0.219298	-3.57584
	chr16_33673416	chr16	33673416	1.34566e-09	0.307018	-1.55465
	chr10_36530721	chr10	36530721	3.72004e-08	0.166667	1.71978
	chr4_44609764	chr4	44609764	9.29957e-08	0.201754	1.72625
	chr13_49488566	chr13	49488566	3.28442e-07	0.131579	1.71568
	chr8_10820983	chr8	10820983	6.41939e-07	0.149123	1.76703
	chr14_30073915	chr14	30073915	1.14266e-06	0.171053	-1.45339
	chr8_31607769	chr8	31607769	1.35251e-06	0.0964912	-1.7362
	chr7_31718396	chr7	31718396	3.58211e-06	0.179825	-1.55807
TS	chr13_42736357	chr13	42736357	3.81671e-12	0.143478	1.68552
	chr4_31036063	chr4	31036063	2.38176e-11	0.221739	-1.63605
	chr5_25370495	chr5	25370495	1.27069e-10	0.182609	-1.21737
	chr2_11090342	chr2	11090342	2.16799e-09	0.265217	-1.20449
	chr7_54442074	chr7	54442074	1.05557e-08	0.247826	-0.918573
	chr2_38418489	chr2	38418489	9.04681e-08	0.182609	1.00451
	chr8_12170166	chr8	12170166	2.81157e-07	0.178261	-0.98734
	chr13_24727749	chr13	24727749	2.84868e-06	0.46087	0.680207
	chr14_50570630	chr14	50570630	3.32171e-06	0.269565	0.873883
TW	chr4_31036063	chr4	31036063	2.55504e-17	0.221739	-8.67816
	chr14_57886033	chr14	57886033	5.41267e-12	0.152174	-4.82842
	chr13_66320821	chr13	66320821	2.43378e-10	0.108696	4.89732
	chr16_14465285	chr16	14465285	3.11629e-10	0.0956522	-5.28145
	chr11_18317868	chr11	18317868	1.18115e-08	0.108696	3.94416
	chr16_45749077	chr16	45749077	2.45638e-07	0.195652	4.30717
	chr6_44166426	chr6	44166426	1.01351e-06	0.130435	-3.44318
	chr1_34548821	chr1	34548821	1.34547e-06	0.13913	3.16249
	chr11_77412858	chr11	77412858	1.44593e-06	0.191304	2.92211
	chr18_39420791	chr18	39420791	2.5617e-06	0.108696	-3.42135
	chr18_35171090	chr18	35171090	5.75691e-06	0.126087	3.53704
	chr4_17721291	chr4	17721291	5.82365e-06	0.13913	3.9525
	chr15_58020889	chr15	58020889	7.73062e-06	0.104348	3.67978
