# Supplementary material for: Ten Candidate Genes Were Identified to Be Associated with the Great Growth Differentiation in the Three-Way Cross Hybrid Abalone
Source: Animals (Basel). 2025 Jan 14;15(2):211. doi: 10.3390/ani15020211 (PMC11758661; doi:10.3390/ani15020211)
Supplement: Supplementary file 1 [file animals-15-00211-s001.zip › Table S4.xlsx]

## Sheet: Sheet1
Table S4 The information of the candidate genes identified in the GWAS analysis.
Traits	Chromosome	Region	Start	End	Allele	Gene name	Gene annotation
MR	Chr1	intergenic	25476628	25494885	T/C	mib1	E3 ubiquitin-protein ligase mib1
	Chr13	intergenic	27930992	27932755	T/A	fzd5	Frizzled-5
	Chr13	intergenic	28097564	28108897	T/A	Cd63	CD63 antigen
	Chr14	mRNA	6348210	6390300	C/T	ODC1	Ornithine decarboxylase
	Chr16	mRNA	53889636	53961172	A/T	DGKE	Diacylglycerol kinase epsilon
	Chr2	intergenic	4391349	4402638	C/T	Scarf1	Scavenger receptor class F member 1
	Chr5	intergenic	46079083	46097309	T/G	ITIH3	Inter-alpha-trypsin inhibitor heavy chain H3
	Chr5	intergenic	46103442	46126332	T/G	KLHL12	Kelch-like protein 12
	Chr5	intergenic	53019621	53021774	A/T	TLR3	Toll-like receptor 3
	Chr6	intergenic	58499224	58500549	A/G	Acan	Aggrecan core protein
	Chr6	intergenic	58691571	58714953	A/G	wscd2	WSC domain-containing protein 2
	Chr8	intergenic	9793345	9795171	T/C	FP1	Adhesive plaque matrix protein
	Chr8	intergenic	9809511	9825140	T/C	pxn-1	Peroxidasin homolog
	Chr9	intergenic	23635164	23648004	G/T	FCGBP	IgGFc-binding protein
F	chr1	mRNA	26306694	26351649	G/A	/	Putative glucose-6-phosphate 1-epimerase
	Chr13	intergenic	66535357	66561277	A/T	nas-13	Zinc metalloproteinase nas-13
	Chr14	intergenic	22724516	22777309	C/T	Cnn2	Calponin-2
	Chr14	intergenic	73509709	73510603	A/C	SCARF2	Scavenger receptor class F member 2
	Chr14	intergenic	73669864	73675427	A/C	FAM47C	Putative protein FAM47C
	Chr16	mRNA	45671331	45826275	T/G	Grm3	Metabotropic glutamate receptor 3
	Chr18	intergenic	34751376	34757402	G/A	unc93a	Protein unc-93 homolog A
	Chr18	intergenic	39623602	39719575	T/A	Tmem64	Transmembrane protein 64
	Chr2	intergenic	6977892	6998302	C/T	NAGPA	N-acetylglucosamine-1-phosphodiester alpha-N-acetylglucosaminidase
	Chr4	intergenic	12090922	12092578	C/T	LGSN	Lengsin
	Chr4	intergenic	17456967	17461177	C/G	C10orf82	Uncharacterized protein C10orf82
	Chr4	intergenic	30889711	30891228	C/T	HKR1	Signaling mucin HKR1
	Chr7	intergenic	27825762	27827285	T/A	oxnad1	Oxidoreductase NAD-binding domain-containing protein 1
	Chr7	intergenic	27863229	27867354	T/A	SAG	S-antigen protein
LW	Chr10	mRNA	13535023	13589039	G/A	CYP2J2	Cytochrome P450 2J2
	Chr10	mRNA	32275578	32408823	C/T	TTC28	Tetratricopeptide repeat protein 28
	Chr2	intergenic	11731850	11761292	G/A	PRPF3	U4/U6 small nuclear ribonucleoprotein Prp3
	Chr3	intergenic	47758996	47762858	G/A	CHST15	Carbohydrate sulfotransferase 15
	Chr3	intergenic	73495770	73527424	G/A	Obscn	Obscurin
	Chr3	intergenic	73609990	73616310	G/A	SIAE	Sialate O-acetylesterase
	Chr3	intergenic	74104213	74145604	G/A	CapaR	Neuropeptides capa receptor
	Chr3	intergenic	74333450	74399312	G/A	WASF3	Wiskott-Aldrich syndrome protein family member 3
	Chr6	mRNA	44237581	44247279	T/C	QRICH2	Glutamine-rich protein 2
MW	Chr8	intergenic	45660815	45677491	C/T	TRIM46	Tripartite motif-containing protein 46
	Chr8	intergenic	45660815	45677491	T/A	TRIM46	Tripartite motif-containing protein 46
SL	Chr12	intergenic	3873763	3881429	G/A	WARS	Tryptophan--tRNA ligase cytoplasmic
	Chr13	intergenic	3891037	3898251	G/A	DNER	Delta and Notch-like epidermal growth factor-related receptor
	Chr16	intergenic	47556419	47616418	C/T	eIF4E	Eukaryotic translation initiation factor 4E
	Chr2	intergenic	15880125	15887886	T/A	NPR3	Atrial natriuretic peptide receptor 3
	Chr2	intergenic	15959268	15964044	T/A	SRRM5	Serine/arginine repetitive matrix protein 5
	Chr4	intergenic	30889711	30891228	C/G	HKR1	Signaling mucin HKR1
	Chr7	intergenic	23958236	24041790	A/G	Calcr	Calcitonin receptor
	Chr7	intergenic	24331916	24354916	A/G	ICE2	Little elongation complex subunit 2
	Chr8	intergenic	18612330	18620229	G/C	FBXO41	F-box only protein 41
	Chr8	intergenic	18625615	18632006	G/C	Mfsd4	Major facilitator superfamily domain-containing protein 4
	Chr9	intergenic	40337799	40441282	G/A	Tmem2	Transmembrane protein 2
	Chr9	intergenic	40654305	40654919	G/A	LIAT1	Protein LIAT1
	Chr9	intergenic	58006499	58126797	C/A	HMCN1	Hemicentin-1
	Chr9	intergenic	59540933	59549241	C/A	Tanc1	Protein TANC1
SW	Chr1	mRNA	26224714	26231851	A/T	Foxb1	Forkhead box protein B1
	Chr1	intergenic	33023015	33044476	A/C	GRX1	Glutaredoxin-1
	Chr1	intergenic	33101408	33102250	A/C	ADORA2B	Adenosine receptor A2b
	Chr10	intergenic	16802070	16810729	C/T	/	Hemagglutinin/amebocyte aggregation factor
	Chr10	intergenic	16839928	16861735	C/T	thoc6	THO complex subunit 6 homolog
	Chr10	intergenic	61058641	61062436	G/A	TMEM45B	Transmembrane protein 45B
	Chr11	intergenic	15447259	15458243	G/T	Perlucin	Perlucin
	Chr11	intergenic	15501225	15503598	G/T	Ky	Kyphoscoliosis peptidase
	Chr16	mRNA	45671331	45826275	T/G	Grm3	Metabotropic glutamate receptor 3
	Chr16	intergenic	47556419	47616418	C/T	eIF4E	Eukaryotic translation initiation factor 4E
	Chr17	intergenic	13878441	13934352	T/C	PRKCI	Protein kinase C iota type
	Chr1	intergenic	13878441	13934352	C/T	PRKCI	Protein kinase C iota type
	Chr2	intergenic	5698007	5702074	A/T	ACAN	Aggrecan core protein
	Chr2	intergenic	6977892	6998302	G/A	NAGPA	N-acetylglucosamine-1-phosphodiester alpha-N-acetylglucosaminidase
	Chr4	intergenic	38812317	38813675	A/G	CLEC4M	C-type lectin domain family 4 member M
	Chr9	mRNA	23738480	23777799	T/C	Ten-a	Teneurin-a
TM	Chr13	CDS	42736356	42736678	T/C	IFI44	Interferon-induced protein 44
	Chr13	mRNA	49354095	49545196	T/A	NlMul	Mucin-like protein (Fragment)
	Chr14	intergenic	30082639	30100246	C/G	NIM1K	Serine/threonine-protein kinase NIM1
	Chr16	CDS	33673344	33673460	T/G	Celsr2	Cadherin EGF LAG seven-pass G-type receptor 2
	Chr4	intergenic	30889711	30891228	C/G	HKR1	Signaling mucin HKR1
	Chr7	intergenic	31668238	31677240	G/T	tarbp2	RISC-loading complex subunit tarbp2
	Chr7	intergenic	31749058	31757785	G/T	Chpf	Chondroitin sulfate synthase 2
TS	Chr13	CDS	24727622	24728671	C/T	CHST9	Carbohydrate sulfotransferase 9
	Chr13	CDS	42736356	42736678	T/C	IFI44	Interferon-induced protein 44
	Chr2	intergenic	10997155	11004581	G/T	Ank3	Ankyrin-3
	Chr4	intergenic	30889711	30891228	C/G	HKR1	Signaling mucin HKR1
	Chr5	mRNA	25248272	25380173	C/T	PDCL	Phosducin-like protein
	Chr7	intergenic	54399507	54400501	T/A	FGL1	Fibrinogen-like protein 1
	Chr8	mRNA	12062126	12172988	C/T	JAKMIP3	Janus kinase and microtubule-interacting protein 3
TW	Chr1	intergenic	34650126	34691461	G/T	SORD	Sorbitol dehydrogenase
	Chr11	intergenic	18229646	18233258	C/T	Nxpe2	NXPE family member 2
	Chr11	intergenic	18566930	18567951	C/T	Gpr34	Probable G-protein coupled receptor 34
	Chr11	mRNA	77407395	77461340	A/G	Megf6	Multiple epidermal growth factor-like domains protein 6
	Chr13	intergenic	66271641	66278605	G/C	FCGBP	IgGFc-binding protein
	Chr14	intergenic	57866608	57872650	T/G	TLR4	Toll-like receptor 4
	Chr14	intergenic	57929892	57935399	T/G	Igfals	Insulin-like growth factor-binding protein complex acid labile subunit
	Chr16	mRNA	14433573	14478791	A/T	Grik5	Glutamate receptor ionotropic kainate 5
	Chr16	mRNA	45671331	45826275	T/G	Grm3	Metabotropic glutamate receptor 3
	Chr18	intergenic	35105672	35115154	A/T	B4GALT4	Beta-14-galactosyltransferase 4
	Chr18	intergenic	35180284	35259399	A/T	B4GALT4	Beta-14-galactosyltransferase 4
	Chr18	intergenic	39623602	39719575	G/A	Tmem64	Transmembrane protein 64
	Chr4	mRNA	17675906	17740990	C/T	fabG	3-oxoacyl-[acyl-carrier-protein] reductase FabG
	Chr4	intergenic	30889711	30891228	C/G	HKR1	Signaling mucin HKR1
