# Supplementary material for: Ten Candidate Genes Were Identified to Be Associated with the Great Growth Differentiation in the Three-Way Cross Hybrid Abalone
Source: Animals (Basel). 2025 Jan 14;15(2):211. doi: 10.3390/ani15020211 (PMC11758661; doi:10.3390/ani15020211)
Supplement: Supplementary file 1 [file animals-15-00211-s001.zip › Table S5.xlsx]

## Sheet: Sheet1
Table S5 Quality summary of original sequencing data
Sample	Raw reads	Clean reads	Clean base (Gb)	Q20 (%)	Q30 (%)	GC content (%)
L group-1	22022071	18553632	5.57	97.47	92.8	45.34
L group-2	20164372	18077846	5.42	97.14	92.04	44.97
L group-3	26205236	25418768	7.63	97.84	93.69	47.62
S group-1	22221408	20391076	6.12	97.31	92.34	41.98
S group-2	21357731	19421863	5.83	97.25	92.32	43.49
S group-3	21697970	19367886	5.81	97.23	92.23	41.53
