# Supplementary material for: Ten Candidate Genes Were Identified to Be Associated with the Great Growth Differentiation in the Three-Way Cross Hybrid Abalone
Source: Animals (Basel). 2025 Jan 14;15(2):211. doi: 10.3390/ani15020211 (PMC11758661; doi:10.3390/ani15020211)
Supplement: Supplementary file 1 [file animals-15-00211-s001.zip › Table S6.txt]

>HGI_T14376
AACGAAACATTTCTGGAAGAGAACGCACCACAGGTAGGTGAAGTACCCTAAACAATTATAACCTGAGCTGATGACCAGTGGCATTATTTACAATGGTCTGCACTCTGGTGTCAGCATCCCGTGTTGGTCCAGATGTTGCAGCCACGAGTAACACTGAGACATTGTATTTGTATGATTTGTTTGATTGTTGGTTGCCGCACTCAGCAATATTCCAGCTGTATGACAGCGGTCTGTAAATAATCGAGTGTGGGCCAGACAATCCAGTGATTGACATCATTTGCATCGATCCACGCAATGCCATGGATCAACCAAGTCAGCAAGCCTGACCACCCGATCCCGTCAGTCGCCTCCTACGACAAACATAGTCGCCTTTTGCAGCAAGCATGGGTTGCTGAAGTCCTATTCAAAGTATTAACTGGTACATTGATTTACATTATAAACAGTGGCTATGCTGACAAAATGATGCTTTTACGACTTCAGTTTGCTTAATCAAGTACTTATCTGAACCTACTCTTCAGCATTATGGCCCCATACTCATACAGCATTGAGTGAGTGAGTTAGGTTTAACGCCGCTTTTAACAGTATTACAGTTATATCACGGCGTGTCAGCTTAATGTGGGAGGAAAGCCCGAAGTGATGCAGGTCTCAGACGTTTACCACTTCGGTGAAACCCACAAGCATGGGTATGGTGCTGACAAACCTAGAAACATAATCGGGGCGAACAGGGATTCGAACCCACAATCATAGGTTTCTGGCGTGCCCAAGGGACGCAACTCTGCACAGCGAATTGCGGTGCCTTAGACGACTGGGCCACCCGTGCCCCCTCATACAGCATTGTATTTTGATGTGAAGCATGTTGCCGACTCGTATTTCATGAGAGTCTGTGTGGTTTCAACACAGAAAAAAACCCCGGGTTTGTACCGTTAAAAACCATTACACCTAATAAATAAAAAATCAATAAATAATTAAATGACCACTTAAGATCAATGAATAATCAATAAATAATATTAAATCACGCAGTTTTATGTTTACGATAAAGAAGGCAATACAATAGGTCAAATACGTGACACAAGAAGTAACAGACCATAGAATTAATGTTATTGCACTCACTGTTTTCAATGTTGAATGACTTGAAAGATGCCTTTCTCAGTTCGTGAATCCTAAATAGTGTTGAAAGTGGCAGGAATGCGGTGTCTACAAATAGGTATCAAAACGAAACTTGACAAGTAAATTAGAAACTCGTCGGGTCAGGTCTTAAAGGCCTCAAATTGACCTCTTGTCGCTCTTATATATGCCTTTAACAAATGTCATATCCAGAAACTTCTCGGACGATCAAACCAATCCTGTTCATGGACACAACAAGGGCAGATAACTGCTGTTCACATCCTGCCATGACAGTTTCTGTTTGGTGTACAGCTGTAAACATTCTTTTTAATGGATGGGAGGCTTCAGAGCATCCCGTATAAAGTATTCCCCAAAAGTAATGTTAGGTCCAGTCTTATTTCTATATATTGTTTTCACAGGATGAAAGAACCTGCTTGATGCTGTTGCCGTTTTTTTTTTGTTTTTTTTAGTACAGCTGTAAAACTGTTTTTTAATAACGCCCAAACATGAATAGGGGCGTTGGATAGCCTAGTGGATAAGTGTTCGCTCTTCACGCCGATGGCCCGGGTTCGATTCTCAACATGGGTACAATGTGTGAAGCCTGTTTTGTGCTTTCCCCAGTCGCGGTATAATTGCGATAATGCCAAAAGCGGCGTAAAATCATATTCTCTCATACCCGTACTCCAGTTAACTATGTATTATCACAGCTTAAACATCTGGACTTCATGTTCTATTCTGTATCCTTATCAGTGATGGGTAATATAAAGTTGACGAGTCCCGTGGCTCTGCTGTGGCTGGCGTTATTCATCGGCGGTGGAGCCTGTACAAGTATGTCACCAAGTGAGTACCCATTGATGTAGATGTCGTGTAATGCTGGCGATATTGTTGTTGTCTGAAGTTCCCGGAAGATGACCCTTGATTGTCTGTTTTTGAGCTAACGGAAACCACCTCAGAGATTTGAATCTGACCAGTCACGAATGGGAGACAATCGAACAAGGGACGTAGTGCTGTACCACTAAAAACTTTACTTTTAACACCATTATTTGGAAGAATCTTTGGCATGAAGCAGGCCGTCACCATCTATCTTTATCAAATATGTGATTGCGGTGATAATTATATGAAAGAATCAATGAAAATTAGTGATGACACCAGATGCATTGTCTGATAGGCATTTCTTAGAAGTTGGCGGATGACAAAGTATAGACACAATTTATGGATAAACATGTCCTTATTTTACTGTTATGGCAACGTTTTGGTATAAATCCTCATACCGTTGTCAAGCAGAGATCTATACCTAAACGCCGCCATTACAGTGAAATAAGGAAGTTTTTATCCATAAACTTTGTCCACTTTATGACACAAGATGTTCGTAAGGGATGTATCGGCTGCTGAAACTGATCACTTTATGTTTTATATCTGGATAAAAGTAAAGAGTCATGAGTCGCCCAATTTACGAGAATAATTTAAGAGACAACGGGTTTTAGAGATGAGAACGGTGAGAGGCTGCAGAGAATCCCATGTAAAGTGATGCTATGTCCATTCTCATTGCTTTATTTTTTTATCAAAGGGTGCAACAACCTGCTTGATGTTGTTGCCGTTGTCGACGGCTCCGACAGTATCAATGATGCCGATTTCCTCAAACTGAAGAAGGCCGTAATACAGATATCGGATGCTCTTGACCTGAGTGAGACAGGAACGATGTTTGGAGCTGTTGTGTACAGTTCAACTGTTTCTGAAACAGCAGCACTCAGCAGCAATAGTGCTGCCGTGAGGTCAAAGATCTCCAAGTTTGGCCACCCCAAGGACGGGACAGCAACCCATCTCGGTATTCGGAGGATGACTGACATGATGCAGAATCAGGGCCGTGCTGATGTTCCCAAGGTCGGCATCGTCATCACCGATGGGCGATCTAAGAAGCCTGCAGCAACCCAAACTGCTGCAGCTGCCGCCAGAAAAGCAGGGCTCAACATGTTCGCTGTCGGGGTCGGATTTTCCATCAACACAACAGAACTTAACGGTATCGCCTCCTCCCTGGGAAATGTCTTGAAGCTGAATGACTTTGATGAACTTCTGGACAATGTTTTAGCCCTGGTCCAGAGAGTATGCAAAGGTGTGTACTGATGATCTACTCTTTTTAATGAAATTTTAAATAAATCGGAAATAGTTTGAAAAACATTGCCTTTCAAACAATTGCGACAATATCAACATTTCACTCCATTTTGAACGTATTTTGAACAGTAGAATTATATGGTTACAAGCCAGTTATTTCAACATTTACAGTTGACGGAAACTGGTCTGAGTGGACAGTTACAACCGGAGATTGTTCAGCCTCGTGTGGAGGAGGATCTAGAACCATCACCAGGACGAGGACCTGCACCAACCCTGCTCCCAGCAACGGTGGAGAGGACTGTGTAGGAGAGTCGAAAGAGGAGGATTCCGAAGAGTGCAACTCTGATGGATGTCCAGGTAGATTTATTATCCTTCCTCTTGACGCCTTAATGTAAGATGTAACCCGTTCACCGAGTAATGTGTGCATCAGCGTTACAGATATAATGTACAGACAAGACCGATAGCTTTTAAATAATGACGTAAAATAACTCTATCGTTATAGTAAATGGAAGCTGGTCTGTGTGGACGGTTCTAACCGGAGATTGTTCAGCGTCGTGTGGAGGAGGATCTAGAACCATCACCAGGACGAGGACCTGCACCAACCCTGCTCCCAGCAACGGTGGAGAGGACTGTGTAGGAGAGTCGAAAGAGGAGGATTCCGAAGAGTGCAACTCTGATGGATGTCCAGGTAGATTTATTATCCTTCCGCTTGACGCCTTAATGTAAGATGTAACCCGTTCACCGAGTAATGTGTGCATCAGCGTTACAGATATAATGTACAGACAAGACCGATAGCTTTTAAATAATGACGTGAATAACTCTATCGTTATAGTAAATGGAAGCTGGTCTGTGTGGACGGTTACAACCGGAGATTGTTCAGCGTCGTGTGGAGGAGGATCTAGAACCATCACCAGGACGAGGACCTGCACCAACCCTGCTCCCAGCAACGGTGGAGAGGACTGTGTAGGAGAGTCGAAAGAGGAGGATTCCGAAGAGTGCAACTCTGATGGATGTCCAGGTAGATTTATTATCCTTCCGCTTGACGCCTTAATGTAAGATGTAACCCGTTCACCGAGTAATGTGTGCATCAGCGTTACAGATATAATGTACAGACAAGACCGATAGCTTTTAAATAATGACGTAAAATAACTATATCGTTATAGTAAATGGAAGCTGGTCTGTGTGGACGGTTCTAACCGGAGATTGTTCAGCGTCGTGTGGAGGAGGATCTAGAACCATCACCAGGACGAGGACCTGCACCAACCCTGCTCCCAGCAACGGTGGAGAGGACTGTGTAGGAGAGTCGAAAGAGGAGGATTCCGAAGAGTGCAACTCTGATGGATGTCCAGGTAGATTTATTATCCTTCCGCTTGACGCCTTAATGTAAGATGTAACCCGTTCACCGAGTAATGTGTGCATCAGCGTTACAGATATAATGTACAGACAAGACCGATAGCTTTTAAATAATGACGTAAAATAACTCTATCGTTATAGTAAATGGAAGCTGGTCTGTGTGGACGGTTACAACCGGAGATTGTTCAGCGTCGTGTGGAGGAGGATCTAGAACCATCTCCAGGACGAGGACCTGCACCGCCCCCGCCCCCAGCAACGGAGGACTAGCATGTGTAGGAGAGTCAACCGAGAATTCTACATCGAGCTGTAACGCTGATGAATGTCAAGGTATATATTCTATCACTGGAAACATATCCCCCGTAAATGTTGTGTTACTTTGGGGACTAAACTAGAATCGATATCATATACATGTGTAGGGACACGTATTAATGATTGATGCTTGAAGTCATTCGTTGAGATACTAAGCTGTGTGTGACGTGGTTGATTGTGTGTCACCGATCCTCGACAGCATTGATCGTGCAATGAAACCACAGGTTGACCTACACGGTTGTGTACAGCTTATGAAACTTGATTATTTTCCTTGCTGGTTGCGACGTAAAAGAACATTCATACACTCGCTCGTTTGCAGTTCCGAAGACAATCGGTTAACCTTTCTAGATTCGATGCTGGGATAATTCCCTAAATATTTTAGGGATTATATAAACTGGTCAAAAACAGGGTTTTCATGAAATTACTGAAATGATTTCACGCAATCCTTGTTTCACAATCTTGCCATACCGTATATAATCCAAGAGAGAATCGTGGTTTAAAATCAACAGATCATCCACTAACTTATTACTTTTTTATTGTTTTGCTTTATTATTGGTTAATAACGACGTTGTTCTTTGTTCCAGTGGACCTGTGTGACGGCTGCCTGTATGCCAATGGTATCGGGTATATGCCCTACCCTTCTGACTGCTCTAGGTATGTTCAGTGTTGGGAGGAAGGCTCCAAGCCCATCGTCAGGCCGTGTGCCCCCGGGACGCTCTGGGACCAGACCGACCTCACCTGTAAACTTGCTAGTGCTGTTTCATGCGGTTCCCCATCTCCAGGTAATGTGTTGTATAATCATGCAATCACGATTTATTAACACGGGGTATTCCGAAAGACAGTAACAGGTTTTATGATTATATCCATACAATCTATGCATCTATAAGCCATTCCAGAATGTTCTTCTCCGAGAATACGTCAAAATATGTTTCGAAGCGTAGTCGCCAGTTTGAAACTAGTGTCGTAAAGCTCGAGAAAGCTGCCTTCTTATTGGCCAATGATGCTTTCTTGTCAGTCATTTCATTGGTCGGTCAAAATTCGCGAAAGGTCGTTCTGACCTGACCCGTAATGGGATGTCCGCAGATCTTTGTTTAGCGGTAGCGAAAACTAAGATCTGATTTTAATGAGATTGACTCTTTTCACGAAGACCTGGTGTCTGCATGGACTTTCAGTGCTCCAGTCATGTAATTTTTACCACTATTTTGCCTTAACGCTCGAAGGAATCTGTTTCGGCAGGTAATCGAGAGTGATCATTCTCTGGCGTTGAGGTTTTATTTTAGTATGGATCTAGAACGTTACAATGAATGGATAGTTTAGAGTGAGTGAGTGAGTTGGGTTTAACGCCGCTTTTAACAGTATTCCAGTTATATCACGGCGTGTCAGCTTAATGTGGGAGGAAAGCCCGAAGTGATGCAGGTCTCAGACGGTTACCACTTCGGTGAAACCCACGAGCACGGGTATGGTGCTGACAAATCTAGAAACATAATTGGGGCGAACCGGGATTCGAACCCACAATCATAGGTTTCTGGCGTGCCCAAGTGACGGAACTCTGCATAGCGAATCGCGAGGCCTCAGACAACTGGGCCACCCATGCCCCCGAATAGTTTAGAAGGGAATGAAAAAGCTGATCTACTTCAGTATCAGTTAAGTCGAACGTTGACAATTCCACCCTCATCGGGTGCACTTAAATCAAGGCACATCTTCAGCGTATATATGGAAAATTATTTCAGGGGGCGATGGGGTGGTCTAGTGGTTAAAGGGATCGCTCGTCATGCCGAAGTCCCGGGTTCGATTCCCACATGGGTGCAATGTATGAACCCATTTCTTAATCCACTGTTCATATATTGCTTGAATATTGCTAAAAGCGGTGTAAAACCATACTCACTCACTCACTCACTCATTGTTTCAGCACAAACAACAGCCGCCCCTAGTGCTTGTAATGGAATGAGGGAGGTTGCCGGCAACAAGGCTGTGTACCAGCTGCACGTCAACGGTCATGGGTGGTTGAACAGGTCATGCCCTGCTGGAACCGAGTTTAAAGCCACCCTGTGTCGCTGTGACTCTTCATATGTACCTAATCCTGGTAAGTAACAGTGAAGCATATGGATACATCATGTCATTTAGTCATGAGGGGGCACGGGTGGCCCAGTCGTCTAAGGCGCCGCAATTCGCTCTGCAGATATGCGTCCCTTGGGCACGCCAGAAACCTATGATTGTGGGTTCGAATCCCGGTTCGCCCCGATTATGTTTCTTGGTTTGTCAGCACCATTCCCGTGCTCGTGGGTTTAACCGAAGTGGTAAACGTCTGAGACCTGCATCACTTCGGGCTTTTTTCCCACATTAAGCTGACACGCCGCGTTATAACTGGAATACTGTTAAAAGCGGCGTTAAACCCAACTCACTCACTCACTCATTTAGTCATAAATCACAGCTAATGGTAAACAGTATTTATATGACGACGTCAGCCCAGGGAGATGGGAACGCTGACCATGACACACGTGCTGGATGTTCATGAAACATGTGGTCACAATAAAACTAAGCTAGTCAGCGCAAGCTTGACCAATCAGACGGACAATGTAACTGTGTGGCCTAAAAAATTTTTAAAAACACAGTAATAATTCAATCTTAGTGCAAAACAGAGATTTATCGCACTTTCAGCGTGTCAAGTTTTGTTACTGCTGTCATGGTAGTGTTATAACAGCGTGTGCTGTATGCTAACTTTGATTATTGCAGTCATAGCAGAGTTATAACCGCGTGTGCTGTATGCTAACTTTTATTATTACATTCATAACAGGGTTATAACCGCGCGTGCTATATGCTAACTTGTATTATTGCAGTCATAGCAGGATTATAACCACGTGTGCTGTATGCTAACTTGTATTATTACATTCATAACAGGATTATAACCACGCGTGCTGTATGCTAACTTGTATTATTACATTCATAACAGGATTATAACCACGCGTGCTGTATGCTAACTTGTATTATTACATTCATAACAGGGTTATAACCACGCGTGCTGTATGCTAACTTGTATTATTACATTCATAACAGGATTATAACCACGCGTGCTGTATGCTAACTTGTATTATTACATTCATAACAGGATTATAACCACGCGTGCTGTATGCTAACTTGTATTATTACATTCATAACAGGGTTATAACCACGCGTGCTGTATGCTAACTTGTATTATTACATTCATAACAGGGTTATAACCACGCGTGCTGTATGCTAACTTGTATTATTACATTCATAACAGGGTTATAACCACGCGTGCTGTATGCTAACTTGTATTATTACATTCATAACAGGATTATAACCACGCGTGCTGTATGCTAATATGTAGTATTACATTTATAACAGGGTTATAACCACGCGTGCTGTATGCTAACTTGTATTATTACATTCATAACAGGGTTATAACCACGCGTGCTGTATGCTAACTTGTATTATTACATTCATAACAGGGTTATAACCACGCGTGCTGTATGCTAACTTGTATTATTACATTCACAACAGGGTTATAACCACGCGTGCTGTATGCTAACTTGTATCATTGCAGTCAATGGAGGCTGGGCTCTGTGGACGGATGCAGTGACCGTATGTTCTGCATCCTGTGGAGGAGGATCTAGAACCATCTCCAGGACCAGGACATAACAGGGTTATAACCACAACCCACCTCCCCAACATGGAGGACAGTCTGTGGACGGATGCAGTGAGTATGTTCTGCATCCGTGGGGGACTAGAACCATCTCCAGGACCAGGACCTTGCAGTACTAGCCCACCTCCCCAACATGGAGGTAAGAGAATCGCAACGTCGGCTTAAACCCCGCAGAACTAGTTTGAATTTTCGGTACAGACGTTATATGTTATATGGAATCGTTTTCATTTAATCCCCCCCAAAAAAAAAAAAAAAAAAAAATGGAACAATGTTTATTTTTAATAACCCCTGATAAAGCACTACTATAACTAGTACCGGTTCGCCGTATACGACGTTGTAGACACTACTGACGTTTTATTCCTTTGTTGTAGTGCACGGAGGATGGTCAGCGTGGACGTCGACGGCTACCCCATGTTCAGCAACTTGTGGGGGTGGCTCGAGGTCTGTGTCCTGGGGTCGCACCTGTACTAACCCTACTCCTGCCTATGGTGGGGGGGTACTGCGCAGGGTCGGCCAGTGATGTCACGTCTCAAGTCTGCAATACAGAACCATGCCTAGGTAGCGGACTGGTTACTATTTACACGAAGGACATATGTCTGATAGTATGCGGTCCATAATACCGTTCACACATTTTGTGAATTTTGAATTTAATTGTAAAGCTTTTGTGTATATTTTTTGTTTATTTTCTTTGGAGTTATTGTATTATAAATCTTTGTTAAAGCTAACTTTTGAATTAATTTTTGGTTAATTTAATGAAGAAGATAGCATAGCATAGCATAGCATAGCATAGCATAGCATAGCATAGCATATGGTTCGTAACATTGCGTAGCGTAAAATAGCATAGCATAGCATAGCATATGGTTTCGTAACACTGCGTAGCGTAAAATAGCATAGCATAGCATATGGTTTCGTAGCGTTGCGTTGTGTAGCATAGCATAGCATAGCATAGCATAGCATAGCATAGCATAGCATATAACATTGCATAAAATAGCATAGCATAGCATAGCATATGGTTTCGTAACATTGCGTAGCGTAAAATAGCATAGCATAGCATATGGGTTCGTAGCGTTGCGTTGTGTAGCATAGCATAGCATAGCATAGCATAGCATAGCATAGCATAGCATAGCATAGCATACCGGAGATAAATAGTCACCGTAGCGTATGTCACATTCAGAAAATGACGACAAATAGCTTTTCAAAGTAGACAGGTGATGAGGCCGTTCTCATGGCAACCGCTCACGTTTCAGAGTCAACAACAACAGCAGCTAGTTCCGATTGTCGGGAGGTTGCCGGGAACACGGCTGTGTACGAGCAGTTCGTAAGTGGTCACGGTTGGATGGAGAGACCATGCCCTACTGGAACAGAGTTTCGTGTCGCCGGATGTCAATGTGTCGCGTCAAACGTCTCCGTCGTCCCCGCCGTTACAACCACATCTGCGTCTGGTGAGTGAATCTATAAAAACACTATTTAAAATATATGTGTCCCACCACTGGAAAAGGGACGCTATGGGTACCAGTATACAATTGTGCTGTGACGTCATAAAGACGTTTGACGTCAACATTCTTACGCGTTTTTCGTTCGTTTGTTATGTAATAAAAACACTATTTCAAAAATTTCAGCATACATGTGTACTTTCAAACAATCAGATATTATATATAAAATCTGCAATTATCACATAAACAGCTGTAGGTCGGAAAATTTGGACTTTGCAGAAAATGAGTCCAAATGTTTGATGCCATAGATCTCAGTAATAAATATGAATTGAAGCTTGTGAAGTTTATTTTTGTATGGCTAAGTTCCTGCAGTTTAAAAAAAATAAGAAGAAGTCAAAATGTGATTTTTCACCCATATCACATGGTTGCTCACAGATTCTGAAAATTTCTCAAGCCTGCAGGTCACAGTGGCGATTTGAGACCCGACCCCGCGTTGATTTAAAGTCCAACCTAATTCGTTTTTATAGTTTGCAAGTTGCGATCGCCTTGTTAAAAAGTAACAGGATGACGTCATGTTCAAATGACGTGGTTTCCAGTTTCTGAGATACCCATATACAAATATCGGAGTGTTATAACATTATAATTTGAAATATTTATGAGCTATATTGCCTCTGTAGTACCCGATTCAGGAGGATCAGTTTCAAAAGTGCATTGTATTACAGCTACCGCAGTGTGCCAACCGGAAGTGTACCTCCCTTGCAACGATGACCTCAACGACTACTCCGGACGTTACACCTTCATCCAGAACGAAGGGGTCACCATCACTGACGGTGCTGCCTCCTTCTCTCGCGACTCTGGCCTCCGCATCCCTCGTTTCTCTAACGTTGACATCGGCAGCACGCTCGTCATATCTTTCTCTCTGCGGAGGGGCGAAAACACCGACAGACCACAGGCTATCGTCAGCAATGCCGACTGTGGTCGACAGGGGTCCATCTACATCATTCAGACATCGTCGACGGTGAAATTCATTTTGAGGAACAAGAATGAGGCGGAATGTACGCTCTCATTGCCATACGAAGTGAGTAGACCAGGCTGTTATGTTAGGATATTACAGCGAAACCCCGTTAGTCGGGATTCCTAGTTTTTATAGCGATTACCTATAGGGACGATTACATACATACACAGGACACTTCTTAACAATCAAGACTCGTTAATCCGGTAATATATATTTACCTATATCTGATCGATTTACTGGGGTCCCGTCCGGATGAACGAGGCTTCACTCTGACAAAGGCTGGTTCTCCTCCTCCCGAAGTACTGTAGACCTGGTAGACTGGCATTTAGTCCCAGAAATTAAGTAATCTTATTTAATAATATACATCTACAAAATATAAATATCAAAATTCAAATGGAGCCCAGAACAATCCTTAATTTCAGGACCAGTCTTGCCAAATCTTTCTAGACTGAGTTGGTCTCCTTTTTAATATATTCTTTAGGGTCTGGGACACAAACTATAGATATAGAAGGACGAGATGCTCTTTTATCGAGTCTCACCTGTGTTATGTCACCCTTAACTTGTACTGGACCTTATCTACAGGTGGCTTTATGCGAAGGCACAAGCGTTAATGTAGAGAGGTCCCCTAAGAGCTATCCATATGACTTTGGTGAGCAGTTGGACAAAACCTTTTTCCATAATCTGCTCATTGACACTTCAGGGGGCACGGGTGCTGCAATTCGTTGTTCAGAGTTGTGTCCCTTGGGCACGCCAGAAACCTCTGATAGTGGGTTGAAATCCCGGGTTGGCCTTATTGTTTCTTAGTTTGTCAGAACCAAACCCGTGCTCGTGATAAACGTCTTAGACCTGCATCAAGTCGGGCTTTCCTTCCACATTAAGCTGACACGCCGTGATATAACTGGAATAGGGTTAAACAGAACTCACTCAATTACTCATTGTTCCTTTAGGTCAGGAGTTTTGACCAGTATGAAACTGATTTTTAATTGTAATTGAATATTTTTTTACTTCCAGACCGTCGTGGGGTACAGGAGCCGGTCTATGACTAACTGTAGACTGACCGTGTACGGCGGTAACATGACGGCCAAGGTTGGAAGCGAGACTAAAAACATTTCCTGTCCAGGTAATGAATATCTGACAAGACCTTAGCTTACCTGTAGCTCTTGTACATGCGACAACACTGCCATCTTAGCTTCCCTGTTTCTCTTGTACATGAGACAAAACCACCATCTTAGCTTTTCTGTAGCTCTTGTATATTGGACACAGGCATCTTAGCTTGTCTGTAGCTCTTGTATATGGGCAAAACCATCTTAGCTTCCCTGTTGCTCTTGTACATGAGACAAAACCACCATCTTAGCTTATCTGTAGCTCTTGTATATTGGACACAGGCATCTTAGCTTGTCTGTAGCTCTTGTATATGGGACACAACCATCTTAGCTTATCTGTAGCTCTTGTATATGGGACATCACCACCATCTTAGCTTTTCAATTGATCACTTTGTTTTCCAGGGGACATTGCCAAGAGCCAGTGCGCCATGCAGGTGGGGCGGGGCACAGGCTATGACAACTTTACAGGAGAACTTGACGAGGTGAGGATACAGAAGGCATAGTGACATTTTACGAAACGCTCTTCGCGCTTCGACCTCCTGAACGACTTCTAAACCACATAGGGGGCACGGGTGGCCCAGTCGTCTAAGGCGCCGCGATTCGCTGTGCAGAGTTGCGTCCAATGGGCACGCCAGAAACCGATGATCGTGGGTTCGAATCCCGGTTCACCCCGATTATGTTTCTTGGTTTGTCAGCACCATACCCGTGCTCGTGGGTTTCACCGAAGTGGTAAACGTCTAAGACCTGCATCACTTCGGGCTTTCCTCCAACATTAAGCTGACACGCCGCGATATAACTGGAATACTGTTAAAAAGCGGCGTTAAACCCAACTGACTGACTCACTCACTCCTCTAAACCACATCATTACTATTAAGGCCGCTTCACAAAGACCTGGTAGTTCGCGCTGCGTCGTAAAATTACTCTAAATCGACGAAAGCTCCAGGGCGCTACTAAATTAGCTCCTGCCTCGCAATTGAAAACAAACAAACCATGACGACTCATGCATTGTATTAGATGCAACAAATAAAAAGAATGAGAACGTGTTTTCAGGGACAGAACACTATATATTTTAGATGATGTTGATTTGATTTCACTATATGGATTCCGGAGATCCGCATGATCAGTTGTCAGACAACTGGACCGACCGATTGCTTGACAGAAATAAACAAGATCATTATATTGAAATCTATGTTAAAGTATATTGGGTAGGATTATCGTAGGTCCATGTTATAATATATAGGGTAGGATTATCCTAGGTCCATGTTATATTATATAGGGTAGGATTATCGTAGGTCCATGTTAAAGTATATAGGGTAGGATTATCGTAGGTCCATGTTAAAGTATATAGGGTAGGATTATCGTAGGTCCTTGTTAAAAGTATATAGGGTAGGATTATCGTAGGTCCTTGTTAAAGTATATAGGGTAGGATTATCGTAGGTCCATGTTAAAGTATATAGGGTAGAATTATCGTAGGTTAATGTTGAAGCATATAGGGTAGGATTATCGTAGGTCCTTGTTAAAGTATATAGGGTAGAAATATTATAGGTCCATGTTATAGTATATAGGGTAGAAATATTATAGGTCCATGTTATAGTATATAGGGTAGAAATATTATAGGTCCATGTTATAGTATGTAGGGTAGGACTTTCGTAGTAGTAGTAGTTTAGTAGTAGTAGTGGTATACTTGGTAATGGTATTAGTAGTGGTATTAGTAGTAGTAGTTGTTGTAGCAGCAGTAGTTTTAGTTGTGGTAGTAGTAGTAGTAGTAGAAATAGTAGTAGTAGTAGTTGTAGTTGTAGTTGTATTTGTATCCTTGTGTCCATCTGATGAAAACGGGTAAACAAAGTGATACACGATAGATATTCATTAGAACTGTGTGTAAAGACAGTTTATTGTGTCCACCTTTATAATACATCTTCACTTACCTTACAGTTCACGGTCTCCATGTGCCGCTCTGACGTCATCGGGGCCTAGTCACGAGGCCGTCTCAACATGCGAACCCAGCGCGCTTTCAACACGAGCCATGCCAGGAATGGCCAATTTTATCTTATAATTATTTTTTTTATATAAATGACATTTATATTATGAAGTATGGATGAGTGTGTGAATGTAAAGAAACGTGTTGTATAAGAGCTTATCAGGATGTGACGACGTGTAGTTTACCTTATAGATCAGTTCGGTATATCCGTAGTGCGTTAATCGATTGAACAATAAAGTTTGCTTTCACTGTTGAGGACATTTCCCGGTGTCCAACTTGGTCATATCAAAAGTATGAAATGTCAAACACAATTATCGGAGGTTTATTACATATGAATATATGTATAACACAGCCACAATTTACCGTGCAGAGTTGGACCCCTTAGATCGTCCAGGATCTAATGACCATGGGTTCGAATCCCTGATTATGATCCTTGGTTTGTCATTCCATGCATATGCTCATTATCAGTATAAGATTTGCATCGTTTCGGTATATACTCCCACATTAAACTGACCCGCCGTGATATGACTAGAATACTGTTCAAAGCGGCGTTAAACACAACTCACCTACCTAATATTGTTCTACTTTGAGATACTTCCAGTATACCGCTTTCCCCTGTAGTGTTCAGCCATCGATACAATGATCCGCAGCTCTCATCAATTTCTTGTGCAGACAATCAGTAGACATAGTCTTTCTCCACAATCATATACATACAGTTACTGAATCAATCACTGTAAATTACGTACTAACAAGATTAGCGATATAATATTTACTTGATAAAAAGTTACACCTCTCGCAAATATGCATGTATATTACCAAGCTATTTTAGGTACGTCAAATAAAGAAATCCTGAACAACATATTCACATATATTATCCAATTTGTTGTTATTGTTTGTAACGCGTCTCATTCAGTGTGACGTCATATGCATTGCAAAATTAAAGATGTCACGGATAACGTCACGTGGCGTCGTTCCTAAAACAGAATGTCTGAGCTTGTGTTCCTGGATATGAGTATCTGCTTCAGTATGCATCTATTCTTGTGTAAATGGGTTCCATAGGATGTGAAGAATTGTTATTGTGATATGTAAAAGATGATGATTTTTGTGTACTTGATAAATAAAATGCTTTGCAATTATATTTGTTTCGTTTGAATGTTAACCTACATAGTTTATGATTTAGAATTACCCATTCGTGGCAGTTTATTTGTTTGTTTATTTGTTTAACGCCGAACGTATTCCATGGCGCTAGATGATGGCGATTTGTACATAATCTAATCTGGACTATACAGTCCAGTGATTGACATCATGAGCATTGGTCTACGCAATTGGGATACGATGACATGTATGAACCAAATCAACGGCCTGACCACCCGATCCCGTGAGTCGCCTCTTACGTCAGGCATGAGTTGCTGAAGACAATCCATTAAGGAGACGCACTTTCTAAACCACCTCTTTTGCAATGTACACATACTTGTCCGCAACTAAATGATACAGTGTATATATCGTACACTCCAGTAGCCTGGAAAACCTCCTCGTTTGTACATGGTATACCACGTGTGACGGAGGAAAGTCCAACAGGTATTGGCCGTGGACGTTACTACATGGATTAACACAGAGGACAGGCATGCTGCTGAGGTGCCCTGGATCATCAACACAGCGAGAGTTAATCAAACCATCTGGGGAAACGGTGGGAGTCAACAGCCACATTAATGTGGCCCACCTTTGTGCCCTGTGGTGATCTCGAGTCAACAGCCGATGTGGCCCACCCTTGTGCCCTGTGGTGATCTCTAGTCATCAGCCAATGATGCCCACCATTGTGCCCTATGGTGATCTCAAGTCAACAGCCGATGTGGTCCACCCTTGTGCCCTGTGGTGATCTCGAGTCATCAGCCAATGATGCCCACCATTGTGCCCTGTGGTGATCTCAAGTCAACAGCCGATGTGGTCCACCCATGTACACTGTGTCTTTTCCAGTCAACAGCCAATGTCGCCCACCCTTGTACACTGTGCCTCTCCCCAGTCAACAGCCAATGTCGCCCTCCCTTGTACACTGTGCCTCTCCCTAGTCAACAGCCAATGTCGCCCTCCCTTGTACACTGTGCCTCTCTCCAGTCAACAGCCAATGTCGCCCACCCTTGCCCTCTCCTCAACAGCCAATGTACCCTGTACACTGTGCCTCTCTCCAGTCAACAGCCAATGTCGCCCACCCTTGTACACTGTGCCTCTCTCCAGTCAACAGCCAATGTCGCCCACCCTTGTACACTGTGTCTCTCCCTAGTCAACAGCCAATGTCGCCCACCCTTGTACACTGTGCCTCTCTCCAGTCAACAGCCAATGTCGCCCACCCTTGTACACTGTGCCTCTCCCCAGTCAACAGCCGATGTCGCCCACCCAGCCAATGTCGCCCACCCTTGTACACTGTGTCTCTCTCCAGTCAACAGCCAATGTCGCCCTCCCTTGTACACTGTGCCTCTCTCCAGTCAACAGCCGATGTCGCCCGACCTTGTACACTGTGCCTCTCCCTAGTCAACAGCCGATGTCGCCCTCCCTTGTACACTGTGCCTCTCCCCAGTCAACAGCCAATGTCGCCCACCCATGTCCACTGTGTCTCTCCCCAGTCAACAGCCAATGTGGCCCAACCATGTCCACTGTGTCTCTCCCCATTCAACAGCCGATGTGGCCCAACCATGTCCACCGTGTCTCTCTCCGATCAACAGCCGATGTGGCCCAACCATGTCCACTGTGTCTCTCCCCAGTCAACAGACGATGTGGCCCAACCATGTGTCCACTGTGTTCTCCCCAGTCAACAGCCGATGTGGCCCACCCCTGTACGCCCTAGCCGACTGCCGATGTAGCTGATATCGTCACCCGCATCAGCTGTCATCATGGTCTTTGACTGTATATGAATAATCGTCATAGTTTCGAGACAGATGAGAACAATTCTTCCCTGGTCCCCGAGTGGATATACTATTACAGTCCCCACCGAAGAGGCTTCTCTATTATTAATGTGACGTTCAAAGATAACGCTAATCACCGAATGGGGAACAGTTTACAAGGATCAGAATTTACTGTCACTATTATTATCTTTCGCTCCGAAACATACACTGTTCGATGGAATCTATATACACTGACGGGGAATGATGCTGATTCCAAGTGGGCTTACTCAGTCTCATGTTGATTGTTTGACCTTCACATAGATACTCTGGCTTGAAGGTTGAGTCGTGTTTAACGTGAAAACGTCTAAATGAAATAACAGAAAAATAAGAAAACGTCGAGATATCTTATAGTGAAACAATACAGTGCGTCGCTGTATAAAAGGAATGCGTTCAAAGCGTGCGAGAGCAGAAACTAAGTCATGACATCTAAAATTGAACCTGCACCAGTGACTCAGTGGGAAAACAGTGAGTTACAAAACATAAAACGATATGTGAAGATTCCCGTCATCCATAATAAAAAGATTTCATTTCTTGTCTTCGATTTTAAAACATTGGACGTTTAGTCCAAATTCCATCGGTTACTAAAATCATTAGGTCTTACTTGCAAAAAGTACAACCTCCTCCCAGGTCTTACCAGGAAAAAGTAAAACCTCGTACCAGGTCTTACTAGGATAGGAAAAAGTAAAACCTCGTACCAGGTCTTACTTGAAAAAAGTAAAACCTCGTATCAGATCTTACTTTGAAAAAGTAACTTGTACCAGGTCTTTTTTGGAAAAAGTAAAACCTCGTACTAGGTCTTACCAGGAAACAGTAAAACCTCGTACCAGGTCTTTATTTTGAAAAAGTAAAACCTCGTAGCAGGTCTTACTAGGGAAAAGTAAAACCTCGTACCAGGTCTTAATAGGAAAAAGTAAAACCTCCTACCAGGTCTTACCAGGAAAAAGTAAAACCTCGTACCAGGTCTTACTAGGATAGGAAAAACTGAAACCTCTTACCAGGTCTTACTAGGATAGGAAAAACTGAAACCTCGTACCAGGTCTTACTTGGAAAAAGTAAAACCTCGTACCAGGTCTTAATAGGAAAAAGTAAAACCTCGTACCAGGTCTTACCAGGTCTTAGGTCTTAATAGGATAGGAAAAACTGAAACCTCGTACCAGGTCTTACTTCGAAAAAGTAAAACCTCGTACTAGGTAAAACCTCGTACCAGGTAAAAACCTTACTAGGTCTTATTAGGAAAAAGTAAAACCTCGTACCAGGTCTTACTAGGAAAAACTGAAACCTCGTACCAGCTCTTTTTTGGAAAAAGTAAAACCTCGTACTAGGTCTAACTAGGAAAAAGTAAAACCTCGTACTAGGTCTTACTAGGAAAAAGTAAAACCTCGTACCAGGTCTTACCAGGAAAAACTGAAACCTCGTACCAGGCCTTACTAGGATAGGAAAAAGTAAAACCTCGTACTAGGCCTTACTAGGATAGGAAAAACTGAAACCTCGTACCAGGTCTTACTAGGATAGGAAAAACTGAAACCTCGTACCAGGTCTTACTTGGAAAAAGTAAAACCTCGTACCAGGTCTTACTAGGAAAAAGTAAAACCTCGTACCAGGTCTTACTAGGAAAGGAAAAAACTAAAACCTCTAGGGAAAAAGTAAAACCTCGTACCTGGTCTTACTAGGAAAAAAATGAAACCTCGTACCAGGTCTTATTTGGAAAAAAAAAAAAACCTCGTACCAGGTCTTACCAGGGTAAGCTCTTTTTTTGGAAAAAGGTACTATCTCTACTAAGATAGGAAAAAAAAAACCTCGTACTAGGTCTTACTAGGAAAAAGTAAAACCAGGTCTTGAAACCTCGTACCAGGCCTTACTAGGAAAGGTCTTACCTAGGATAGGAAAAACTGTAAACCTCCTCGAAAAAGTAAACCAGGTCTTACTTGGAAAAAGTAAAACCTCGTACCAGGTCTTACTAGGAAACAGTAAAACTTCGTACCAGGTCTTACTTGGAAAAAGTAAAACCTCGTAGCTGATCCTACTAGGAAAAAGTAGAAACCTCGTACCTGGTCTTACTAGAAAACAATAAAACCTCCTACTAGGTCTTACTTGGTAAAAAGTAAAACCTCGTACCTGGTCTTACTAGAAAACAATGGAACCTCCTACTAGGTCTTACTAGGAAAAAGTAAAACCTCGTACCAGGTCTAACTAGGAAAGAGTAACACCTCGTACCAGGTCTTACTAGGAAACAGTAAAACCTCGTACCAGGTCTTACTTGGACAAAGTAAACTTCGTACCAGGTCTTCCTTGGAAAAAGTAAAACACCGTACTAGGTCTTACTTAGAAAAAGTAAAACCTCCTAACAGGTCTTACTAGGAAAAAGTAAAACCTCGTACCAGGTCTTACTAGGAAACAGTAACACCTCGTACCAGGTCTTACTTGGAAAAAGTAAAACCTAGTACCAGGTCTTACTTGGAAAATTAAAACCTCTTTTTAGGTCTTACTTGGAAAAAGTAAAACCTCCTACCAAGTCTTCCTGGGAAACAGTAAAACGTCGTACCTGGTGTTACTAGGAAACAGTAACACCTCGTTCCAGGTCTTACTTGGAAAAAGTATAACCTCGTCCCATGTCTTACTAGAAAAAAAATAAAACCTCGTCCCAGGTCTTACTAGGAAACAGTAAAACCTCGTACCAGGTCTTACTAGGAAACAGTAACACCTCGTTCCAGGTCTTACTTGGAAAAAGTAACACCTCGTACCAGGTCTTACTAGGAAAAAATAAAACCTCCCCAGAGATTATTCCCAGATAGAATGATCTACAATACAATACGCAAAAGTGGCAGTAGGTTTATAACTCGGCGTTGTCTTCAGCATTACGATAATATCTATCAGCTTCAACGTGAAGTTCAACTGCCACCTAGTCAACTCTAGAACCGCTACAATTTGCATCAACTCTATATCAGATGACGTCAAATGAACCTCACACTCAGACCAAAAGGCTAAAACGTAAAGGTTAAACTATTCACTCATACAATCGCTGCCATCTGTCTCAACGTGAATACCAAGTTAGACCTTATCTGTCTTAGATCTTTTCGACCAAGTCCAAAGTTCAGAATCATGTTGCCACAGTTAGAAGTTTCACAACCAACTTGCCCTGAGGAGCGCACACACCACTATGTGCGTCTCTAGTGCCCTTACCCCTTCAGTGGGATTAAGTGTTCTAAAAATCATCAACGTCAGATTCAGTTTCATATGTGTGGGGCTGTTATGCTTGTACAAGTGTTCATCTCAAAGAGTTTCGCGTCCAAAACGAGTACCAGTGCCATCCAGATTTGGACCAATGGAGTGTCTTGCACAATGTCTCTTCAGAAAGGAATGTAAATACGCCCATAAATCGAAACTGTGTCATATCTTAGAATATGTCCCTCACGACCCCCCTCCAAGAAAATGGGATACATGTTCAGACACAGCCTTCCCAAGGTCCATCTTGCCAAAAGTAAGTAGTCTTGCATTGATGAAATATTCATGGTTGAAAATAAACTTTCACAAAGTAATTGGGGTATTAAACCATTTTGTGGGGATGTTTTTACTAGATAAGTTGTGACATGTCTAACAACGTATTTTTGAATTGAGCACACACAAACTGATATGTTTAAGGCCCTCGCTGGAGCATGCGCAGACCATCACTGTGGACATCTGGACTATTGCCAGCCACAGACGTCGGGAGGATATATATGTGTGTCAGGTAGGGTGGATATATATATATATATATATATATATATATATATATATATATATATATATATATATATATATATGTGCGTGCGTGCGTGCGTGTGTGTGTGTGTGTGTGTGTGTGTGTGTGTGAGGCGTGAAGGGGAGGGGGGATAGAGATATGCGTCAGGTAGGGAGGATATATATGTGTATGAGGTAGGGAAAATCTATATGTGTGACAGTTAGGGAGAAGATATACGTCTGTCAGGTGGGGTGGATATATATACCGTTATCATCATTTGTTGTGTGTTAGAATCTACACCGAAACGTCGCCCAATTGAATGAAGTTGCACATACAAACACACATACACACACATAGGGTTGTTGTGTGTGTACATAATGTTTGTTCGTGTGATAATATATGATACTGTCTGTTCGTGTGATAATATATGATACTGTCTGTTCGTGTGATAATATATGACACTATCAGTTCGTGGGATAATATATGATACTGTCTGTTCGTGTGAAAATAAATGACACTGTCTGTTCGTGTGATAAGATATGACACTGTCTGTTCGTGTGATAATATATGATACTATCAGTTCGTGTGATAATATAAGACACTGTCTGTTCGTGTTATAATATATGATTATGTCTGTTTGTGTGATAATATATGATTATGTCTTTTTGTGTGATAATATATGATACTGTCTGTTCGTGTGATGATATATGATACTGTCTGTTCGTGTGATAATATATGACACTATCAGTTCGTCTGATAATATATGATACTGTCTGTTCGTGTATTATAAACCTATTCATTGGGATCTCTATTAAGTAAGAGAGTTCTTTCTATAGGCATTAAAACCTATTGTGAGGTTTTACTTTCAAAGTAAAACCTATTAAGAGGTTTTACTTTCAAAGTAAAACCTATTATGAAATTTTTTTTTCGTTCGGGAGGTTTTACTTTGAATGTAAAACCTCAAATCCCAGGTTTAACCAAGTAACTGAAAAAATGAGAACAAGTAGCAATTCAAAATTTTAATTCAATTAAAATTGAATGTCATGTGTACAGTTCTGCGTGGACATTTAAAAGCGACATCACTTCAGAGTCTCTGGTGAAAGGACAGCGAGGTTTCAAAACACGCGCTTTTAAACAAGTGCTTATCAATGCTGCACAATTTGCACGTGCAGTAACTGATAGCCGTTACGTCACAACTACCTCTATGTAACAGTAGATTGTTTAAAGTCGAAAATCTTGTAAAGCAAAAAAAAACACCTTTAAAATTTGCGAATTTTTGTTTTGAAAAGTTTAAAAGAAGTGGAATATTGCAGCACAAACATTTAGAAACCGAAGATTTCACTTTCATTTAAAAGTAAGTATTTTAGTTGTGGTTTGTTTTTGATACATCCAAGTGCTCTTGGACGCCCGGCAAGTCAGCGAATTTCACGTGCAAGTTATGATATCACGTCTTCAAGGAAGCGCTATAATGAAGCGCCTCATTTATAGATGCTCGTTATAACATTTAATCAATTTAGACGGTTTATAAGTATGGAAAAACACTTTCCCTCGGTTTTGGTAGACAGAGCATGCCCTGGGGAGAGGGAAAAACCAAGGGGGCGAAGCTCCAGGGCCCCTGGGCATGCTCTGTCTACCAAAACCTCGTAAGCGTGTTTTTTTCCAATCCATAATATAAGATACCGTCTGTTCATGTGATAATATATGTCACTATCAGATCGTGTGATAATATACAGTCAAGTCCCGTTAGTCCGACATCGATGGTTGCATATGATTGTGTCGGATAAACGAAATTGAGTAGTATCAACGGTTGTGATCGAAAATCGGATAANNNNNNNNNNNNCCGCTAGTCCGCCGACTATACCTTCCAGTTGACTACTGTTTGAACGTCTATCTATTAGAAAAAGGCATTCTTCGCATCCATGATTCGTTCATCTGGAAATGTGTTTAATCGGGGACATTTCAATGGGAGCAGGCCCGGTTTGATCAACAGAGGTTTATTAACAGACATGTTTATGTAATACTCTTTCATACTTTATGGAATTGGCACACAACATGCAGATGCTTAACTATTCATGAACAATTCGATCTGAACTGTTACAAAAACAGATGGTTTCAATATACGTGCGTAATAGTACCATGTAGGTGAGTGAGTGAGTATAGTTTTACACCGCTATTAGCAATATTGCAGGGGCACGGGTGGCCCACGGGTGGCCCAGTCGTCTAAGACACCTCGATTCGTTGTGCAGAGTGGCGTCCCTTGGCATGCAAGAAACCTATGATTGTGGGTTCGAATCCCGGTTCGCACCGATTATGTTTCTAGGTTTGTCAGCACCAGATCCATGCTCGTGGGTTTCACCGAAGTGGTAAACGTCTGAGACCTTCATCACTTCGGGCTTTCCTCCAACATTAAGCTGACACGCCTTGATATAACTTGAATACTGTTAAAAGCAGCGTTAAACTGTCTCATTGACTAGCAACACTGCAGCAGCCGCGGCTGCACACATTGTTCCCAAGCGGGAAGTCGAACCCGGGTCGTCGGCGTTACGAGCGAACACTAGGCTACCCCGCCGCGTAGATGTATCATGTAACTCTCAAGGAACACATGATCTACAATAAAATGAATTTATTTCGAAATTTAATTACGATTTTTTCATTCATTGTTTCATTCTGTTTCAGCTGAAGGTGTATACATGCATCCCTACCCCTCTGCTGACCAAATAAAACAGCTGGAGGATGTTGCCCTCACACTTTTAACTACTTCATAGTAGCATATTTTACATCAATATGATTATATACCCAGTTAAACTACACGAACAGTATATTTTACATGTCCACTGTGTGTTGTACATAGCGCACGTAAGTTTTTCAACCTGACATGAATTGCTATCTATATTTACTTATGCACAAACCATTACTTAAAAGTTGTTCAATATTAAAGCCATCTTGCAATATTTATCATGTTCATGTCTGTTGTTAATAACATGTTCTAATGAATTGTTGGTTTACACAAATACATGATAATTACTTATGTCGTTCATGTTCGTAAAACAAAGCTGCATTTTCGATGAAGTATACATTTAAAGAAGCGATGTCACGTAACGGTCTTTAAGAAGGTATACCATGCAAAACTATTGTTAACATACCACTGATCTGTGTCGATTCAAGGACGAATGAGGAAAATGACACTTGTCGAAAAACCGTTCTTTCAAAACTTGAGGTAGAATATTTTTTTCATTCCAAACTTTCAATATTGTTACGCGTTAACTCTCAGATCATCTGAATAATTGCGTAGGGAGGGAATGTGTGCAAGTTTGTTTGTTTGTTGTTGAACGGTGCACTCAGCAATTTTCCAGCTATATGACGGCGGTCTGTATATAATTGAATCTTCACCAGACAATTCAGTGATTGATAACATGAGCATCGATCCACGCATTTGGGATACGATGACATGCATCAACCAAGTCAGCGAACCTGGCCACCCGATCCCGTCAGTCGTCTTTTACGGTAAGCATGGGTGCTGAATATCTATTTTACCCCTGATCGTCACGGTTCTCGACAGACAAAAATATATTAATGAATCTCATTATCATATGAAAAAAAACGTGAACGCTGGAGAATAATCAGTCTCAATTATCGGCCGAAACAGATTCCATCGTGCGCAAAAGGATAAAAGAATGAAAAGAATACAAATGGAAAACAGTGATGAAATGATAATACACTTTTCTCCCCATAACTGCTTCGGCTCTTATAATCATGTGTTCGGTGCCAAACACTTCCCGCAAATATACCGGCAAAAGAAGGCAATATTGAAAACCTATGTACATGCACGCAAGCACGCACGTCCACATTTTGTGTGTGCATTAATCAATAGCGCCCGAAAGAGACCATTATTCAAAAGTGACTGGACATTTTGCAAATATCTTTTATGATGGTGGAATAGAATGGGCTTTGAGAGGGAACATAGAACCGAGGACGAAGTTCTCCAAGGGAGCTTGAAAGAACAATGTTGATGCCTTTCTCTACCTTTAAAATCAACAAAACAAAGTGAAACATCATGTGAAAACGATATGTAAAATATCAAGTAATAAATACGACCATTTATATCCATTCTCCTCTCCGCCAATAGCTTGGTGATGGTTCCTTCTGATTGATCACAATAACATACGTTTGTTTCGGCGGATGGTCGAGACTGGATATTCTCTGGGTTCGGCGTTTGTATTGATGGGAAGTGTGTCGATATTTCTGCTGATGGACTGAGTTTCATCATAAGCTCAGTCACAGCTATCAACTATACTGGGTCAGCAGAAGAATCTCTGCTCTTGTACACAGCAAACGCAATTCAAAATTAACATATGGGGAAAATACTTTAATAAACACAATCTTGGGGATATTATACTTATAGAACAAATGATGGTAGAACCATTACGATTGAATCTTCAATATGAAAAGTCATTCTTAATCAAAATTTGGTTTCATCAAGGAGTTCAATTTATAAGTGAAATATGTCATAACAATTGTTTTTCGTTTGAAGAACTAAAAGAAAGATTTAAAATTAAATGGACAAGACTAGATAATCAATATCATTTAAATAACATACCTGGAAAATGGAGAGGAACAATTAGAGATCAAGAATATACTTTACACAACAAAGGTATCAACATTATTTGAATCTACTTTCTAGTTCAAAAGGGTCTCGGATTTGGTTTGACAAATTCATCAGTTCAAACAAATTTGATAAAAATCTGAGAAATGGGAAACTATATTATGTATAAATATACAATGGAATAACTTATTTACCCAATTTAAAAAATCAGTTAAATATGTGAAATTGTAAGAATTCTAGTATAAATTCATGCACAAAGCTATTTACACAAAAAGAATTACTTAAGTTGAAATTGGTTTGTAATGATGAATACTCCTTTTGCAACTCTAATAGCGAAGATCTTTTACATGTATATTGTGATTTTGAATTTGTTCGTGCATTTTGGATGCAAGGTCAGTCATTTATAAAATAAAATCTGTAAACTTGATACCGGACATTTGTAAAACAGAAAATATATTGCTTATGACAATTACACACAATGTTAATTTCACACAAAATGGACGTATTTTGAAAACATTCTCTGTTTGATCAAGAATCACTTCATATTTTATTAATATATGTATAAAAACAAATTTTGTAACCACAGCAAACAATTTTATCAAATTTTATACAATTTTAAGTGTCTTCAAGTTAAGTATCCGATACCATTGGTCGAAGCACTCATAAAATATAATTACAATTCTGACTCCAATATATACTTGTTTATACCAACATATCTACTCCGACCATGTACAATTTAAGTTCGTTTGTTTGTTGTTTAACGCCGCACTCAGCAATATTCCAGCTATATGACGGCGGTCTGTGTCAATAATCGAGTCTGGACCAAACAATCCAGTGATTGATATCATGAGCAGCTATCCAGGCAATTGGGATCTAGTCTGACCACCCGATCCCGTTAGTCCCCTCTTGCGACAAGCATAGTCGCCTTTTACTGCATGTATGGGTTAAGTAACATCACATTCACCTTCCTTTATATGTTCTCTGCCTACTATTGACATGTAATAAAAACTGTTAAAGTATCTTTTGATTAGTTTCAACAAAATCAAAATGCACTATCGTGTCTCTGGATTTTCTGATTCATCGATCACTTGTCTGGTTTGTTTACAGGCCGTCATTGCATGGAAGGATTGATTATGCAAAATGTGTGAATGGCTGGTGGCTTTCAACTCTCTTATGCAAGAGAATAACCAGTCTTGATTATCCTCCGGAAAAGATTTTGTATGACGTAAAGGACCAAATAGCTCTGAAAATAATATAAATGCACCACTGACAGCAGTGATGACACCCTGTGTCCTGCCATATTGTTAGTACACAATTCACACAGTTTGCGTAAAGAAAGTAAATATTTATGACTCTGCACGTAAGTACATCTTCAAAATAATTAGAATGCCGTCATTTATTTAAGTTTGTTGAGAAATATATTAGTTCAGCAAATCTTTGTCAGCATTTCTACAACCCGACATTCGTACAGTGGCATATGCCATCTTAATTTCCAAAAAAATGACTAACTGAGTTCAAGCAGTGTAGTATACGCGTCAAAGTGAGGTGAAATTATATATTATATATACACTCACCGTCAAACAAAACGCGAACCATAGAAACATACAGAGAAGTATGTTCATTAAGAAGACATGTTTGGCATTAAGTGGTACACATTGGAAACAACAATCAGTCAAGTGCTACCACAGTTTCCTTATTCTTATCACGATATCCTGCACGTGATTTCCAAACTGTACACGGTAATCATGCATGAGACAAGTGGTGCATCTCGAGTCAGGGATCTATGACGTCACATGTGATGTCTTCATGAGCGTCGGTTTGCACAACATAACAGTATGTTCGTTTGTGTATCGAACCAATCAATTATCTGTTGTATATAAATAATTCTTTATATATTAATCAACATCTTTGTCGTTCCCATTTCTTTTGTCGGTGAGTATTCAACCGAACAATGTTATATTTAATTATTTCTCTCTTGAACTTGAGAAACATGTATTTCATTTTTCACTTATGTAACCATGTACGGGTTGTTGTAAGACAGCTGCCCTAGTTACCCAATTTTATCCGATTTTACGACCGCATCACCACAGAAGCTGATATTTATAGCTGAGAACTACCACTCACTGTCGGTAGGTATTTAGAGATAAATGTGACCTTTGCAATATGGACCAACTGAAGGAACGTGCAGCGATGAAGTACTCGCATGAAGATATGACTGCAACATCAAGCAAAGATTCCCCTTGCTATGCCACATTAAGGAGGTGGATAGCAGTTTTTAAGGTGTCTGGGGATACCTTGAATACGACCCGCGTCCTGGAAGGCGTCCTGGGAGGGCTGTGGCATAAGTAACAACAAAACGAGACGGACATGACCGAGCGGCGAATGGCGGAGCGTCATAGTACGGGATCAGAAGGCATTTCCCAGGTGAGACGACATTCCAGTCTCACAGAAACTTATCACAGCTCGTTGGGTTCCCAAACTTCTGATGTCTGATCATAATGGCACCAGGCACAACATGTCTTGTGATAATCTAACTCTGTTTGAAACTGATTCAGAAAGCTTCTTGCAATGATATGTGACTCTATCTGAAACCTGGGTTCCCAACTCCCAAACAACAATCAAAATAGTGGCTTTTGCCAACACTTTTGGAGGGATTTTGTCACTGGCTGGCTATCCAAAAGGAGTTCCACAGCTGCTATTCATGTCTGGTTTCGGCCAGAGCTGGAACATATGGTGGTCTGACGGAACCAGATCAGCAGAATAAGCTAGCAGTTGAAGGGGTTCAAGGCGGATTGCAACGACTGATTTGTGCACTGGCGCATTGCCCTGGCGGAAGATCACACCTTTTCTCAGTTTCCTACGTCTCGAAGTCTTAATTTCATCTTACAACGATGACACCCTCATAATTCCAGAACACGGAAAAAAACCATTGTTTCAATCTGTTTAGGTCTAGTCTGCCTATGTGAATTTCACCAATGAATGATACATTTCCACCGAAAGTAGATGTGTTTGTAAATTTTCATTTTATCAACTCACATTGTAAATTTGATCGGTGGACAGTGCTAAAAGATCAGTGTTGAAAAGTGTTACAGCGTTAAAGAAAATATCATATCAAACTTTGTCTCAAGCATCTCTATACACGGAGACGGCAACTGAGAGAACAGCGACACCTGGTGACACCTGGCATGACCCCTGCAGCATAACGTGATCAGAAGAACAAGGTCGCAATTCAGTATTCTAACTCTGATGATCAGGAATCCGCAGTGCCATTTTGCTTTAAACGGGCTGTATGTTATCCCCTGTTGTATGTTATGAGTTATTGATAAAGAACTGCTGCACCGACAAACCTAAACATGGCCGTCCGTGGCATGAATATAGAGGTTTTATGTGCGCATCAGATGTACGCCACACGAGACGAGGAGAGGTGAAGTTAACGTCGTTACAGTTCTATGCAGGTACGTAGCGACGTGCATGCACGTGTGGCTTGTGTGTGCTGTGTATGTGACTATATAATTATATGTGGTGTTTATTTCGCATATTGTTGTATATCCTAAATACTTTTTATTACAAACGGTATTAAGGAGTGCAGTAAAATATTTATCACACTTTAAGACGTATTCCTGTTATATCTTTACAATTTGTCATTTCGTATATTATAATAACATTTATCACAAACAACATTTAAGAGAGCAGTAAAATATTTGTTACACTGATATATCATTGAAATGTGTCCTTTTGTTTATTATGAATAATATTTGATACAAACGGTATGTAGGAGTGCAGTAAAGTATGCATCACAGTTTAAGATGTATCCCTGTGTGTAACTGATCGTCGAGGACAGTAAGTGAGTGAGTATGGTTTTACGCCGCTTTTAACAATATTCCAGCAATATCACGGCAGGAGACACCAGAAATGGGCTTCACACATTGTACACATGTCGGGAATCGAACCCGGGTCTTCGGCATGACGAGCGAACGCTTTAACCACAGGCTACCCGAACGCCCCTCGTCGAGGACACGATATAATGTAATCTTTGAGTAAAAATGACATCGAAACAATTAACTCCAACCTCGATTATCAGGTGTATGATAACTTCTATTATGTTAATACGATGCATCCGCTCGTTGCCATCGTTACCATTGCTTTGTTTTGGATGAAGTAATCATCTCAATGTTTCTCCTCTGTTGCGTCCCACAGAAATGTGCTCGCACATGAGGATCATGTGTTTGGAAGACTATATTTCGAGTCGTGCCATTCGGATCTGATTGAAAGCGAGGCAATGTTAATGCGTGTATCTAGGCTATACTACTATAATGGAGGTAAATTAAGCTAGATACTTGGGGATCGAGAAACTAGTGATTCGACTGCCTTCCGTTTTCGTACGGTCCAAGTGAGTGAGTGAGTTATGTTTTATGCCAAATATTGCAATATTCCTCCTATATCACGGCAGGGGACACCAGAAATGTTCTTCACACATTGTACCCATGTGGGGAATCAAACCCGGGCCTTCGGCGTGACGAGTGAACGCTTTATCCACAAGATTACCACATCACCCCTCTTGCCGCCCAAATAACTAGCGCACGCAATAAGCTGACACGCCGCTGATATCTTGGAACACAGTAAAACCAAACTCACTCACTCACTCACAACTGGTGTCTACACGAGTGATTGGATGTTTTTCTCTGCGCCACTGTCAGCAAATTTCCAAATGTCTCAGGGCGATCTTTAAATCATCTACATTGGTTAGGCAGCCTAGTAATTGACAGCATGACAGTCGTACCACAACCTGGCGTAGTGACATTATACACGCCCATAAGCTATTTTGCATATCGCAAGACAGGACTTTTCTCTTGTTTGTGAACAAACGCGCTTGATCTGAAATAAGAGCAGGCCGCCCTGAGGTAATCCTTCAGGGAGCTTTAAATATTAAGTTACATATTGACAATTAGGGTTAGATGTGATGTATCGCTTACTGTCCCTCGCTGACTTGGTTGATGCATGTCATCGTATCCCAATTGTGTAGGTCGATGCTCATGATGTCAATCACCGGATTATCTGTAATATTTACAGAACGACGTCATGTAGCTGGAATATTGCTGAGTGAGGCGTTAAGAAACAAACAAACAAACAAACCAAATACTAGTAAAGAGCTCGGATCCAATGTAAAGTACACATAACAATAGATATCTTCAGCAAAGAGGCTTGTACATACCTTCGTTCGGGATATTACCTCGTTCACAGATAGGCTGGAGTAAGTGGAGTATGAATTGCATGGAGCATAGTGAGCACTGACGTCATTCAATTGTTGTTATTCACCAACCATTCGTCAGTTTGGATCATGTGAACTCGGACAGCATGTGAGAGGGGTAGTATGCCAGATTTACCATTGTCTCTTCATGTTGTAAATCACCAGCTTGTCTGGTCCGGACTCGATTACTTAAAGACCGCCGTCATATAGCTGCAATATTGCTGAGTGCGGCGTAAAAAACAAACCAAACCAACCAAAACCATTGTCTCTCAGACTCGGTTGTGAGCAGACGCATATTGTTTTCTTGGAACCAATTGCTCAAAGGCCCCTTCTTAAACACATTTAATCATTGAGGAAGCAACATCATTGATCATGAAACGTGATGAACGTTTACGTGCCATGTTGCAGGTGTGCACACGTCAGAATAGTGTTGCGCAAACGCTGCATGTTTCTCAGTCTGTCATCAGCAGATTGTGGGACCGATACCAACGAAATCGAATCTCCCTCTTGTCGTTCTTACATTGGCACAGCCAGCCGTTTGGAAACTGTCCCACCCAGAAACTTTCAGAACGACGACGTCCGCCCTGTTACTCACATAAGGCAGATAACTCTCGTTCTTGAACAAATTCATTTTGGAAAGCTTCACTCGTCGATGTTGCCTGTGTTCAAGTCTGGCCAGGGGGAACGAGTGGCCCAGTCGCCCGAAACCTATGATTGTGGGTCTGTCATCAGCAGATTGTGGGTCCGATACTAACAAAGACGATGATTGACACCGCCATTGACGCCCAAAGGCAACAACTCCGGCCCAGGACAGATTAGTCAGAACGATGGCATCGAAGAATCGGTTGCAAACTGCCACACAAATAAGGGACCAGTTGCAACAGGAAACTGTCGTTCACTTCTCATTCCACAACTTACTGCAAATCATATTAATCAGAGACGTCAGTGGTGTAGGACACGTCAGCACTGGGATAATTGACGTTGGGCTAATGTCATGTTTTCTTACAAATCGAGGTTCACTCTCGACTTCCATGAACGAAGGAATCGAGTTTGGAAACGATCTAATGAGCGTTTTGTGGACCTTAACAGCAAGATCGTTTTAGTGTGGGTCCATATCATGGGTTGGTATCACAATGACTGGAAGAACTGCGTGTTGGGTACGTTTCATCTTTCAAGATGATAATGCACGTCCTCATCGTGCCAGGATTGTGTCCAAATTCCCAAAGCAAAACATCGATGTCAAGCCATGACCAGCACTCAGTCCTGTCCTTTCCCCAATTGAACACGCTTGGGACGTCATTGGCAGACGTGTACGTCTCACTGACGAGTTTAACAGCATGTGTCAAGCTGACATTGGGCGACTTATCCTAAGACTGCCTCGAAGAATTCGAGCATGTTTTGCCATCTGAGGTGTTTTTACCGTATATTAGTGACGTTGACTGCAACATGCAATTTATTTTCTACAAATACTGATCGCCTTCTCCCGAGCAGATATGATCATATCATTTCCATTTACCAATACCATATAGATCAGGAGATATGTCTTGATAATTTCCACTATCCCCTATGTTTCTAACATAGTTCATGCGGAATACGAATATGCTATTTTATTTACCAAGATCGAGATAGTGAGGTAATACAGGTGATACAAGTAATACAGGTAACACGGGTAATACAAGAGTACTACATACAGGGACATATAACGTCATACAGGGAATACAAGTAATACAAGTAATAAAGTAATGCAGGTAATACAGGTAATACAAGAATAACAAGTAATTCAAGTAATGCAGGTAATACGGGTCAAACAAGTAACACGGGTAGTGCAGGTAATACCAGTAATACAGGTAGTACAAGTGATACAACTAATAACGTCATACAGGTAATACAAGTTATACAAGTAATAGGGTAATGCAGGTAATACAGATAATAGAAGTAATGCAAATATTACAGGTAGTACAAGTAATACAGGTTATTCAAGTTAAACAGATAATGCAGGTAGTACAAGTAATAAAGGTAGTACAAGTATAATAGCTAGTGCAGGTAATACAAGTAATACAAGTTATAACGTCATACAGGGAATACAAGTAATAAAGTAATGCAGGTAATACAGGTAATACAAGAATAACAAGTAATTCAAGTAATGCAGGTAATACAGGTCAAACAAGTAACACGGGTAGTGCAGGTAATACCAGTAATACAGGTGGTACAAGTGATACAAGTAATAACGTCATACAGGTAATACAAGTTATACAAGTAATAAGGTAATATAGGTAATACAGGTAATACAATAATAACAAGTAATACAAGTAATGCAGGTTATACAAGTAATACAAATAATTCGGTTACTACAGATAATAGAAGTAATGCAAGTAATACAAGTAAAATAAGTAATACGGATAGTGCAGATAATACCAGTAATACAAGTAATAAGGTAATGTAGGTAATAGAGGTAATACAATAATAATAAGTAATACAGGTCATACAGGTTATTCAAGTAATACAGATAATACAGGTAGTACCAGTATTATAGGTAATGCAGGTAATACAAGCAATACGGGTGATACAAGTAATACAAGTAAAACAGGTGATACAACTAATACAGGTTATACAAATAGTAACGTAATATAGGAAATACAAGTAACAAGGTAATGCAGGTAATACACGTAATAGAAGTAATACAAGAAATACAGGTAATTCAAGTAATACGGCTGATGCAAGTTATACAAGTAATGCAGGTAATACAAGTAATACAGGTAGTACAAGTAATACAGGTAGTACAAGTTATATAGGTAATGCAGGTAATACAAGTAATACGGGTGATACAAGTAATACAAGTAAAACAGGTGATACAACTAATACAGGTTATGCAAATAATAACGTAATATAGGAAATACAAGTAATAAGGTAATGCAGGTAATACAAGTAATAGATGTAAAACAAGAAATACAGGTAATACAAGTAATACATGTAATACAAGTAATAAAGGTGATGCGAGTAATACAAGTAATAAAGGTGATGCAAGTAATACAAGTAATACAAGTAATATAGGTAATACAAGTAATATAGGTAGTGCAGGTAATACAAGTAATACAGGTGATTCAAGCAATATAGGTAATGCAGGTCGTACAAGAAATGCAGGTAATGCAAGTAATACAGGTGATACAAGTAATACAAGTAATACAGGTAATACAAGGAATACAAGTAATACAAGTAATACAGGTGATGGAAGTAATACAAGTAATACAGGTAATACAAGTAATATAAGTAGCACAGGTTATACAAGAAATGCAGGTAATACAAGTAATACAAGTGATACAGGTAATACAAGTAATACAGGTAATACAAGTAATATAGGTAGTACATGTAATACAAGTAATAGATGTAATACAAGAAATGCAGGTAATACAAGTAATACAGGTGATGCAAGTAATACACGTAATACAGGTAATACAAGTAATATAAGTAGTACAGGTTATACAAGAAATACAGGTAATACAAGTAATACAAGTGATACAGGTAATACAAGTAATACAGGTAATACAAGTAATATAGGTAGTACATGTAATACAAGTAATAGATGTAATACAAGAAATACAGGTAATACAAGTAATACAGGTGATGCAAGTAATACACGTAATACAGGTAATACAAGTAATATAAGTAGTACAGGTTATACAAGAAATACAGGTAATACAAGTAATACAAGTGATACAGGTAATACAAGTAATACAGGTAATACAAGTAATATAGGTAGTACATGTAATACAAGTAATAGATGTAATACAAGAAATACAGGTAATACAAGTAATACAGGTGATGCAAGTAATACACGTAATACAGGTAATACAGGTAATATAAGTAGTACAGGTTATACAAGAAATACAGGTAAGACCAATAATACAGGTGATGCAAGTAATACAAGTAATACAGGTGATGCAAGCAATATAGGTAGTGGAGGTAGTATAAGAAATACAGGTAATGCAAGTAATACAGGTGATGCAAGTAATACAAGTAATACAGGTAATACAAGTAATATAGGTAGTGCAGGTAATACAAGTAATACATGTAATAAAAGTAATACAGGTGATGCAAGTAATACAAGTGATACAGGTAATACAAATAATATAAGTAGTACAGGTTATACAAGAAATACAGGTAATACAAGTAATACAAGTGATACAAGTAATACCAGTAATACAGGTAATACAAGTAATATAGGTAGTGCATGTAATACAAGTAATGCCATTGATACAAGTAATACAAGTAATGCAGGTTATACGGGGAATACAATTAATATTGGTAGTGCATGTAGTAAAAGTAATGAAGGAAATACAAGTAATACAGGTAATACAAATAATACAAGTAAAACAAGTGATACAACTCATACAGGTAATACAAGTAATACAAATTATAACGTAATATAGGAAATACATGTAATAGAAGTAATACGAGTAATACAACTAATACAGGTAATATAAATAATACAGGTGATGCAATCAATACAGGTAATACACGTTATATAGGTAGTGCAGGTAATACAAGTAATACAGGTAATAAAAGTAATATAGGAAGTACAAGTAATACAAGTAATGGAGGTGCAACAAGTAATACAAGTAATACAGGTGATACAAGTAATACAGGTAATACAAGTAATATAGGTAGTGCAAGTAATACAGGTAATACAAGTAATACAGGCAATAGAAGTAATATAGGTAGTGGAGGTAATACAAGTAATACAGGTAATACTAGTAATACAGGTGATACCAGTAATGAACCACACGAGCCTCCTGACTACACTGAATGCGTGCGACGTGGGGCGTTCCGGGAGCTTTCAGTCATTGGTTTGTCTGGTGTTTTTGTTTGGCGTTTACCGCAGTGAGCAATATTTCAGCTATATCATGGTGACCTTTTTAACTTAAACCTGGGCCAAACAAACCAGTGTTTTATGAAATAACGTCCCACGCCTTCTGGCTACGATGAAACACTGTCAAGCAACTCTTCTATGCCTGACTATCCGATCCATTTTCATTGCCTTTTACAACCAGAATAGGTTATAGAGAATCTATATCAGAATTCCATGAGTATTAACAGCCTGTTGTGATGAACCTGATTCGGCTTGGTGCGGCGTTGAACAACATTCATTTTCTCACTCATGGAAAGTTGACAGCAATGCAACTCATACTTCTACATGAGAAGAGAAAAGTGTTATGTTAGTTATTCCTTCAAAATCAGGACGGACGCAGGAGTGTGTTTGAGACACGTTTATTCGTGAGGGCTAAAATACACTAAAATATTGGTGAACTTTTGTTGTTGAGTATATATCTGAAGTCACCATGTTCAGTTACAAATGCTTCATGGATCAAGAAATGAAGTTTTTCTGATTCAATCAAATCCTTTGTTGTCATTATTTCTATAAGCTATCACGCCACAATGAAAGCTGTCACGTTGATTCCTAAGAAAATGCTTGGTTGTGTCCAAGCAGTGTAATATATGCAACAGTTTATAATGATAAGTACATCCTGGGAATGTGCACCTCCTGCAGAGAACAAGTTGTTCAGTCCTAAGATACATCTTATTTGGGGTTCAGTTGCCACACTGGTGAAGAGGCAAATATAATCGTGATGGCTTTCACAAATTGGTAAACAGTCGCTTGCTACATAGGTGTACCAGTCTAGACCTAGTTATATATTGTGTAATGGAAATAGTTATGATGATCAAAGATCCACCTATTCAACATTGTTTTCGATTTTGCAAAAGTCTTTTCAAAATTCATGTACTTCCCTCTCAAACAAACAGTTTAAGAGTGTTCACCCTGACTTTCAGATACTGGTAGGTGTATCCCCAGCTGTCACTTTACCTTTCACAAGTTTTAATCTTACAATAAAACCAAATCTTTGTTTCAAATGTAAAATAACCAAACAACAGGTAACTTATGTTCTCTTCATGACAGCACGCAGTTCTTGTTCTTGTTTACTTAAAAATAAATGTATGGCAAACAATAGGTGACCATATACAAAATTGATTATTATCAAATGATTACCTATGATTAGCTGCTGGTCAGTATCCTTGATTTGTCAGTGTATTGTTCTCTTCACGGATGTCTTCAAAGTGGTATATGTCATCTCTCATTACATCAAACTCACTCACTCACTCATTCATTCACTCACTCACATCTAAGCATCAGTTAATCATGTCAACAGTACTTTAGAAAACATTTCAGGAATAACATAGAGTCCACTAAAGGTAGGTTCAGTTTGAAGCAGGGCACAGCAAGGTGGATGTATTGGACTCTAACTTGTCAAATGAGGCTCGCATGTTATCCATTTTACTTGCATTGCAAATTAACAGATGCATATGTCAGGAATTGTGTGAATATATTAACAATGAACAGTGTCCAGGTTACCCACGAGACATTTACGGGTACATGTATGCATCTTATTGAAATAGTGTGGCTATATTGATATTTATACGAAAGTATTGCAGCAGCTGTTTTTGTGCATCGTGCACCGACAGTGTTTGACGTTGTCTATACTATCGATCAGTTGAATTTACCGGACCCGAGTCTCCGTGCTGAATAATACTAAGATGCTATAATATGCCTTTCGCTTATATCATTTTACTATTTGTGCAGTGCTTATGTGATTTGATGAAAGCTGGTTAAAGATAAGTGATTACCCAACGAATAAAGGTGCCTTGTGAGTAACAAATGCCCTGCGCATTTGACATTGAACATCTCGGGAATATCATGTAGCCCAATTAAGATATATATCAATAAAAGCGAGAAAAACACATTTCAATAATCATAATATCTATAAATTGTCAATGCAAGAGAATAACCAGTCTGGAGTAACCTCCGAAACGATCCTTCCCACACAAGACATCTCTGCTAAAAGTCCTTTGTACGATTTCGACTATATCCTAAACATGTGTATGAATAATAAAAATAATTGATTTGTTAAGTGCCTAATATCCATCGACAGTTGCTCACTGGCGCTGTGACAAGGTTAAAAAGTAATATCTATGTACATATGCCAACAATAAGGAGATCTATTGAAAGGCTAAAGTGAAGAAGTGGGTTTTGAGGAGAGACTTAAATGTTTCCTTAGAAGCAGAGTTTTTCAAATTCAAAGGCAAAGCGTTCCATAACTGTGGACTGCAAAAGGAGAAGGCACGGTCAGACATAGCAGAAGTAGACAGAGGCTGATACAGTAGAGTTCCACCAGAGGATCGGAGAGCACGCTCTTGAGTGTACAGAGATATAAGATCTTTGATATGGCTTTCATTGGAAGATTAGCATACAATGCATTGCAGTAATCCAGTTTGGAGGTCACAAGACATTGCATCAACAATTTAACTGTTGGAGTATCAAGTAGGTAGCGGACTTTACTGATGTTATAGATGCTATGGTAGCATGCTCTGCTGGTTAGTGAAATATGAGTGTCCATGGCCATTGTTGAATCAAAGGTGATTCCCAGATGACGGGCACTGGCAGTTGGGTACACAGTGGTATCACCAATATGAAGGTATACAGAGTCAGGGTGAAGCTTTCTGACTTGCTGCCGTGAACCAAGGATTAAAAACTCAGTCTTCTCTTCATTGAGTTTGAGATAATTGAAGCTCATCCAGGATCGTATGTCATCAATACAGCGCTCAAGGGCGGTGAGGTTCAGAGACAGTTCGGAAGTTTTAAAGGAAATGTAGATCTGGTTATCATCCGCATAGAGGTGGAAGTTGAGAGCATGTTTCTGGATGATATCTCCAATTGGCAGGATGTACATTGTGAATAGCAGAGGTCCAAGGACTGAACCCTGTGGTACACCACAGTGACTTTTGCATGTTGTAGAATGACGATCATGGATCTTAACAGACATGGTCCGGTCAGACAGGTAGGACTGGATCCACTGGAGAGCTGTTCCCCGAATGCCAAGTCGTGTGTTGAGTCTGTGTAATAAGACTGCATGATCAATAGTTTCAAAAGCAGATGAGAGGTCAAGGAGAACAAGAAGAGTGATTTTCCGCTGCCCAAAAGATGTCAGCATGTCGTTGTGGACCCGGACGAGTGCTGTCTCAGTACTGTGACTTGACTTGTATGCAGACTGGAATTTTTCACCGAGATCGTTTTGTTTCATATGATGTTGTAGCTGCACAGCGACAATCTTTTCCAGGCATTTAGACACGAACGAGAGATTGGACACAGGTCTAAAGTTTTTTAAATTGTCGGGATCCAAACCAGTTTTTTTGATGATGGGAGTGACATGAGCATGTTTTAGTTCACTTGGGAACTTGCCCAGAGACAGAGGTGTGTTGATAATGTCCCACATAGAAGGTGTCACGTGATCCATTATGGTCTTGAATAGCCAGGTAGGAACTGGGTCAAGTGAAGACGTCTTGGATGGAGCATGCTTGATAGTGTCCGATACGACTTTCAAAGAAACGTGACTGAAGGAGGTTATTTCATTTCCAGGAAAAGAGTTGTCGTCAGGGCATAGTCTAGATTCAGAAGATTCTTGGCGTTTCTCATCCAAAATATTCCTGATTTTCTGTATCTTGTCACTGAAAAATGTTGCAAATCATCTTCAAATAGTGGTGATTTCAACAATGATGAAAAGGGTAAAGTATCCTGCCCCAATGGTGGCACCATCACAAACACATGCAACTGCAGGCCAAAATAGGCTGGAGCTGCTGGAATATTGCTCGACGTAAAGGGGAAGTTGACTATTGAAAAGTTGAAGACATCCTTTTGCCGTTCAGTTTTGTGGAGAATTTTGTGATGAAAAAACTGGTGTGGTTCTGTTGGTCTCCTATAAGTACGTTTGCTGGACTATCTAATACATCTATCTTTGTACGGAGTTTCATTAAGCCTTGGAATCCAGTACAAAAGAGGAATGGACATGTATTCAGGTATTTGTGTCAAGCCAAATAATGATTGTACTGATGTATGTTTTTGGCAGAACTGGTTGGAGGCTGCTGACGATATTTTGGTCCATATTTTAAAAAAACGGACGAAGATATTTTTTTCAACAAAAGAGAAGTCACCTGCAGGTTGGTGACAGTAGGATAAGTCGTAGCAGACACAAATAGTGGAATCACGAGCTACGCTGTCCACGTTGTGCAACACGTTCCTGTATATAAACAACGTGGAAGAAATGGTGTTCGGGTAGGAAAATGAAACTGTTGGTGGTTCCTGAAATTTGAAATATTGTGGGATATTTTGGGAAAATAATATTTCTGACTATGTCTTGAAATGTTACTTAAAGTTGAGGCATCGATTCCCTTATTTGGAAATTTCAATTTCAGGAACGTCTGGTCTTTGTTTAATTTAGTCTGTTTCTGGTTTGGCCAAACGTTTTTAGGAAGTATCTTGTCGATACTGTGGTCTCTTGTTGTGTTTAAACCCATCAATCAGCAAATGTTGGTCCAGCGTACGATTCCGGATTTTTCATCAGCATGTGTTTATGAATTACCGAAAATAATCGGAGAACAGAGAATAGCGCAATCGTTTTGTTTTGGAAACGAGTCTCATAATGAAAATAAAAAATTGTTTTTTTTTATATAACTGAAAAATGAAAAAAGTATCACAAATCTCACTGAAACAGACACTTTTCTATCGAAAATGTAACAGCTAGTATGACATACTGTAATAACGTTGCATTAGGGCAGGTAGACGAACATTGATATAACAACTGATATGAGAAATGTCTTGTACATCAGTTTTAAGCAATCATCACATTTGTCAACTATATCATTGCTATTCATAGGTTCCTTCAGTAGTGACCCAATTCCAACGTGGACTATATGGTTGACGCATTTGTTAATTTAATGTAGCGGAATTATAACGTAAACTCACTCATCATTAGTGAGAGATAATTTTATTCCTTTCTTAATTTATTGTTTTTCCCTTGCCAAGCAAGTATGAACACCCTTGGGAAGTGATATTTTAATTACTTGTGTTGATGATGCTAGCACACCATGATAACTTGCACTTTACTGTCATATTCCAGTAAACATAGCATGTGTAACCTAACCAAAGAAAGAAGTCGTTATTATCGAGTGATAACTTATGATTTATTCTAAGAGTGGGACCTTTGCGGTATTTCGAAATATTGCATATCACGTAATTATTACCCACATGGTGAAGATACAGGTGGTAAGATACTAAATCCGTACGTCACACGTGTGTCGTACAAGCTTGACCTCGTTTTATTAGTTTTGATTGGATAACCGTGACCTCTGTCACACTGGAACATTCATAAAAAATCAGTTTTACAACTACAAGGCAGAACTGAAGTAATCTGATAAAAGCGAGACACATTTACACACACACACTATTAAACCAAACATTTTGGTTATATAATATTTATTTTCTAAAACAATTTTCAAGGCTATTTGTAAATTCTTCACAATTGTTTCAACTCAATTACAAGGTATTTGATTTTCCCACGAATTTGCAAATTAAAAACTATCAGAAAATAAGCCCTGCACACATTGAAACAATTTTTTTCTTGGGCTTACCCCATACATCCATCATAGAGAGCCACACTTAGACCAGCAGAATAGTCTATGCATGTGATGTCATATGATCCATTTCCTTGATCCATTAACAAATATGATGTCCGCAACGAAATGACAATATAATTCTGGTTGAGGTGACCTTTATTTATTTGTTAATTGACAAGTCAGAACCTGGGCTGAGCGGCTGAGGAGTCCTTTCAGTCCTCAAATAAAGAGTCAGTGGAACTAATCACAGGATGGTCTTCAACTGTATCCATAGTCTCTCCTTATGCCTTGGTAACTGAATAAAACAATGACACAAATGTAATAAATTGACAAGGCAAGGGACATATTTTTGACATAACAAATACATTGTTGCCTTCCCCTAAATAATAATTTGATGTCTGATATCAGATACGGCTCACTAATACCCCAACCCCGACTCCATCATGTTTCTAATTTCAAAACATAAAAAGGCAATATTTTCTCAGAAAATCACTTGTCGAAATGAAACTTTGCACTGCACCTCTCCTATTAGTATATAAAGTGTTCCTGGAATTTGAAAAAAATCCATTCAGTCGTTCTCAAGTTGTAGGTCGCACAAATGTTTAAGAAAATAATTCAAAACATGAAACAAACAAACCATCTTTGTACAGACAATACACATATCAAAATCAAACTTGGACAAAATGGACACACACACACACAAAAACGTCCTCAGAAGAACGGATGGATGGACGGGTGTCCTTGATGTAACTTTATACCCCCGCCCTTTTAGTTTGGGCGTATTATCAAATACATTTTTATTCTTGAAATGTTTGCATATATTATTTCATCATGCATACATTTCTGTCAGTGGTGTACTTTAAACAAATATGCTTCCACAGTATTGTTAACACCACCTGGAAGAAAAACAGAAACTGTACCTCAGCTACCTGCACATCCCAGTAGCATTTACATTATGTTTTAGCTACCGGTGGTTGTGGACAGAACTAACTTCTATTCAGACCAGATTATTTATGCTGTCATATAATAGCAGGAATATTGCTGAGTGTGGCGTACAACAAACTCGAACCATTGAGTGTGATAGGAATTGTATTGATTCAGGAAAAAAGGAAAAGATAATTCCGAGTTCTGCTTCATAATAAGAGTCCTTGGCAATTGCAATGCCCACGCAGCCACTAAACTGATTGACAATGAACCTTTCATCACTTCTTGGTTTTGATGTTCCCTTCTCATAACACATGAAAAACAGGGTCCCCTGAACAAGGGGAAGTAATCCTGTAGCGATCATATGAAACGCTCGTACAATACCCATGACTGTGGATTCAGCACACTGCAACAAGGCTTTATCTTCATGACCGAGCAAACCGATTATGACCAACACGTGGACATAAAATGTCCTCATCGTATCGTGACTGACAACTTTTATCACTCACACGCTGACACACTCTTCATATATATATATATATATATATATATATATATATATATATATATATATATATATATATATATATATATATATATATATATATATATATATATATATACGATGATTGAAGAAAGTGACGCGTGTGCAATAGATAGCAATGCCAAGAGTGTCGTGCTTGAACACCGTTTGCAAAAACGTTATTTGAAAGAGATGAACGTTTGTAAAAGCTATTTCGTCCAGGGTATACACCCCAAACAAAGATCTGGCACCCTAAGACATGTTGAACACTCCATATATTCCATATATGACGATGGGTTGGAAATAGCCAAGACGCATAATACTGTTACCAACGTTTGTGTCATATAATCACAGGTGACTATTGTCTACAAATCAACAAAGCTGTCATCCAAAGTCTGGATGCTCTACGTGAAAAGTTTGTTGTTGTTCTCACCGACAAGGCCTCAGATAACATAACCATTATATGTACGCATCATTACATGAATTGTTGATCAAAGACCTGACATGAGAATTGTGTGAGTTGTCACAACTGCAATAGCGTCATTAATGTTAAGATGTTACATTTAGCAAAGTCATTGTTACATTGTCCATTGACACACAATCATAATAACATATTCGGTGTTTCCATTGAACGCGCATGACCTGATAACAGGAAATAAGACTGATATTTAAAGGGCAAAGTGTTAACATGGTTGTATTGAGAAGTAAGGATCATCTTTAAGACAGGAATGTGGCGATACATTTGCTTGACTTTGCATTGTATCTATCATTGCACTTTCCAGTACAAAGGACGAATGGACATAACTTTGGAACCAAAACATGATAATACTGATGCACGGTTTGGACGGAGTTTTTCCTCAAGTTACACACTTGCCGCTATTTGTTATGCCACTTATACCCAGTTCTTTGAACAAACAATTAATGTAATGATGCATACATGCAATGGTTATGTTATCTGAGGCCTTGTCAGTGAGAGCAACTGCAAACTTTTCAGCTTTGTTTATTTGTCAACAATAGTCACGTGTAGTTATTTGAAATAAACTTTGGTAACAGTATGACGAGTCTTGGCTATTTCCAACCTTTCGTGGGGGGCACTGGTGGTCCAGTAGTCTAAGGCGCCGCGATTCGCTGTGCAGAGTTGCATCCCTTGAGCAAGCCAGAAACCATTGATTGTGGGTTCGAATCCCGTTTAGCCCCGATTATGTTTCTAGGTTTGTCAGCACCATACCCGTGCTCGTGGGTTTCACCGAAGTGGTAAACGTCTGAGAACTGCATCACTTCGGGCTTTTATTACTGTTAAATACCCAGAAATTTTAAGATTGCTGGGACGTCACCTTGGCGGAAATGACAAAGTCGAGCTGTACATGATTGTACATGATTGAAATACGGAACTGACAACAGAAAGAAGGCAAGTCAATACAGGATCTTGGGCAAGCCATACGCCGCGTAGCTAATCTTGCATATCCTGGTGCGACCCAAGATTGTAAAGATCGCTTGAAACGCAGTCATATTAAATCCACCCAGTTCCGCTGACAAAGAAGAAATAATTCTTCTCAAGAAGTCGGGGAATGGTTCGTCTATAGTTTGTAAATATTGTAAAGAGATCTGTCAAACTGTTGTTGGACACTGGTTCCAAAGAGAGAATGTGGGGGGTGGGGGGTGTGGGGGGGGTGGGGGTGGGGTGGTCTCAAAATATTGCTGTTATTGTACTTAATTGACATGTGCGTTGATCGGGTTGCAATTAAGGATATGTACTGCATTTTGTTAGCTTGGAAACATCATGGAATAGTTAAGAGCTATGAAACGGGATGAGTATTGGAAGGTTGCTGTTTTGGAATCCAGAAGTATTTGTTGTTCTACAGATGATGTCTTGAGGTAGCATTTATCTCCGCTGATCTCAATCTGTACTATTGAATGTTGTGTTTTGTCATGCCATAAACCCTTTACGGTTAGTTTAGATGGGGACAACAGGGTTGAGCTCACAATGTCTGAATAGCGTACGTAAGACAACGTGACCGTGTTGTGCCGCCAGCACACATGTCCTGTACTTTACAGGGTTCTTATTCATCCGAATTTTCTCCATGATTTGAACTTTCGTTTCATATGGTCTGAAGAAGACAATGTCATATATTCCTGTATAGTCGCCTTCAGACTACTCGTGGTTTGGCCGACAGTATCTGATTCCCGGACGTTATATTATCTGGTGTTATTCATGACAATGACACTGACGTTGTTGAAAATGGGCAATAGCTGAAGTTCCAACCAGTCTACGAACACATCACCTCATCAAATGGTTTCCCTCTAACTCTCTAAAGTGTAAAGAACTTGTATACATTTCCCAATAGAGACTTCATATCTTATACCATGGTTATAGCTATGCAAGTGTAATGTAACATGCATCATGGGAGCAATGTTAGATGTGTGTGATTAGATGTGTTTTGAAGACTACATTACTATCATTGTAACAGAGTCACGTGCGCATATATTTCAGACTGCCATCATTCCTGTTTTCGTTCGAATTTGTCTCCTGTAAACTTGTCGATAGGATTCCTTGTGACTGAAATACTTCAAACCACAGGTGGGTCGATCGGTAGTTACTCGATATTTCAATAACAACAGTCTGTGAAGAATTCTATCCTTTTTCAACAGGCAAAAAACAGTTTTCTAGCATTTCCGACAGTACTTTACCTCCTTCTGACGAAGTGAAGCATGCAAATGGAAGTAATCTCAAGTTGTATGCCAGGACCAGGATGACGATTCAGGTCAAGACTGTCAACAAACAAGTTGACTTCCTTGTTGAAGACATCAGAGGGTCAGTTATATTGGGACTAGATTTGTTTCTTTTGTTTGTTGTAGCAGCAATATTCCAGCTATATGACGGTCGTCTGTAAATAATCGAGTCTGGACCAGACAATCCAGGGCTTGGTATCATGAGCATCGATCCATGCAATTGGGATCGATGGCATGCATCAAAAAAGTCAGCGAGCCTGACCACCCAATCCTGTTAGTCGCCTTTTATGACAAGCATAGTCGCCTGGGTATCATGCAGAAAGCAGGGGTGCTGTAAGTCCCTATGATCCCCTGCGAGGTGGCCTAGCTTTGGTTACTGGTGGCCAAACCCCCCTGTTTTAAAACTGTATACATGATATTGTTATGCTCGAATATGTTTCATGAATTGTTTTTAAATATAATATGCTCAAATATGTTTAAAGAATTGTTTTAGATATAACTTTACATAAATGACTCAATTTCATACATATTAAACTTGGTTTCGTCGCTGTATGGCTGAAATAATGCCGATGCGACGTTAAATTATAACACACTCATTCAAAAATTACGATGTCAATTACTGGATTGTCTGGTCCAGACTTGATTTTTTACAGACCGCCGTCAAATAGCTGGAATATTGCTGAGTGCGGTGTTAAACAACAAAAATCAAAAACAAAGTATGTCCCCAACAGTAGAGGTATTGATCGTGAAAAAGAAAGTCCCACTAACGTTTGTTAACTGCACTACTTCTGATAATTGAAACAGTTGAAATGAAACTACAGTGGAATCCTTCCGAACACACTTCTGTGTGATCGAAAGTTTAGTCAGAGGTCCGGATTGGTGAGAGGGAATGAAATAGAAAAGGCTGACAGAAATAATATTAGTTATCATAGTTAACTCGGAATCGTTAACGTCGCATTGACAAAAATCCTTAAATCCAGTGAAAGTGAGCCAGAATCACCATTACCTATACTACTAATTCACCCACCTTACCCAGAGGGTGTTGATTCGATTGGTCAATGCTAATCCAATAATGAGTCGAGGTGTTTCTTCCTTGATCGGTTCAAGTCGATCAGCGCTTTGACAATGTCACGATTGTGGAGAAAATAGACTCGTTGAATATGATTGGAGGGTCGCTTGCATGTCATAAGTCAAGTACAAAGCAGTTCGTGGGATTGCGATACAGAGATGTAGGGTTTGGGAGATCTCGACCGTGTGTAGCAGATTGACGAGCCTGTAACCGGGCGACATAATAGGGTCTTTATGAGTTCAGACACCTGGAGTCGGGGCAGTCGGTGGCGTCTCAGCCGAGTATTCAGGCCTTACTGTTTCGATTTTGTCGTAAAGGCCTAGAGCTTTCCTCAGAACTAGCTATCTTAGGTAGGTCAAAAAAAATAATTGTGGCATGTGTAATTGTGCTTCCTTATCGTTGTTATAACCAGTTTAGGGTCGGCCTGCACATAAACACTTCTACCTGGAACGCCACATTCAAATGGGTAACAATGAAGCCACAGAAATCATTCGACGATCAGTGAACACTGGATAATTGTGCACTGAAGTAGAACATTATTTTTGAATTGCGTCGTGGTCTAAACGCCACGTGGTATTTTGTTCAATTACATCATGGCGAATTAACATAATATCAATGACACGGGTAACAAATGAGAAAGGTTTTGATTCTGAACGATTTTCTATGAGGCCACGAAATGTCCCCCACACCGCTGTTGTACCGACAGCCGGTGCACGGGTTCACTGAATCTAAGGTGTTAATAAATCTATGGGCCTGTCAACCTTATGTGGGATAAAGACCCAATTTGGCAGAATGCAGCATATTAATGAAACCCAACAGTACAGTATTCCAGTTATATGAGTGAGTTAGTGAGTTGGGTTTAACGCCGCTTTTAACAGTATTCCAGTTATATAAACGCGTGTTAGCTTAATATGGAAGGAAAGCCCGAAGTGATGCAGGTCTCAGACGTTTACCACTTCGGTGAAACCCACGAGAACGGGTATGGTGCTGACAAACCTAGAAACATAATCGGGGCGAACCGGGATTCGAACCCACAACCATAGGTTTCTGGCATGCCCAAGGGACGCAACTCTGCACAGCGAATCACGGCGCCTTAGAGGACTGGGCCACTCGTGCATCCTCAGTTATATGACGGCGTGACAACTTAATTGGAGGAAAACCCGAAGTGATGCAGGTCTCAGACATTTACCAGTTTGGTGAAACCCATGAGTACAGGTACTGACGAACCTAGAAACAATCGGGGCAAACCGGAATTCAAACCCACAATCACATGTTTCTGACGTGCCCAAGGACACAACGTATTGCGACGCCTTAGTCAGCTGGGCTCCCCGTGTCCCCTCTGGTCACAGATAGACTGGAGGATGATCAATAGTTTACAAGGTCACTTGCCTTGGCACTCTTTTGTGCCGCAATCCACATATGCCGTGTTGGTTCTGGGCCCTCACAGCACTACGACTGTTGAAAGTCTATTTTAAAGTATGCTAGTTACAGTCACCTTTGCGCCACGACTGTCGTAAGTCTATGTTAAAGTATGGGACTTACTGTCCCCTTAGCGCTACAACAGTCGTAAGTCTATGTTAAAGTATGCGAGTTACAGTCAACTTTGCGCCACGACTGTCGTAAGTCTATGTTAAAGTATGCGAGTTACAGTCACTTTAGCCTGTATTATTTGCAACATTTATGTGTCTATATCATCTTTGGCTGATCAAAAACAAGGAACAATTGGTTACGCTTCCAAGATCTCGTTCTCACATGTTATTGTTACACCACAAATGCACAATACGACCGGCATCCCCGGAATTGGACACGGGGCAATTAATTCAGAAGTTCATATTTTTGCAAAATCAAAATATTTGGAAATAATGCCAATCATTATAGCTATTTACTGTGGGTGTTGGTAACAAAGTTGATGGGTATCGCATCGTATCCTGAGAATGTCAAAGAGCTCCCCAACTTTGACGAACTTCGTTCAAACATCGCACAGCTAGTACTGAAAGTTTGTATCAATTAGTATTCGTCAATTTTTTTTCCCTGAACGCTTTTCGTTTCTTGAGAACATTTTCGTCGCAACTATTGTGACATGCTTTTAATGCATTTCGTAGTTACTGGACGTTGTGTAGCCGTGGTGTTTATATAGAGTGACTGAGTATAGTTTTACGCCGCATTTAGCAATATTCCAGCAATATCACGGCGGGAAACACCAGAAATGGACTTCACATATTGTATCCATGTGGAGAATCGAACCCAGGTCGTCGACGTGACAAGCGAACGCTACCCTCCCGTCCCTGGACTCCCTGAGGTATGGGAGACCAAACTTTGTTCAGATACATGGTCAACCCTACAAGTGTGCCTAACTTTTGGGGTAAGACATTACGGCAAGAAGTAGACATCCCCATTGGCAACAACTGTGCTCACCTTCTTGTGGATCTGTTTCTTTATGCATATGAATCGGAATTTCTGCTCGGATGTGCAAAGTCAAAACAAGGTCATTTAGCCAAGAAGTTTAACTTAGGCTTAGGGTATATCAATGATCTGATATCGTTCAATAACCATCAAACAGTCAATTCCCTTCCACTGATTTACCCTCCTGAACTAGAAATAAAAGAGACAAATGGGACCGCCTCATCTGTTTCATATTTCAACCTATGCATAACGATTCAGAGTGACAAAACACTCTCCACAAGACTGACTGTATTCCAGCCGCTCCAGCCTTTGGTGTTTACATTTCACAACGTTTGAGATACAAACGAGCATGTTCTTTCCACCAAGACTTTTCGTCAGAACATTCAAGGCCCCAGTAAAGCTTTCAAAAAGTTTTATGGTAGACAAGTGCAGCACATTTCCGAATTTGACGCATCAATGACAAAAATGACTTGTACCATATGTCTCTGTGTTTTTGCAGGTGAACAATTGACTTGCCTTTGCATGTGCTCGTAACATCAATGGCGTACATCAATGGAGCTGTCACAGGCAATATATTAGAACTGTGCTGTAATAATGTTATTTGAGGCCTTGTCAGTAGCAACAACTACAAACTTTGGATGACAGCTGGCTGACACAGAATGGGTTTATTCCAATTCAGTGTTCTCTTTGTAAGTTTGTGCATTCTACCAATGACAACGTCACGCACTGACTTAACCCACTCTGAAATACATTCAACACATATAAACATGTTTTGGACAGCTGAATACATCTAGATATATTGTACTCAAACAGATTCATGTCCTGCCTGCTCACAGTGTGACACATTGAAAACATGGTATTTCATTTTCAATGGATTTCTAATATAGGATTTTATTACCAAAATCCTTTTGTAAGAGGATATGGACAAATAAATAGGTCAACATAATGGTATGGGTTATAATGACATCGTGATGAATAGTGAAGTAGTTTTACTGTTGTTGTTAAACACTGCATTGGTCTATCTAGATGGCGGCGGCCGATCAATAGTTGACAACGCTGCTGTTGACTAACGATTGCATAACGTCCCAGCAACAATGTCACAGAGTCTTGCCACCCGTTCTATTCCGTCGCCTCGTACGACGCTGATATCAGACTATACGGAAATAAAAAAAACCCGCGAAGATCCTGGGTAGAATAGGTTTTCAGCAACCCATGTTTGCCGCAAAAGGCGAATATGCTTGTCGTAAGAGTCGACTAACGGGATCGGGTGGTCAGACTCGCTGACTTGGTTGATGCATGTCATCGTATCTCAATCGCGTGGAGCAATGCTCATGATGTCACTGGATTGTCTGGTCCAGACTCGATTATTTACAGATCGTCGTCATATAGCTGTAATATTGCTGAGTGCGGCGTTAAACAACAAACAAAGACAGTAGTAGACATAAAATGTAATTTTTTCTGGTTCAGTTGCTCTTAATTTAAGTACCGGATGTCTTCTGTGCCATCAAACTGTTAAAGTTCGTGTTGTCTTTGTCTGACTGATACTAGTCATACAGAATGCAGACGAATTACTAAGGAAAGGTTTAACAGAACAGATACTGTTGAGTGATTTATTGTGATACATATCCGTCCTAGCATCTGCTAATTTGTATTCTTAAAATGTTTAATTAACATTTAATAAAGTAATGTTTCAGATACTAGCGTCCATATATGTTTATGAATAGCACGACTCCAAAGTACTTTCTGGAAGAATCACATATTACTGCACAGAAATAACACCGGGTGTTCTCGAGACAGATTAACATCTTTCAGATACTCCAGTACTGAGGCCATTTGTTCTCTGGGCATGTAAGCTATTTAATTGCACACAAATTAAGAACAAACTATAAACGAGCTCCTGTCCCTTCAACACAAAGCTCATGCATTTAATCTGTCTGAGCTTAAGATTGACACAAGGCGATCGGGGAACATCAGCTAAACTTATTGCCTTCTTTAAATAACATTTGTATGAAGGATCTGAAACTTTCATTTGATGTCGTGGTATACGATCAGTTGGGTTACACCTGCAAATTAGGTGTATTGGTCAGTTAGATGTAGTGGTGTACGATCAGTAGGGTTATACCCGTATATTAGGTGTATTGGTCCATTAGATGTAGTGATGTACTATCACTTGGGTTATACCCGTATATTATTTGTATTGGTCCATTAGATGTAGTGGTATACGATCAGTTTGGTTATACCCGTGTATTAGGTGTATTGGTCCATTAGATGTACTGGTGTACGATCTGTCGAGTTATACCCGTATGTAAGGTGTATTGGTCCATTAGATATAGTGGTGTACGATCAGTAGGGTTATACCCGTATATTAGGGGTATTGGTCTATTAGATGTAGTGGTGTAAGATCATTTAGGTTATACCCATATATTAGGTGTATTGGTCCATTAGATGTAGTGATGTGCGATGTGCCGGGTTATACCCGTATATTAGGTGTATTGGTCCATTAGATGTAGTAGTGTACGATCAGTCGGGTTATACCCGTATATAAGGTGTATTTGCCTATTTGATGTAGTGGTGTACGATCAGTAGGGTTATACCCATATATTAGGTGTATTGGTCGATTAGATGTAGTGGTGTACGATTAGTTGAGCTATACCCGTATATTAGGTGTATTGGTTCATCAGATGTAGTGGTCTATGATAAGTTGAGTTATACCCATATATTAGGTGCATTGGTCCATTTATTTATTATTGTGCACGATCTGCCGGGTTATACCCGTATATTAGGTGTATTGGTCCATTAGAAGTAGTGATGTACGATCTGTCGGGTTATACCCGTATATTAGGTGTATTGGTCTTTTGGATGTACTTGTGTACCATCAGTTGTGCCCGGCGTTGTTACTAGCTATGCTGGTCTAAGGACAACTGTTGTACAACCGTGTTGAAATTAATAGTACTGCGTAATGGTATTTCTAAACACGCGAAACCAAATATTGAACAAACAGACTTATGCAAATGGCCTCGTCTTGTATGAGCATAGAACATGTAAGTGATATGCCACTCTTCCTTGTCAGAGTTGTTGGTTCATACTCATCTGATCGTGTCAAACATGACATGAGGTTTCATAAACAACTTGTCACGTTTTTTCAAGCCTGTCAAAGTAAACATGGTTGTCAGTCCTGGTGTACGGCGACACTTAACAAGTGGGCAGACATGAAGGATATCTGCAGATCTGGCATATTCCGTGGGTGTTTGTGTGTGTGTGTGTGTGTGTGTGTGTGAATAGGATGTTTAAGTCTTGAGAATTAACAATAACACATTACCGAGATCAATATCATACAATGTACACAAGGATCCAAAAAAAGGAAGGAACATAAAAGGTATGCGGTATTTACTTCCTGGTTGTATTCCGCTAATGGATGGCGTGGTTGGCAATTTAGTGACTTCAAGATACAAAGATAGTATCGTGTTTCCTATTTCGCTGAAATGAGCTTTTTTATTGAACACCATGGTAAAGCATTCTGCTGCATTAATGTGGTTTGCATACATTTAGGTGTGTGTGTCATCGATGGCCCAGCCATCTAAATGAACGAATGAAAGCGATAAAACCTCTCGTGAATGTCATCAAAGTGGTAAACGACTGCATCACTGCGGGCTATCAATTCCCTGACCTGACATGCCGCCATATAACTGAAATATTGTTCAAAGCGGCGTTGAGCCTAACACACTCATTCACACACATGTAAACATTTCACCCCATTGCCATTCCATGACCCTTCGTGACAATGTATTTATGATTGTGTAACATGGTACCTGACTGCGTAAATCGCTGTGCAGAGGACGTGAGGATGTTCACGAGGTTCAATTTTTTTGTTCTGACAAAATGACGATATCACAGTCTGCAACAATGAAGGCACACAAGAACAAGAGCATAATTTTCTTAAATAAAGCGACAAACCCCTATCCTTATTTATAAAAAAAAAAAAAAATCGATTCTGTTAAATGCAGAATCAGTCGATTGTACGATTCCGATTATTTTATGAGCATGTGAATTTTATGAATCACTATCATAATCATAGTTGGCGGTCTCAATGATCTCCTTTAGTTTCTAGATCAGATGGGTAAAAATTTAGTTCAGTTGGAAGGGAACTGGCTTTTTGATGGTTTTTGAACGATATACCTAACGTTAAAGTGGCTAGATTACCTTGTGTTGACTTTGCCAATCCGAGCAGAAGTTCTGATTCAAAGTATACAGAAAGAAGAAGATCCGGAAGAAGGGGAGCATGTTTGATGCCTGTGGGGATGCATACTTCTAAACTAAATGTCTTTCCCCCAAACTTTACATATGTGTTATTAATGAGGCAGTGCAGCATTTTGCGTATTGCTGCAACATGCGCAATAGGGAATAGGGAATCTGCAATAGGGAAATTTGAAAACACTCAATCGCGGAGAGTAGTTGGGCGGGGATCGACCGTGTTCGGCAGCTTGACTACTTAGAGTTTCTAAGAGCCTCAGCCCTGCCCCACACTGAATCCGTTGTTACATGTGGTGTCTCCTTAGGCAACAGAGTTTGTCCGAAATATGCCTCTTGTCTCTTCACCCAGCTGTAACAGGGTACCCGGTAGGATGAGATGGTAATTTGACTGTTAACCTTCTAGCGCCTGGGTTGTATACTCCCCAGAGAATGACAACTGACCCACTGACTGGGGTGATAATATAACGCCTTTTGCATGATTTAGGGTGTGGATTCGACGCATTATAGATATGCACGTTTATATTTTCCTTAGTTGCTCAATGTAATGTCAAAACAAATGGGTTGATGAACACACAATGCCATTTAGAAAGTGGTCAAATGTAACAATGTTATATTTGGGATAACACTTTCTTCGTAAAGTACAGATTCTAGTTTTTTAGGGGTTGAGTCCCATCCGGGTGTTGGCGATTAGGTTCCGCACTCTGGCAGTGTGGGTTCGAATCCCGGATGGGATTCCATCCCCCAAAAAGTACCAGAATCTGTACTTTACTAAGAAAGTGTTATCCCAAATATAACATTTGTTATAAATGGGTTGATGTTGGTTTTGCATAATTGCATAGAAAACCGTCGTGGCAATCTAAGACGGATGATTTGCATGTTCTTGGGACAAGCTGTGTGAAGCAGGGGTAACATATTCTCACCTTTTCAGTAACCGTGTACATGAAAACAAACAAACAAACAAACACCGTGACTACCGGGTTACTCTGACTCCATGTGATAGAGAGTGATTGTATAGCTTGGGTGTATTTGATCTGGAAGGCTTGTACTCAGTAGCCATTATGACGCTACAGACGATAGAGTTTGCTGAGTGTGTTTCAGTGTTTCGCCAGAATGTTCAGCTGATACCCGGATCTGGGGATAAGATGAGTCATGTGCCCATGTAAGGGATGAGTGTCCACCCTGTGCAGTCATTGGGTGGTCATGAATATATGATGTGACATTCATACGCCGCACCTCACTTCTCGACCGACGGGTAACAGGGAACCTTGTCCTAAACCTACAACCGCGGACACGACATACTCTTCTCATTGAAAAGGTAGGTCTGCCCGGATTGTGTCACTCTATGCAATGTTCACCGTCCGAGCATCACTCTCAAGCGTGATAATATCCCCGTGTTATGGGCTTTCGGACGCTTAAGAAACATTCGTAGTTTTCTCGCTAATCACAAGAACGACCGTAAAACATGTCACTAACTTATAAAAGAAAACTTTATCTTAATATCTAGACATCTTTTGAGTATTTGCAATGTATTTGTGACACCACAACCCTCGTCATAGCGGGAGTACTCGCGATAAACATGGCCCCCGAAAACATATGATCCGACGATATATAGTTTGCATGTGGTACAGATTCAGGATTAGCTTCTTGACAAAACACAGCTGGTAATTCATAATAAATAAAGAGTCACTTATCTGTGTTTGACCGTATCAGATCGGCAGGTAGTTGGTCCTCATCCCAAATTCGCCACTTTGGTCTTACTGTTCTGGTTCTCCTAGGCTTCTCTTAAGATGTAGACGTGTAAGACCTGCACTTCTTAATGTTTTCGTGTTATACGCATACCGTGCCAGGATATTACTGAAACATCGTTGTATACGTCATTCAATTCGCTCACTCCAACACGTCTTGCTTTCAGTCTCGTCTCGTGAACAGGATGAACTGGTTCGTGGTGATTGCCCTTGTCCTCGGTGTTCACGCAGCGTCTGGCCAGAGTAAGATATGACTGTGATATATAATTGTCAGATTAAGATCAGCTCATCAGTTTCAATCTGATCATTAGAAATTGGAATTTTTGGTCCACATCATTTCATATTAGTCTTAATAATCAGTAGGTCTGGCTCGGTGATTTGGTTGATGGAGAATCAACGTACCCGGATGGCGTGGGTAGCTGCTCATAAAATCAATGACGGTATTGTCTGGTCCAGACTCGATGATTTACAGGCCATCGTTATAGCTGGAATATAGCTCAGTGTGGTTTTAAAACAAACTAAAAATCTTAACCGAAGTCAGTTTGGGAATTGGGTAATTTTCAGATTCACATATTGTGTCCTATTGTGTAATATGTATATGTATTTTACAATCCACAACCTTTTCAAGATAAGGCTAAAAAACTGTACAATATAACTGAAAGTCCATACTATCTCTTGTGTTTAGTGACCTGAGCCTTTTTGACTTCTATAATGCGGGTTTACTTATTATACCTTTATGTTCAAGGAATGGCCCAAATTTGAGACTTGCTTGTGGCAATATTATACATGTTCGACGATTTAGACACTGAAAATCCGTAAATCGATTTAAATGAAACCTTGAAGTAATATTTGGAAACATTTATATTTCTGTGTTTTCCAGACTGCGCGCACCTGTTGGATGTCGTTGCCGTTGTTGATGGCTCTGACAGCATCTTAAAGGATGAGTTTATCCTCCTGAAGAATTCTCTTATCCAGCTGACAAACTGGCTTGATCTTGGAGAGGAAGGTCAGATGTTTGGTGCCGTGGTCTTCAGTTCGTCTGTATCTGACGTAGCGCATCTCAGCACCAACCGGTCCCAACTGCAGGCACAGATCAACCAGTTTGGCCACCCTCAGGAAGGGACACACACGCACCTTGGAATCGCCAAAATGACAGAGATAATGCGTAATGAGAGTCGTCCTGGCGTTCCAAAAGTCGGCATCGTCATCACCGACGGCCGGTCCCGACATCCAGACAGAACTGCACAAGAAGCTGCAGCTGCGAAAGCCTTGGGCATCGAGATGTTTGCGATCGGAATCGGTTCACGTATCAGGATCTCAGAGCTAAACGACATTGCATCATCTAACGCCAATGTCAAGAATATTACCGCTTTTAGTGAACTCAACGACATTATCGTCACTCTGGTGCAGAAGGTCTGCAAAGGTATAGCCAAACACATTGATTTTCTAAGCTGTATTTTTTCTGTTGTTTCACATCGATGTAAGTCATACTTAAAAGCATTAAGATCGAGTATATCCTTCAAGTGATGTTGCATTATATCAACCTGTCTTCATGTTATTTAATGAGTTAGTGAGTGAGTTTGCTTTTACGCCGCTTTTAGCAATATTCCAGCAATATCATGGCGGTGGACACCAGAAATGGGCTTCACACATTGTACCCATGTCGGGAATCGAGCCCGGGTCTTCAACGTGACGAGCAAACGCTTTAGCCAGAAGGCTACCCAACCGCCCAGTTATTTAATGACAATCATGCAGGAATTCATTGAGCAATCATCGCGATCGAAAGACTACTGCGTAGAACTGGGAGGCGTTGTGCAAACAATCTTAGCGTTTCGACAGTCGTAAGTCTGTGATAAGGTATAGGTGTTACGATCACCTTAACGTTTCGTTGCTTTAAGTAAACATTATAGCTTATAAAACTTAATAATCTGTTGTTGTGAATATTAGATTATGTTGTACATTTATTGTATGAAGGTAACTTTGAAGGCTCAGATATCTACGATACTGTCTTGGACAACATGAAGATTGTCTTGTCTCTCGAGAACATTAAACATAATCACTCCCACTTTTCAACTATACTCTGATTTCTGAAAATGGATGCCACTAATGAACCACATAATTGTCAGTCGTTAACTTCCTGCGATCTTTTTTTTTGTACTTATTTTGTAAGTACTTTTGAAATACCTTGTCTTTTATCTATTTTGAAAGTCATCCTTAAGGACATGAGTACCCTTTTCGCTAACACCTGGTGTCATCAAGATTTTCAGTGATCCATTCATATAATGTTCATTACTATTGTGCCTCTTGCGCCCGACCGCTAGATAATCAAACCTGATATTCTCTGACGTTGATGTTTTGTAATTATTCATGTCTACCATGTTTGACTGAAATTGACCTTATAATACACTAGTGGACCTTACTTGTTAAATAAGCATTGCACATTTGCTTTTTAATCTTTGCAAAGAAGCTCGAGAAAATTTGTAGCTTATTGTAGAAAAGGGTGATGAGATGTTATAGAAAACATGACTGAAACTCAGTAAACTCTTCAACCTGGTTCAGGTCTTTGCAAACCAAACCATTTCACGTTTCATTCTTACGATACTAGTGAGTGAATGAGTATGGTTTTACGCCGCTTTGTGCAATATTCCAGCAATATCATGGCGTGAGACACCAGAAATGGGCTTCGCACATTGTCCCCATGGCAGGAATCGAACCCGGGTCTTTGGCATGACAAGCGAACGCTTTAACCACTGGGCTACCCGACCGCCCCTCTTACGATATTAACATCACCGTCAACTTAGATCAGTGGATTACAACGTTAATGTTCTTTTTATAAATATGGTGATGCTTGTTTATATATCTTGCCCATTTACAAATCCTGATGGTAACGCTACCTTGTTATCTCAATCATTTGTTCTTACAAAACAGTTGACGGAAACTGGACTGAGTGGACGGATACTGTCGGAGTGTGTTCTGTATCCTGTGGAGGAGGATCTAAAACCATCTCCAGGACCAGGACCTGCACAAACCCTGCTCCAAGCAACGGCGGAGCGGACTGTGTAGGGTCTCCGTCTGATCAATACACAGAGAGTTGCAGCACCAACGGATGTCCAGGTACGCATAATACCATATTAAAAGCATTCTTTAACACCTGTTCGCAAAGATCTTGTATCATCGCTATTTGATAGTGGTTCATAAATATTTATTGTTAGCATTGTAAAACGTGGTCAGGTAATAACAGGGTATTTGTATGAAGTAAAAAAAACTTGTCAGCCATTCAAACTGCCTTTTATTGTATATACACAAAGCAATCATACACAAATTGGTATTTGGTATTTTACCATTATCTTTATTTTTACCAATTGAATAAAAGTAAAAACATTTTCATGTATGCGATTTTCTTTCCAAAAAGGTATGCGTTTCAAAGAAAACATTCTATTTTACATCTGAATAACTTTTATGAACAAGCAAATGGTGTGAGTATGACTTTTTCACTTTTTCAGCTACAATAGCATAAAGTTACACTTACTTTAAACGTCAACCGGGCTAATTATACCATCTCAAAATTTAATCTTCTTTGATATATCTTGCCCATTTACAACTACTGATTGTTACTCTCGCTTTTTTATACGTCGGTTATTCTTTTTACAACAAAGTTGACGGAAACTGGACTGAGTGGACGGTTACAACCGGAGATTGTTCAGCGTCATGTGGAGGGGGATCTAGAACCATCTCCAGGACCAGGACCTGCACCAACCCTGCTCCCAGCAACGGCGGAGCGGACTGTGTTGGATCCGCAACCGGAGATTATTCAGAGACTTGCAACGCAGCAGGATGCCCAGGCGAGTTTATAATCAGCTTCACGTCATGTAAATGCTGACATGAATGTCGCAGTGTTTGTGCTCTGCGTATTAAAATGGATATTACGTCAACTTAACATTTGTTAGAATAAGTACTTGTTCACAAATACCGTTCATGTTTCTGACAGATAGCTCCACGATACTGTAGCTCTCTTGGGTTTGTAGATAATTATATGTAGTCAAGGACAGTCACTTGTCATTTGGCCCTCATTCTACGAAGGTAAAAAAACTCCTATATAGAAAGAGAAAGTCTATTCTATTGTTGGCTACAGTTGACGGAAACTGGACTGAGTGGACGGTTACAACCGGAGATTGTTCAGCGTCATGTGGAGGGGGATCTAGAACCATCTCGAGGACCAGGACCTGCACCAACCCTGCTCCCAGCAACGGCGGAGCAGACTGTGTGGGATCCGCAACCGGAGATTATTCAGAGACTTGCAACACTGTTGGATGTCCAGGTGAGTTTGTAATCAGCTTCACGTCATGTAAATGCGGACATGAATATCGCAGTGTTTGTGCACTGCGTTTACCAATGGATATTACGTCAACGTAACATTTGTTCAAGTTAAAGTAAGTATTTGTGAACAAATACCTTTCCTGTTTCTGACAGATAGCTCCACGATCATGAAGCTCTCCTATATAACTATATGTAGTCAAGGACAGTCAGCTTTTTCACAAAAAAAGCTGTTGTTAGCGTTGAAATTCAAATGTTGTGAACAAAATATGATGTCATCATGAGGAGAAACCTACATGCTAAATTCCATCTCTCTCGGTCATTCACATAGCAAAATAGCGAGAGAGAATTAAGAAGCATGGTCAAAACAAGATCAACATTGCGCAAAAGAATTAGAACATCACACTCAACAAATGGCATTTTGTTTATGGTAGCCTTTGACATATGGCCACCACAATGAAAATCAGATTCGAATTTTGCGCAGATTTTGTCAGCATTTTTGGTAAAGTGGTTTCTAAGGAGATGCATTTGTGAGGAAATGCATTTTGAGAAATTATAAGAGCAAAGTACACAGTACAAAGATCAAATAATGGTCCACAGTTTGAATATCGTAAAATCGTTTACATCACATGGCCCCATTCACTACATATATACCAAATTTCACACAAAATCACTGTGTAATGAGCATTAGCTATTGTACTTTCAAATATCACAAAACAGCAAATAGACTGATCCCGACTACTAACATAAATAGCTTTTCAAAATGTCTACATCATCTTTCAAAGTTTCAGCCGAATCAGCTGTTCCTCTGTATCTTACGGTTTACGTAATTGATATGTTCATCTGTATTTCGATTACCATCGATCATTTATAGTTCATGGGGGCTGGTCGACCTGGATCATCACCACAAGCACGTGCTCAGCTTCGTGTGGAGGTGGATCTAGAACGGTGTCCAGAACCAGACGCTGCAACAGTCCCGTTCCAAGATTCGGCGGCAATAACTGTGTAGGGTCCTCTGATAATACATACACAGAAACGTGTAACACAGGGGGATGCTCAGGTAATGTCTAAACCCCTAGACCCACCTAAGTGGCATGCACATATTTAAACTTTCACTTGTAAAAGATTTATGTAAAAAAGATTCAGTTAGGAAGAAATTTCTCCATTAATTAAAGTTTAATGTGATGCGTTGTAGACAGCTTAGAAAAGTATTGTGTTGCTTACACCAATGTACAGATGTGGTATAAGTATCAACTCGGATGTAAACAGCTGAAAGTTCAAGGAAAAACATTATTTGTATTTTTGTAGATCCATGCAGAGGTTGTCGGTATGCCAACGGTATTGGATACTTGCCAGACCCTGATGACTGTGCCCGGTACATACAGTGCCAGGAACCCAGACCAGGGACCAGTGCTATTTTCCATAACATGCAATGCAGTCCGGGTCTGTACTGGAACCAGCAACACTTGGTGTGCGATTGGCCAGCTAATGTTGTCTGCACAGTGGAAGCTGAAGGTGCTTAGTTAACTCTATACATGCTAAATACGAGAATATTATTTCATTGTTATCCTTTCATTCGGCACCACCATGACCTTAAAGTTTACGACCGGGGAAGGTATTGTGAATAAAAGCGACAAAACCATTTCCACAATCATGAGAGATATCCATTGTACTATTCCGACTATATTGTAAGCATGTGTTTATGAATCACTATCAAATATCCCTCATAACCAGCTGTTCGCGAACCCGTCACAAACACATGCAAAGACAAGTCAATTGTTTACCTGACACAACACGGGGCATATGGTGTTAGGCAAAATAGGGAATTGCATCAGACATAATATCTGACATATACAAACAATCCCAAGAATTTGTTTTTTTTGTTTCCATCACAGATGAAACATTTGCTCCATCGACTGCTGCACCGTCAACATCTGCTCCACTGACTTCTGCTCCTTCGTCGTTGTGCGACGGCTCTACGAAGGCAAAGTCTGGCAATACTGCTCAGTATCAGCAGCTGATTCATGGAAACTGGATCACAAGATACTGTGCTCCCGGAACTGTGTACTCAAGCACAAGTTGCAGCTGCATCACTGGCCAGAATGTCGCATCCCCAGGTAACCCTGCACCTGTAGATAGTCAGTGTTTTAGGGGGCACGGGGGGCCCAGTCGTCTAAGGCGCCGCGATTCGTTGTGCAGAGTTGCGTCCCTTGGGCAAGCCAGAAACCTATGATTGTGGGTTCGAATCCCGGTTCGCCCCGATTATGTTTCTAGGTTTGTCAGCACCATACCCGTGCTCTTGGGTTTCACCGAAGTGGTAAACGTCTGAGACCTGCACCTCCCACATCAAGCTGGCACGCCGTGATATAACTTGAAAAATGGTAAAAGCGGCGTTAAACACAACTCACTCAGTTTGGTACATCTATTGTGTTGCACTGTTCCACTGTGTTGCAAAACGAATATATTTTTTAAAAGTTTTTCTTTACTTATAAGAAACAGAATATCTACACTTGTACACCGACGTAATTGAAAATTAACATATCGTTTTTATCAGTTTCATTGAAATCAGTAAATGCACTGTCCTGTAACTGGAATTGCAGGTCCATCGATACCTTGATTGTCTGGTTTGTTTACAGGTCGCCGTTGCATTGCAGGAGAACAGCTTTGCTTCTTTGTGCAAATTGTATGAATGGCTGGTGCTCGCAGAAGGGCAGGCCATTCTTACCCCTATCGCGAACACGTGGTGTTATCTCTGATTTTCAGTGGTCCATTCATATCATTTTCACAGCTATTTTGTCTTTTATGGAATTTGTTTCGGTGGATAATCTAGATTGGTTAATCTGTTGCACTGACAATTTATCTTCGCTTAATACACATGAACATACATGAGGTGAGACCAACGATGAAGATATTATACTCAATAACCTTTTTACTTAAGGTATTTATGTGGTTCTTGCAACTGGAATTATAGGAGCGAACGAGGTACACATGCATGAAACAAGTGTGAAGAAGGTTGCATTATGTGAACATAGATCACAACATTATGAATATCGTTTTCATTTCAGTGTGTCAAGCCGAGGTTTACCTTCCTTTCAACAGCGACGTGAAAGACCACTCTGCCTACCACCACTACGTACAAAACACTGGTATTGTTACTACAAGCAGAGGCTACGGCGTCTTCAGCAACAACACCCAGCTCCGCATCCTGCGTTTCTCCAACATGCATTTCGGTAACACCTTAATCATCTCCTTCTCCTTCAAACAAACTCAGACAACAAGCAAAGCACAGGCTATCGTCACCAACGACGACTGCGGACACGGAGGCAGCATCTACATCACCACCCAGCGGTCAACTGTCTACTTTCGTGTTGTCAACAGCAACAACGTCACACATACTTTGAATATAACTTACACAGTGAGTACAAAACACTTACTGTTCTTACACTCCATCACATCGTATTTATGCAGGAAGAGGTCCCCTGTACCCATACTTGTTAGAGCCGACTGACATTGTGATCCGGTCGTCAAGCTCAATTTATTGCTTGGCATCGTACCTTGATGGTTGCGGATCGATGCTCACACTTCTTGGGGAACATGGGTAGGCAAGTGTTCAAAGCATTCTATCAAAGCATTACCCTTAAGGTCTGGGTTCGATTCCCAACTGGGTGCAAAGTGTGAAGCCCATTTCTGGAATCCCCCACCACGATATTGCTAATGAAAGGGCGCACAGGTTAGCCTGTTCCAGACGCTCTTATGAATCTGGAACATTGCTGATCGGGTCAGACAACATCCATTCTATTCAAGCGAGAACATGTCTATATCATAGAAATAAACGACGAGTGGGAGTTGTTTATCATACAATAAAACTAAGCAGGGGGAAAAAAAATCATGAAGGGCACAACATATATGAGTATCGACATTTTTGTAGAACCCAAGCTATAAATATATTTACCGTATTTTAATACTGATGACTCCTTGAATAGAATCCTATATAGCTATGTCGGACAGGTCCATTTTAAAAACAGGTGGGTTAAGTTGGTATTTCTCACATATTCTCTCAAACCTCACGTCGAATATCTGTACCTCTTCTTCCAATACCGATTTTCATATTTCTCCCACTATTGGATGCGATCGTTCGGCCACTGCGTTCATCTGCATTGCCCAGCTAAATCTATGGGAAACAACGCAGAAGACACATCTCTCTTAAAATAATGTCGTCCAAAAAAACGACGTCATCAAGTTGCGAGCACACGTTTGAATCTCCAGAAATGACGTCATGTGTGGACAATGTTTTAACGTGAAATAAACCACGCTTCTTTCTTAATTGTTCTCGTCGCTATATGGCTATCTTATATTCTTTATTGAACGTCATGAATTTTTATGTTACGCACACTGTTAACATCGTAACAAAGTGGACAATAGTTGCTAGGAAACATGAGGGTAATGGACTAGTTACGAGTTGATATTATCCATTGTGGGTTTGAACATCTGTGTGTGGGTACGTTTCAGGCTACGACGTCTCTGAATGAGGTGAAGCTGATCATCAAGAATGGGCTGATGAAAGCAGAAGTCAATAGCTCCAGCAAACAGAGGACATTTCATGGTACAAACATTTGGATGGTCGTTTAAAATATTTCCTATATGAAAGAATCCAACTTTAACAGTATGATACATTCCGTTATTTTGTGGTTAGGGCACCTGAAAAATATTAAGCAAACGAAAGGGAATCACCTGTGGCCATCACGGAACTGGTCTACCGTATTTCAAATTGCCAAAGTTACCAACAGTAGTTAATTTTTCATGAAGGTATAAATGCCGTCACAAACGACATGGAATCAAAGATTTTACGGACTCATTTTCTGACTGGCACTAGAGAGGTTCAATGTTCACAATCTAATTTTGAACATTCATCTGAACTGTAAAAATATAAACTGCCGGGACAAAAGAAGTATACACTTGAAAACTGGAATTTACCAAAACATTACAAATGTTATCAATACATTACTGGGTTAAAAGCAATTGCAGAAACACTGTAAACCCGTGTCAAATACATAACCATCGAATAACCATTTCGTGTTCACTATATTTTATTAGCCACTATTAAACATATATAGGTGTATAGTTTCTTTTTCCCGACTGTTCATCCCTATTTGTGAAGTTAATCACTTGAACCACTTTTTTTAAACGAAAAAAACTTGAATATTTTCATGCTTTTTGTGAGTTCTATCTTGTTTATTATTCCTTTGTCGATTTAGCCTCCGGAAAATACGAATTCTGCCTAATGACGACCGTTTATCTATCTGAAAAAAAAACTTTCAAAGTGATCACAATTATGACTATACCTTCTTTCCTATTCATCATTTCTTGAATACTTTGCAGGTAACATCGGGAAAAGCCAGTGTGCAATACAGATTGGGTACGGTACTGGCCTCGACTTCTTCCACGGTGTCCTGGAAGAAGTAAGTCGTTTACCTGTTCTTAGTTATACATTTGTTGTCTGAACTGAGTTTAAGACTTAGTGTTTTATTATTACTTGCCAGCCCTAAACATAAATTGAGTCAAATGGATATGAACAGTTCCAGGGAATATTAAAGAATGTAATGCTTAATGATGCTGGTAGGAGAGTGAGTTAAATTAAGTAAATTAACGCTTCTTAACAGTATTTCAGTAACATCATGGTGTGCCATCTTATTAGAGGAAGATGCCACACATATCCTCGCATATAAACACATAGTTGGGATATTGCAGTGGCGTTAAAAAGCAAACGGACTAGTAGTGTATCTTGCTTTTCTGTTTCAGTTCAAAGTTTTCATCTGCGATCCATAGAGCCGGTAGTTCAACACAGTGATTCATCACGTGGGACCATGAAGTGCTGCTTTTATCTCGATATCAATATTAAAATGTATAGTACACTATTTCTGATTCTGTCATGTTTGTTATAAATACTGCTCTTTACGTATCCCTCAATGTTTGTCTTAACTAAACGAATTAATTGACAAGTCGGTATCCAAAGTAATATCTCTGTACCGTAACAAAAACACGCGACATAGAATCCTGCACTCAAGGATTATGTGGGGCAATGGTAACGCCGTGTTGTGTCTGAAAACCATCGTAGATTAACGAGATGTACACAGCGTTTGGTTCTGTAAGAGTAATCAAATGAACTGTGATGATTTTCCATTTTCCGTTCCACGTTATTGAAGATGGGACATAGGGTGGGCATATTGTTCTATATAAGGGTACATACGATGGGACACCTTGCTCTACATAATGGACCATAGGATGAGACACCTTGCTCTACATAATCGACAATAGGATTGGTATATTGTTCTACATAATGGACCATAGGATGGGCATATCATTGAATATAATGGTCCATAGGATGATCATATTGTTCTACAAAATGGAACATAAGTTACATGTAGGCATATTGTTTTACATGATCGACCATAGAATTGGGCATATTGTAGGCATATTGTTCTACATAATGGACCACAGGATATGCATATTGTTGTGCAAAATGAACATCCTACTTAGTATAGGTCTTCAGCAACCAATGCTTGTTGCCAGAGGCGACTAACTGGATCGAGTGGTCAGACTCGCTGACAATGTTGATGCATGTAGTGGTATCCTAAATGCGTGGATCGAAGCTAATAATGTCAATCACTGGATTTTCTTGTCCAAATCCCATTATTTAAAGACCGTCGTCATATAGCTGATATATTGCTGACTGAGGCATTAAACAACAAACAAACAACACATGCAACTGTAATTCACAGGCTTCAAAATCAGATATAAAATGGCTAAGAGGCAATTCTTGAATTGATTGAAGAGTCTTGAAACTACAATGCTAGCATCAGGTGCTTGTTAAACCAGGACTAAATATTAAAATTATTTAAAAATAGTGTACATACCAGTAAAATACCATATATTTCACAGCATGTTTCTACTATCTCGAACACTACAACAAAATACGTTTTGGAAAATTTTAAATGAATATTCCAAAACAAATGAAGGGTCAGTAAAATCACTAATGACACGTTCCAACTCAGTGCCCTGCGATAGCGGGGAGATACATTGTACACGTTAATGCTGCCTGACAGCTGAAAAGTTAGCATGGGTGTGTTAGGTTTGAATGCTCTGAAGAGTATTTCAGTTGTATCCCGCCCAGTCAGCTTACTGTGTGAGCAAATCCCAAAGTGGCGCAAGTCTCAAACGTTTTCACTTTGGTGAAACCTACGAGAACGGGTATGTTCCAGACAACCCAGAGCTGAATAGACGTATTACGTTATGGTGATTAGGTTTCTCAAGTTACTAGATCATCGAGACTGTCAATGTCTAAATAGCCTACAACTATATATTCAATGAGGGTGTATCTCTCGACAACTCGTAGGTGTCATGGCTTCCAAGGGACTATATAGGGATACCTCGATCAAAGTAACGATGGTTTTCATATTATAAAGCTGCAACTAGAAAATATATGTTTACCCATGCAAGATCTAAATATAATTGATCTGTATGACAAATAATGAATATGTGCATGACGTACATGGTCTTAATGATAGATCACATAGTTACCCTGTTTCCCTCATGGGGAATGCGGCCCCCCAGCAATCTATGCTTGCCGTACGAGGCGACTTAATGGATCGGATGGCCAGGCTTGGGGACGTCGTTCATAGCGTGTCATCGTACGTCGACGACGTGACAGGTTGCTCATAATATCAATCACTGGTTTGTCTGGTCCAGACCAAAATTGTGTACAGACATCGTCATATAGATGAAATGTTGCTGAGTGTAGATTTAATAAAAAACACATTCTGCTTGTTTGTTTTTATATTAATGTTTATGAATATGTAATTTGTTCTCGTCGTTCTGTGGCCTAGACATAGCCAAATATTACCTCACTTTCAATAGGCGACAGCTTAAATGACAACGCCGAGAAATAAACTCAACCCAACAATAGTTACAAACTTGCAAGCGATATATATTCATAAAGATTTACAAATATCGATAAATAACATTTGTGTATTACCACAGATCTGAAGATTGTTAAGTTGAAAGTAGATACTGTGTGTCACTTTAAGTTAAAGGTAGACATAAGAAAAGAGTATTGTTCTCTCGTACTCTAATTTACTTTGTCTCAACTGACTTCACACCTCAGTGTTCAATATGTTGTGGACTGTCGGTTCAAGCTAAAACAAATAAAAAGTTTCAACTGAGTCTAGATTATCAAATATCATTTTAAGAATGTTCAGGTTACTCAAAGTTTACCTTCAATGTAGTTACCCCTGTTAATAATGTAATTGTTACCATCCACTATTGTTACCATAGTGCTTATCATAAAAAAAAACGCCTAACATATAACCCGCAGTTTTTGACACCTTGGATATATTGCATTTATTGCTGAATTTGATAATTTTAGGTTTATATTGTGTAATTGTTGGGTATATGCACGTGTTACTCACTTCATATAATCATACTTTCGAGTTTCTGCTTCTTACATAACGTGCTTATATTATGGGGATCCGTTTTAGCGAGGTATATTCAAGTTTCTTTTAGTCATACAAATGTCAGGAGGAGCATCAACACTATATCACGTTACTCCAACATATGCAGTTACATGTGTGTTTCACCGGCCACATAAACATATGAGATGCGACCGCCTCTGTGGTCTAGTGGATAGAGCGTCTGTCCGGAGAGCGGAAGATCGGTGGTTCAATCCCCAGCAACGACAAACCCAAAGACGTTAAGAGATTGTTCTTGCTTCTGCTCTGCCTGGCGCTTGGCATGAACATGATTAAGGAGATAAGGCAAGTGCTGGTCGGACAGTATACTGTGTCTGAGTGGGGTATTCATGACAAACTGTGGCATGGTATCTCAGTTTGCTACCGCTATAAAACCGGCATTAGTACGCATGTACATGGGCGTTGGAACGTTGGAACTGGAAACTCAGAATTTATCATATAATGGGTAGGTTTTTCGGCAGTATAAAGCCAACGGATAAAAACGATATCCGTTTGGGTCATATGCGGATAGAGATGCAAATATCAAAGGTCAAGTAGGGACTACTTTCACTGTTTAAAAACATGGCGTCGCCCTTGTCATTCGGCGATCGAGAATTAACCATCGGGAATCTGGATAAACTACAGGGATAATTGCTATCATTATTAAAAGAACAGTCTAATACACTGAAAACCAGTGTCTACCTGTGACGTAGCTAAGGCAATTTATAAGTTTTGGCAACTTTGGTGATATAGAATCTATATTTCGAAACATTTTTGCGAGGGCACGAGGCCTAGCCAAGCGGAATCAGTAGCCATATCTGTGCTTGTAGACCTCTTCGGCTTGAAACTTTCTCCACAAAATTAAAAAATTGGATTTGGCCGAAATATGTTTGAATTGTTACCTTGTTTCCTTTTGTCGCTGTGTGTACATCTGTCTACACTTCTTAACGTTATGACAGGACAGACCGACTGTCAACAACGTCTGACCTTTGCCGTGATGTCTCATAGACTAGGGTTAGAGTAGCTTCCCTTTGACAAAGGGCACTTACTCTAGCGGGCAGACAGATGGATTGCCGCGAAAGGCAATTAAAAACAATTGTTGTTTTGCGTATATGTTGCTTCGCCACTGTAAAAGAAACAGATTTCAGTTGAAACTATATTGGCTACTGTCACTGTCCGACTGACACATCACTTACCCTGTGACGTAATAAATATTAATGCGCGCATTCCAGGAAAACGCGCAATGTTTCGGTAATTTTTGTGAGAGAGGGAAAGCGATTTTGAAGCACAGATTTAAAGAATTACATTATATGATAAAGAGGTTATCACTCTTGTGTGTTTGGCGATTGTAAATATCCTGTATTAGGAATAAACACTAATACAATGTTTATTCCTAATGCAGGATATTTACCATCCCCAAACACACTCGCGTGATAACCTCTATTTATTCAAATGCATTTACTTATCAGACAAATACCACCAGATATATGTCTGGCATGTTACTTCTGTCTTATAAAAAAAACAACAAGGTACGTTTTGGCCAAACTGAAATTTGCCACCAGAAATGAAGCGTCAGTAAAAGCGTTATTGACACATCTCTCACATCAAAGAACCCTGAGATGGCTGAGAGATACCCGTGTGATGCTTGACGCCTGGATTGTGAGTTTGACTTAGTTTTGTTTTACGCCGCTCAGAACAGTTTTTCACGTATAACACGGCGTGGAAGTTTAATTTGAAAGGGAACCCGCGGTCTTATAGCTCTCAGCTTGGTGCAGATTCGATTATTTAAAGGTCGCCGTAGCATAGCTTGAATATTCGAAATATTAAGCAACCAAAAAAAACCAACTTTACTTTGTTTCGTTGTTTTTCACACTGAATCTGTAATATTTCGGTAGCTGTTTTAGTGCCCATATTAACAAATTGATAATAATATGTACATGTAACTTGTTCCCATCGCTGCATGGCTGACACATTGTGGAAGTGTCATTAAGTCAAATCTCCCTTTCAAAGATGACTCTTAAAATCAAAACGCCAAGTTATAAACAGAAGTCAACAAAACGCTATAACTTGCTGGTGATGTTTATTTCAAATAAAGTACAAATATTACTAAATAACATATTACTATTAGTTTTAACGTGAATTGTTGTATCCCTGTAAGTAAAAAGTAGATAACATTTACTCTATGTCAGTGGTCACTGGGAGAGCGGTCCACGTCATCAGTAACATGTTATCAGCAGCCGAAACGACTAACGAGAGGAATTTTGTCTTTTTACTTTTAGTGAGACGTTAACGATCAGTACAGAATCAATGATAATTTCTTTTGAATCACTTGGTATCAATTATATTTCAAAGCACACACACCAAACCAATACATCTACTGTATGAATTAAAGCACAATGTATTAAGGATATACCGATGAACAATATTAACTAATTATAGATATAGCTGAATAATGTTGCCTTTGTGTTATCTTCTTATCTTCTAATAGAAACAAAATGTTCAAAGAGTAAAATTTATATTTCTATTTGCTCAAAACAGGACCGAATATATCTCATGATTCGCTTCACAAATGTTCCCTTATTTGTTTAAATTAACATGTCAAACAAGAACGCAGTTTCAAACATGATGTGGCCGTCAGTGTGAGATTGATCGTTTCACAGGATGACGAAGAATGTGAGAACAGTCAACGTCATCAAAAATGTGGAAATCTTCACTGTATCTCCATCTAAAATAACATAAAAAATGTGTTACTGTAGCCGTCTAAATAATTTAAACACTATTGAAAAAGGAGTTGTGAAATTTAACTTATTTAACTTGTGAGAGCAGCAACGTTTCATACAAATCCGCAGTTATAGCGCTTAGGACATGACAACTCTCTTCCAAACAACGAATCACCTTCAAAACGGTTCTTGTTCTCTGTAAATGTGCATGTAATGCATGTTAGTGATTGGTATACGATGAGACAAACAGGAACTTTGATATGTGTCACTAGTTATAAATGACATCGACATCAACATACATGTAAAATTAGACTTGGTGTTCATTGCTTTTTACTTTTGTCAACAGCTTATATCAATGTATTTTCCTAAAATTTCTCTTTTAACACTATGACAATCAAATTTGTACAGTTTTAATTTGGTTTGTAAACATTGAACATATTCCCCTACCGTTCTGACATGTATCTCCTGTGTAACCCTCCGCACAGGTACAGGTAGTGGGGGTGGGGCTTGTGACACATGTTCCTCCGTTGATGCATTCGTTCCCACCATCAGAACACACGCCCTCTGAAACATAAAAGTTCCATTTCACATTTCAGTGAGTGTCACTAAATTTATAAAACAAAAGCAACAGTAATTCCAAACCTTCGAAAGAAATGACTAGGTTTTTTATGAATTACATGTTGGTGACCTAATATGCTGTCCATGCTAGGCATGGTCAATTTTGTTATAAGCAACCATATACAATTTGTGTTCAATGCAGATGCTCATACATGTAACGATTTTCTACCAAATGGATTTCATATCCTTGATGGTGTGATGCCGACTAAGCAATTATCATATTTACCAGTGCAAGTTTTTCCATTCCCAACAAAACCGTCATTACACGTGCAGGTGTAGGAACCTGGAGGCGTATTCGTACACACAGCATTCGCATCACAATCGTGAGCGTCAGCCCCGCTTGCTGTACATTCGTCGATATCTACGAATATGATTAAAAACATAAAAATAAATGAGTACTTTTCTAAACGCTGTTGTATATTATTTGTCACGCATGTGTGTGTTGATGGTGTTCTGTTGTTCTGGAACAAGTTATATCCTCATTGTTGCACCAATGCCGTTTTTCAAAAGCCTTGATCAACTTCTGTGTGGATAAAGATATGTGTTTATCAGAGAGGTAGTTCATGATTGGCGGGAGATAGCCTAAAACATAATATTCCGTGTCACACCTGCAGTCGAACACAATATTTTTTGTTAATTTCATTAGTATTCTTTATAAACGTTAGATCATTTGTCACTCGCGTGCAAGTCGTGTGAATTTAAGCATAATTTTATATGAAAGAAATGGAAGTATTTCCAGAAATATCAGCCACATTAGGTTCGAATTCGTCTGGGGATCTTCAAGTTGTGCTCCAAAGGAATCTTTTACCGTGATATATATTTAAACGTCACACTGCCCATTGTGCCATCAATTTCTTCTAAACGTCTGAAACATCTAAATTCACATTTGTGGATAAAACAATCGTAACGATACTGATACACTTGCCTGAGGGTTTTCATTTTAGGCCCCAAAGCAATGCATAAACATGAGATGTAATTTAAAAGTCAAGCTACACACTTACCAGTTTCACAGCTTGTTCCCGTGTACCCTGGCGCACATTTGCAAGTACTTGTTTCACAAGTTCCTCCATTTTGGCATTCGCTTGAATCACTGCAACCTTCAATGACTCCAACTATCGAGCACAACACTGGCAAGAAATGACGCGACAGGTAGTGATTTCTCTTGAATAACGTCGTAAATAAGGTCGGCATCATCAATTAGTTCAATAGACATTTTTATGGAAATACATGACTCCGTGGTCTAGGGGTTCCGCCCGGGGCGGAAGGGGATAGCAGAGTCATACCAAAAGACGTTAAAGATGGTACTTGTTGTTACCCTGTTTCATCAGACATTCACCTGATGAAGGAGTATTCATGTTAAATGGAGTGAGCTCTATAAAACGTCACGTGCATGCACGTCGCTATAAAGATGCAAAAAACGCGACGTTAAACCCCATTTATCCATTGACCTGAAAAGCATGTCATTTATTCATGTTCTTCCATTAAAAAACTGTCATTTAAATGCTTATCAAAAAGCTTTCAAATAGTTATTATTATTTTTTAGCATTATTACCAGAAGGCATGGAAACTGTTCTTAATAACAACTCATCTTCCTCCAAATAAAAACATAATTAACAATAGGACACATAGTGACAAGAAGTATTTGTTGATAAATTTGTGGAAACTGAATATCGACATTGAACTCACCAAGAAAGATTACTGGTAGTCTGAAAATCGCCATGTCTGGTCTCTCAGCCGCTGTTCAATGATCCGCAGTTCTTATGACGATCCGATAGTTCCTCGCCTACACTCCTTTATATAGTTGGGAGATCCGTGGTGAAGACAACGCCCACAGTGTGTGATAAGACACCTAATTTATAGTGTCTCTTTTTATACCTAGTGACCACATACAAAACACACACATACCTATTTACGTATAATAGCATATCCTGTTGAAGTAAAACCTAGTTGGATAGGTTCTTGCCCAATAGACATACATATTTGCCTGTATGGAAGTTCTCTTCGACGGCACTGATAATTCATTGGCTGAGATGTGTTCCGTAGGCTGTCGATGAAGCATGGTAAATTAGTTCAACGTTAAAGAATGAGCTATAGATTCAAGACAACAGAAAACGCAGTTTATATTATCAACTTGAAACTACTTCTTCAGGGGACTAACACATTTTATTGTTATATCTATTTTTTTTTTAGATTTCCTATGCCATCCTTCTACTATATGTTTGAATCATTCCCGATAGCTCTATCCACTTCTCGGGGCGATATTTATTTGGTCCTACTGGTCCTACCAGAAGGATAGGTGCAACTGTGCTTCGTACAGCCTTGTGAAGCCAAACATACTTTATCAAGCATACTTTATGAAGTAAATCATATATAATGAATTATCAGCAATGTATGTCACTAGTATAATGAGTTTTGTGGAATCAATAATAATGTAGAAGTAAATTAACCAGCATTGCAATCTATCTGATGTGGTCACTTACCGAACCATGGGCAGCTAAACTAAACTATTTTGACCATCCAAATACCATAAACTGCGTTGGCATTTGTAGTTTTGGTGGATGTCATCTTGGATTTTGGAGAAAAGAAAATGCTTAAACACGATGCTCCATGTAAATGCAAAGTAATGGATATGTATGATTATGTCGTAATAAGGGATCAATTGAACAAACATGTATTCTGATTCTGACTCTGAGATTTCTTATGAATATGGAAAGGGTTTTGTCTCTTATTTATTAGTTATGCCACAGTATTGGGATACCCTATATCGAATACCCTTTCAATTATTTCTGAAACTGTGATAAGCTGCTGGAACATTTTGATATGTAAATTTACATTACATTACATTACATTACATTTATCCTAAATAAAAATATACTCCATATTTTGAAAATGTGTAACTCCGATGAAACAACGTTTAAGTAAGAGTAAGTTCTTAAAATCTTCGAAAGTATGCTCGATTGTACATCAAACGTGGTGAAATGCAGACACCAATGGCTTGAGGTGCTGCACCATTGCTCAATACAAAAAGATCATATCCTGTTTTAATCACAGTCTACCCAAATGTACCTTATGGACCTTTTGACACAACTAAGAATATATTCTCTCTTAACTGTTGTGGCAAACAGCCCCCTGTAATCGTATCTCAGACAACAAAACATAGTTCTCCACAGGAGGTAGAAACCAAGCTTCTACGTTGTTGAACATGTCAGATGAATTGGGTCCAGCTATGATGAATAGCAATGTTTCCTTGGTCAATGAGTGTTGTCTCAAATATTGATTTCAGAAGATTTACTAATCATTGTTGTGAGGTTTTGTTGTAAAGACGATATGCAACGAAGATGTTTGCCTTTCCTATATGTGAAAAATACTATCCTATTCTAAAGTACTTTAAAATATTCCAAATTACCTCAGACATGTTCAAGCCTGTGGTGTTGAAGGTACATAACAACCTAATACAATGCACTAACATTGGAGCCTTCTCATCATGCCAAAGTTACATCATTGTCGTGATTACTACATGTGATTAAATGTGAAGAATTGCAACGCTGAATGTTAACCAAAAAGGTATATTTTGTTCAAGAGCGTTAATTGGCGAACAATAGCTTCCTCAATATACTTGCATCAACCCTGGTCTGATACCACTCAATACTTTCGCAAACACCAAAGAGTTTATGTTTGATTATGTTATGGTGAAATATAGAAAGATACCAAATAATATACGCAGTGACAAAAGTAACTGTGATTATGTTCATATTTATCATAGTGTGGTGTTTACCAACACACAACTCAAATGTTCTTTCTGAGTTTATTAAAGTTTTTTTGGTGTTTACTCTTGATACAAATGTACCGGAATGGCCACCAAAAGATGTCTAAGATGTCTTTGCATTTTGTGTGTTTACACACAGGTTATAATTGTAGGGAAAGAGAGAGAAGGGAGAGTGCTTTTTGTTGATCCCACTATGCATAAAAAAGGACACTGAATGTACCCTTCAGCTTGTCGGCCTAGTCAAGTCCTCAGCTCTTGATGGATCGTGTACGATATGGTAGTCTGTGCAAAACATGTATTGAACTAACATAAAGATTACATGCTGTTGCCAAATTTGTAAATCTAGATCATACGACATGATGTTTGAATACAAAATGTTTTTGAATTATTAACTTTTCAGATGGTATTCAAAACAAAGAAGTCATCTCAGAATGTTATTTTAACACTTGGCGCTTAATACATGTACAGCGTGCACCCTTTTCACGAAATCAAGCACTACTCCTAGCAGCCATTGAGGAGGTACTCTTCAAATAAACTCTCCACCACTGCACGGGCTTAGGATTTATAGGGGTAGAACAAAGCGATTTGTCCTCCACTAAGAAAATACCACGAGATCAAAAGCGCACATGTAACCTCAAGCAAAAGTATTACATCTAAAACGTCAATTCCTATAAGGCAAGTGTAATCTCCCGATTTTCTGCAGATTTGTTGAGTGCACAGTTGCAGCAATGCTAACGCCATTTATATCACTGACGTAGTACCAATAGTAGCTCATAACATGTTCGACCCATTCATGTAAGAATAAATATCGTTATGTCTTGTGATTTGGGCAACCGAAAAATATCACTATCAATGTAGTTAAAAAGTTGTCTATGGTTCTGACATTGAGGTAGAATTGTAATCAGAGTAACAGCTGAACTACATACAACAATTCTGATCTAGTAAAATACATTAATAAAACCACACTTTTCAAATTCCTATTAACTAAGATGATTTAAAGTGTCCTTAAGGATGTCTGCTGCTATTTTATGAAGGTATTTGGAAGTCGTTCACTGTTAGCAGTTTCGCATCAATGTGCAGTTAAGAATATTTAAGTTGTAAAAATACTTTAAGCACATGTGAACATCAAGCTTAGCTGTAAATACTTTATATGTGTGGTCCCAACAATACTGTCCAGTGATCCTTCCTTACACAATATGGGGTGGGATTCGCTCAGCCATAGTGATGCCACCCCGCAACATAACCGATCCACGGCAGAATATGCCATGACGTTTCGGGGTGACATTGGCTTGACGATCATTTCGATGTGGCTAGACACGACCACGCCTATCAAGGACGTGCAAAATGAACCGGGACTCATCTGAACACATGACACGTTACCATGACGACGATTACCCCAGTTTGGACGTTATGTACACAATTGACGTCTGTCTGAAATATGACTATTTGTAAGGATTGGCACAACACGTGCCGTCGATAACTGTATTATAAGCAACATATATGCGACATGTCGTAAAATAAGAACGAATTGTGTTTTAGTTTGAAATATAATGTCACATCTTTGACTGTTTGACGTTGAGTCTATAGTTCTTGGTTGCATGTCTTTGTGTTGGCCCATATACGTATTTAGAATAGCACGATTCACGACAGTTTGAGACTGTCTCAAGTCCCTCATGCATGTCGTCAGGGACCGGACAACCTTGCAGGACAATGGCCCATATCAGTTTGTTTGAGTTTTGATTGTAAGTGTGCGATAATCTCTTAAGATATGGCTTCAGACTAATATGAAAATACAAATTGTCAATGCAAGAGAATACCTAGTCTAGATTATCCGCCAAAACAATTTATCTAAGTTTGGCGTAAAGTGCAAGAAATAGGTTGATTTGTCCATAGATACATATTGATAAATATTACATATTCATTTGTAGAATATGATTGACTTTTGAGTATATCATTGTCAATGAATAGGAATTAGCTGTAGTAATAAAGAAATATTGCAAATAATTTGAACAATGTTAATCACAAATTGATTCAGGCATTTAACGTAAATTGATACGTTTGCGAAAGAGATATAGCGCAGGCCAGGTGACATCTAGTTAAACAACTCCATGTATCACACAACCAAGTACAGACTTGTCTTGTTCAATGGCTCAACATATGTATGTCTTTTTTTCTGAATTAGACACACCATGCTGGCAAACATAAATATCAACACCAAAAACGTTTCAAGTGTGTATAATTTAAGATATTGGCTGATATGGACTTTTGACAGTAAAATGGCGTTCATCTTGTGTGTTTAGTGGCTACGTTTTCTTCTTGATTAACCCAAGGTCACTGGCCATGCATATTTCTATGCTTTAATCACAATTTAGACAATTTATATCTGTTATAACCACAGCTTCACTATTGTGTCATAGTGCCCCGACATTGTATGACGTTGCACACACTATCGATCAGTGGTATTTACAGGCCTTCATGATTCATATCTCATTTATTCACTCACCCATAGAGAAACAAATACCAAAGTGTCTGCTTCCTGCGTATTCTGGTCCCTCAGAAGAAGTTCCTTTATAATTAATCATTTTTTTTTAGATGTTCAGTTGTGTTTTTTTATTAGATATTTTTTTTTTTTTTTTATAAATGATAGTGATAGACATTTTTTTTACGTTTCTGGATTTTATTGTATTTACAATTTTACGACAATCTGTAGTTTTGTAACCGAAGCGTCTGTATTATTGTAAAGATTTGTATGACATGCAGTTATCAATTCAATACAATACAGAGAAATAATCAAACGTAACATGTCTCATTTGTTGAGCATATCATGTGCACAAAAGTATTTATTACCACGACTAACATTGTCCTTGTGTAATAAAGAGTCTTTACAGTGAGGCCTCAACTTAAAAGATAGAACGCTCGACAGATAACAAATTTGTAGAGTATCGTGAGTCCAGAGCTGTCGTATTGGAATGTTTTATTATCCTTTGTGTGTTGTCACGTGTAAGATTAATCCCGTGCTTTTTCAAACTAATGCCTGCAACCTTTGTTATTCTGCCATAATTTTTGAATTGTTGGGCTGAGGTCTTCGGGGATAATTCATTTGAAGTGCACCTCATTGCCCACTGGGCTTAACACTTTATTGGATAACATATATCTGCACAAACTAATGTTTTATGTCATGTATGCCCGGGGTGTTTCAGCATAGTTTTCGAAAAAAGTAATTGATGTGGGAGGACATATTTCACAGACACCACCACACTTTGATTGTTAATATTATAATGTAAATTCTGTGAAGATATACATCTGGTGAGAATGATCAAAAAATACAACTACGACGATATCAATTCCCATATGAAAAATGGAATATGCTCTTTTATTCATGTTTATTTGTTTTAAAAGTATTTTATTGTTATAATCTCATGACAGTGAATGTGAGTTTTATTGAGATAATACAAATGCACCATAGAGACAGGTTTGCGTTTTTTTATTAAGCATGAAGATATCACCGAAAAAATATTTGAAAAAAGTTCGTATAATAGATATCCTTGCTGAATTAATATGCAGATATTATTTTACTTGTTATGTAGTTTTTACGAGATTATATTTCATGTTGTTTAAATTCAAGGGATTATCCAAAAATATAATAGTGACCTTTTGGTAACACATGCCCTGTGCAGTTGACACTGAATATCTCGGGAATATTTAATATATCTTCTCTACAGGTTGTTAGCAGTATCATGAGTTTTGGTAGACACAAGTAGTGGAATCATGAGAGACTAGTCGACGTTCCTTTTCTTGAACAACTGTGATGAAATGTTGTTCGCATGGGAAAATTGTGGTGGTGTTCCTCGAAGTTAAAATATTGTTGGACAGTTTGGGAAAATGATCCTTATATGAAAATTTACTTTAATTTGAGGCATCAATTCCCTTGTTTGCAAAATTCAAATTCAGAAACTTGTCGTATTTGTCAACTTCAGTGAAATCTGTTTCTGGTTCGGCCAATCGTTTCAAAGCAATACAAGAGCTATTCTGACCAGTCAATGCTGCAGGCTCTTACTGTTTCTAGATCCATCTGTTTGCAAAAGTCGTTTGATAAGAGCCCAGTGCAGCATTCCGGATTTTTAATAAGCACTTGCTTATGAATCACTATGACATATGACACATTTTGTTTTGGAAACGAGACCCATAAACAATTAAATTAATCTAGTCTCTTGTCTAGTTAATTAAACCGTATCATAAATCTTACAGGAACAGATACTTTTGGACGAATACTGAACAAATAGTATATTATCTTGTGAAAACGTTACATTAGGACAGATAGCAGGGCATTGATAATGTGATTAGTATCTGGGAAATAAGGGCAATTTGTTGCACTTCTTGACATGAGCTGCATTGGCGGCCATTGTGATCTGTCTAGAAATGAAATGTTTACTTTTGTAGGAAAACAACTGAATACTAAAATATTTGATAATTTTGGATGAGAGTATTTACAGACGGGCCCCATCCACAATCAAGAAGAAAAGATTTTTATTCCATTAACTCTAACCTTTAATATATGTATTTAATACCTAAAACGTGATAAGAATTATGGTACAATGTGATGTTTCATCCCTGAACATACTTTATATTGGTATTAGGCTTAGCTAAGGACTATTTGTATTTTTTTGGACTCAATCTTCAAATTATCTCTTTACTTTCTAAAACTTTGACTTCAACGTTCACCCAATGTGCGACGTCAAATTACAGATTCACCTTTATCTAAGTACGTGTGTTGCTTGGACAGCATGAAGGACCCCAATCGTTTCTGGTGACACCCCCAACAACAATAAAGTGTTGTTACGTTGTGTAATCCATTCGCGTCGTTTTCCCCTCAGTGTGATTACTTCAGTTTGGGTGGTTGAGTTCAGAATTTACTACACCATATCTGTACACTTGTGAGGAGTGCAAGCTGTAAACACTGCAAACAAACGTCCTGTTAGTGAAGGGCAATCTACCGCTGTGTGCCACATCTCAACAGTTGTGACGCACCGCCAGACAAAACACCAGGGTAAAGATACTGGTTGACCCTATTCTTCTTAGATACGTTGAAGGTGTTTAAATTTATGATGGGTCTGTGCAAGGTGGACAAACAATATGTGTAAAACGCTTGACAGAAAAGCGGCATGCATGTATCGAGCCTTTGAGCAAGACCTGTCTGTACATGGTTGTGTGATACCCAGAGTTGTTGAAGGAGGTGTAACCCGACTGTAAGTAATATGCGCTATTAGTTCAACTATTCTTTTAGTTCACTATATTAGTGTATACACTAGTATAGGGTAACATAATTACCTTTTTAGAGTTAAATATATACTAGTATCACTGATAGATCCATAACATTTCATATTGGGAAACGGATTAAGCATTAAGCATTAATACTAAGTATTAAGTTCTTGGCAGGATGATTACTCACACTTTGTGGATGGTATTACACAGTGTTTACAAGTTGGCTATCATTAATGTCCAATTTAAGTTAATCAAATTGAATGCCTATGTCAAGTTGTGATTAACATTGTTAAATTATTTGCAATATTTTTTTTTACGCTGTACTATAGCTAATTCATATTCATGTACTATAAAAAACTTAAATATCAATCATATTGCACTGATAAGTATGGCCAATCAACTGTTTAAAATCTGCCGGATAATCTACACTAGTTATTCTCTTGCATTGACAATTTATATTTATATATTAGTCTATTAGTACACCCCATATGAGATTATCACACACTTACTTTGACAACTTTACATATTACCAAAACAAACTGACCAAATCACATAGACCATGTCATGTAAGGTTGTTTTTGAATACCATGTGAAATGTTAACTTGAGACTGTATCAAACTGTCGTGAATCGTCCAACACTAAATACGTATATGGACCGACACCAAGCCATGCAACAAGGAATTATAAAATAAACGTCAAATAGTCAAAGATGTGGCAGTATATTTGAAACAAAAACACAATTCATTCCCATTTTACATATACATGTCGCATATATATATTGCTTTCGCAGAGTGTGACTAGTGTCGAAATTATCACGTCACTACAATGCACTCAGTCATAGTACTGCATTACCTCATCAATGGAAGGTCCTTGCACGTTAGAGGTTGTGGGAAATGGGTAATTAGGAATAAAACTGCACACCAACATAAAGTTTGATGTTCGCATAGACAACGTTATCTTCATGTGTGGTTTAAGTTTTTGTGTTTTTTAAACAGGTAAATAGTACTTATTTCATATTTATGCGAAACCGTTAACACAGTGAATGGTTTAAGTGTTAATTTGGCGCAGTTGCTAAAATTTGCATCTTGAGCGATACAGTGCACACTAAACCCATTCCTTTTTCATTTAGGCATTTAGGTTAAATAATAGAGATGTCAGTATTACATATCTTAGGAAATGTCATAGATTTTTCCATACAGACTATTAGATATCTTTCGGGACATAATTATTCATGTTATAAATCAATAATTTGTAGTGTGGTCATATAGATATACTTCAGTGCATCGCAAGTATTTTAACTAGTTCAGTTGTTAGTTTGACTACAATCCAGCCTTAATTAAAGAAATATTAATAACTGTTTAGTGACATTCACAGTGATAGTTTTTGGTTGGGCAAATCAAAAGACCATCGGTACACAATCAGTACTGTAACTATCACCAAACCCTGCAGCAAATCTGGAGATTATACTTGTCTTTTTGACGAGTGTTGATACTTTTTAGTTACATGTAGGAATTTGATCTCGAAGTATTATCTCAACAGAGGACAACTCTCTTTGTTCTAACCCTATAAATCCTAAAACTAGTGCATTGTTGGACACTCAGCCTTGGGGTTAACCGTGAACAGATTATTTTAAGATCACCTCCTCAAGAGTTGCTAGGATAAATGTTGGATTTCATATAGGCTAGACTTTTTACTTGTGGCTTAAAGTATGAACTTGTTAAATAACGTTCGATGATTTTGAGATAGATTTTGACGGCCAAGTTTTTGAATACCATGTGAAATGTTAATATTTAGATAAAGATTTCTTATTTCAAACATCATGTCTTATGATCTCGATTGAAAAAAAACAACTTGCAACCATATGTAATCTTTATGTACGTTAAAAATATGTTTTGCAAGCTTACAAACCACCATATCGTACACAATCCTCCAAAATCTATGAACTTGGCCAGGAGTTGCATCACGGAAATCACTGAATAAACTTAGTTATCTCGATGTAGGTAATCTGAAACAATACAATTTTTGACCTCCAGCCCAAATGTTGCATTAACGATCTTCTTTGATCTAATTACCACATGATCCCTGAAATCCTTTATTGGTGACAATAATGTATTGAGCAGCATTTCACTGACATGGGTACCACAACGTGTCAGCTTAATGTTTGAGGCAGGATTAAAGCGTTTGAGGTCTAAGAAATTTCATACTTGTGTTCAACCCATGAACACTTGGGTTTTGCTAACAGATCAAAGACTATAATTCTGTTGCATCACCCATCAAACCCAACATCAGCACATCCTGGCTGCTAAGGGACGCAACACTGCACAACGTGTGGCGGATTCCACAACCAGAATGTGTTGTTACTCCTAAACACAGATTCCCCCTCCCTCCACTTTTCATACACGAGTTCAAGTTGTTGCTATTATTGTGTTTGTTAATCCGAAGAACAATAACAGCAAAATAAACAAGTGCAGATTCTGATCAATGCAGTAATGAAGCAGCATTACAGTTGATGCCACGTTGACTCTACATGGCAGATAAGACTATTGAACTCGTACCAGCAGATTGGATGACAAATTGTATTGTGCAAGTGACCGCAGCCCGAACGAACAATTAGTTACAGGATTTTAATTAATCAATTAACTACTCTCAAGGATTTCAAACTTTCCATGTAAACACAAGACATTATTTATTTTGGAAAATATGATCAGACAATATTTGAGCATGTGGTTATTGCACATGTATAATTCTCGGAAACGAAACCTAGAGTTATTTGAGATTGTGCAAATTGTTTCCAAGGAAACGTATCACAATACTTTTAAGAAAAGCTTTCAAATAGCAAAAATTGCAAGTTAAGCTGGTGAGCAATACATATGCCAAGTTTAGATGACATAGATTGAATGGTTTTCAAGTTATGGCTAGGAACACTTGTTTGTGAATACATTGGTTTTCTGAATCACTACATCCTGATGAATATGGACATTTTTAGAAATGAATACATCGAAATCGGAGCAATATCAGATGTTTTTGTTACTCACTGATACACTGAAAAAGCACTTGGTCACAACAGCTTGCCATGACGCATATGCAAATAAATGCGACAAAACCCTCTCCACATTCTACCGATTCATAATGATGTACATTGAGTAAACATAGCTCGGCCGGTGGAACGGCATGTATTATATGTTGATGCTATAAAATAAAATCGACAAAACCCTGTCCTCATTCGTAAGAAATATCTGCGAGAAGCAGAGTCGATTCTATCAAAGGCATGTGCATATGAATCACTATCAAATCGTGAAAAGGTGAGCGTATCCTGCTTGTTGTTTGTTAGTTAACGACGCTCTCAGCAATATTCCAGCTAAATGACGGCGGCCTGTAATGACCAGACATTCCCATGATTGACACCATGAGCATCGATCTACACAAGTGGGTTACGATCACATGCATCAACCAAGTTACCGATCGTGACCCCCCGGTCTCGTTTGTCATATATTTGACAAGCATGATTTGCTGAAAACCAGTTCTTGCCCAGATCTTCAAGGGACTCCCAAAAGAGACCAATGAGATCGCATCGTCCTTCTCAAATATGTATGCTAAATACCAGAATATTATTTCATTGTTATCCTTTCATTCGGCACCACCATGACCTTAAAGTTTACGACTGGGGAAGGTATTGTGAATAGAAGCGACAAAACCATTTCCACAATCATGGGATATATTCATTGTACTATTCCGACTATATTGTAAGCATGTGTTTATGAATCACTATCAAATGGCCCTGTTACCAGGTGTTCGCGAACCCGTCACAAACACATGCAAAGACAAGTCAATTGTTTACCTGCAACAACACTGGACATATGGTGAAAGGCAAAATAGGGAATTGCATCAGACATAATATCTGACATATACAAACAATCGCATACCAAGAATTTGTTTTTTTGTTTTCATCACAGATGAAACATTTGCTCCATCGACTGCTGCACCGTCAACATCTGCTCCACTGAATTCTGCTCCTTCGTCGTTGTGCGACGGCTCTACGAAGGCAAAGTCTGGCAATTCTGCTCAGTATCAGCAGCTGATTCATGGAAACTGGATCACAAGATACTGCGCTCCCGGAACTGTGTACTCAAGCACAAGTTGCAGTTGCATCACTGGCCAGAATGTCGCATCCCCAGGTAACCCTGCACCTGTAGATAGTCAGTTTTTTAGGGGGCACGGGGGGCCCAGTCGTCTAAGGGGCCGCGATTCGTTGTGCAGAGTTGCGTCCCTTGGGCAAGCCAGAAATCTATGATTGTGGGTTCGAATCCCTGTTCGCCCGATTGTGTTTCTAGGTTTGTCAGCACCATACGCGTGCTCGTGGGTTTCACCGAAGTGGTAAAAGTCTGAGACCTGCACCTCCCACATTAAGCTGGCACGCCGTGATAACTGGAAAAATGTTAACAGCAGCGTTAAACACAACTCACTCAGTTTGGTACATCTGTTGTGTTGGACTGTTCCACTGTGTTGCAAAACGAACATATTTTTTAATGGTTTTTCCTTACTTATAAGAAACAGAATATCTACACTTGTACACAGACGTAGTTGAAAATTAACATATCGTTTTTATTAGTTTCATTGAAATCAGTAAATGCACTGTCCTGTTACTGGAATTGCAGGGCCATCGATACCTTGTTTGTCTGGTTTGTTTACAGGTCGCCGTTGCATGGCAGGAGAACTGCTTTGCTTCTTTGTGCAAATTGTATGAATGGCTGGTGCTTGCCTAAGGGTGGGCCATTCTTACCCCTATCGCGAACACGTGGTGTTATCTCTGATTTTCAGTGGTCCATTCATATCATTTTCATAGCTATTTTGTCTTTTATGGAATTTGTTTCGGTGGATAATCTAGACTGGTTAATCTGTTGCACTGACAATATATCTTTGCTTAATATATATGAACATACATGAGGTGAGACCAACGATGAAGATATTATACTCAATAACCTTTTTACTTAAGGTATTTATGTGGTTCTTGCAACTGGAATTATAGGAGCGAACGAGGTACACATGCATGAAACAAGTGTGAAGAAGGTTGCATTATGTGAACATAGATCACAACATTATGAATATCGTTTTCATTTCAGTGTGTCAGGCCGAGGTTTACCTTCCTTTCAACAGCGACGTGAAAGACCACTCTGCCTACCACCACTACGTACAAAACACTGGTATTGTTACTACAAGCAGAGGCCACGGCGTCTTCAGCAACAACACCCAGCTCCGCATCCTGCGTTTCTCCAACATGCATTTCGGTAACACCTTAATCATCTCCTTCTCCTTCAAACAAACTCAGACAACAAGCAAAGCACAGGCTATCGTCACCAACGACGACTGCGGACACGGAGGCAGCATCTACATCACCACCCAGCGGTCAACTGTCTACTTTCGTGTTGTCAACAGCAACAACGTCACACATACTTTGAATATAACTTACACAGTGAGTACAAAACACTTACTGTTCTTACACTCCATCACATCGTATTTATGCAGGAAGAGGTCCCCTGTACCCATACTTGTTAGAGCCGACTGACATTGTGATCCGGTCGTCAAGCTCTATTTATTGCTTGGCATCGTACCTTGATGGTTGCGGATCGATGCTCACACCTCTTGGGGAACATGGGTAGCCAAGTGTTCAAAGCATTCTATCAAAGCATTACCCTTAAGGTCTGGGTTCGATTCCCAACTGGGTGCAAAGTGTGAAGCCCATTTCTGGAATCCCCCACCGCGATATTGCTAATGAAAGGGCGCTAAACCCACTGACTGACTCACAGGTTAGCCTGTTCCAGACGCTCTTAACAACATCCATTCTATTCAAGCAAGAACATGTCTATATCATAGAAATAAACGACGAGTGGGAGTTGTTTATCATACAATAAAACTAAGCAGGGAGAAAAAAAATCATGAAGGGCACAACATATATGAGTATCGACATTTTTGTAGAACCCAAGCTATAAATATATTTACCGTATTTTAATACTGATGACTCCTTGAATAGAATCCTATAGCTATGTCGGAATGTTAAAAACAGGTGGGTTAAGTTGGTATTTCTCACATATTCTCTCAAACCTCACGTCGACTATCTGTACCTCTTCTCCCAATACCGATTTTCATATTTCTTGGATACGATCGTTCTGCCACTGCGTTCATCTGCGTTGCCCAGCTAAATCTATGGGGAACAACTCACAAGATACACCCCCCTAAAAATAACGTCGTCCAAATACGACGTCATCAAGTTGCGAGCGCACGTTTGAATCTCCAGAAATGACATCATAAATGGACAATGTTTTATCGTGAAATAAACCACGCTTCTTTCTTAATTGTTCTCGTCGCTATATGGCTATCTTATATTCTTTATTGAACGTCATGATTTTTTATGTTACTCACACTATTGACATCGTAACCTAAGGGACAATAGTTGCTAGGAAACATGAAGGTAATGGACTAGTTACGAGTTGATATTATCCATTGTGGGTTTGAACATCTGTGTGTGGGTACGTTTCAGGCCACGACGTCCCTGAATGAGGTGAAGCTGATCATCAAGAATGGGCTGATGAAAGCAGAAGTCAATAGCTCCAGCAAACAGAGGACATTTGATGGTACAAACATTTGTATGGTCATTTTAAATATTTCCTATATGAAAGAATCCAACTTAAACAGTATGAGACATACCGTTATTTTGTGGTTAGGGCACCTGAAAAATATTAAGCAAACGAAAGGGAATCACCTATGACCATCAGGGAACTGGTCTACCGTATTTCAACAGTTACCAACAGCAGTTATTTTTTCCTGAAGGTATAAATGCCGACACAAACAACATGGAATCAAAGATTTTACGGACTCATTTTCTGACTGGTACTAGAGAGGTTCAATGTTCACAATCTAATTTTCAGCATTCATCTGAACTGTAAACATATAAACTGCCGGGACAAAAGAAGTATACACTTGAAAACTGGAATTTACCAAAACATTACAAATGTTATCAATACATTACTGGGTTAAAAGCAATCGCAGAAACACTGTAAACCGGTGTCAAATACATAACCATCGAGTAACCATTTCGTGTTCACTTTATTTTATTAGCCACTATTAAACATATATAGGTGTATAGTTTCTTTTTCCCGACTGTTCATCCCTATTTGTGAAGTTAATCACTTGAACCACTTTTTTTAAACGAAAAAAACTTGAATATTGTCATGCTTTTTGTGAGTTTTATCTTGTTTATTATTCCTTTTGTCGATTTAGCCCCCGGAAAATACGAATTCTGCCTTAATGACGACCGTTTATCTATCTGAAAAAAAGCTTTCAAAGTGATCACAATTATGACTATACCTTCTTTCCTATTCATCATTTCTTGAATACTTTGCAGGTAACATCGGGAAAAGCCAGTGTGCAATACAGATTGGGTACGGTACTGGCCTCGACTTCTTCCACGGTGTCCTGGAAGAAGTAAGTCGTTTACCTGTTCTTAGTTATACATTTGTTGTCTGAACTGAGTTTAAGACTTAGTGTTTTATTATTACTTGCAAGCCTGAAACATAAATTGAGTCAAATGGATATGAATAGTTCCAGGGTATATTAAAGAATGTAATGCTTAATGATGCTGGTAGGAGAGTGAGTTAAATTAAGTAAATTAACGCTTCTTAACAGTATTTCAGTAACATCATGGTGTGCCATCTTATTAGAGGAAGATGCCACACATATCCTCGCTGATCCATAGTTGGGATATTGCAGTGGCGTTAAAAAGCAAACGAACTTGTAGTGTATCTTGCTTTTGTGTTTCAGTTCAAAGTTTTCATCTGTGATCCATAGAGCCGGTAGTTCAACACAGTGATTCATCACTTGGGACCATGAAGTGCTGCTTTTATCTCTATATCAATATTAAAATGTATAGTACACTATTTCCGATTCTGTCATGTTTGTTATAAATACTGCTCTTTACGTATCACTTAATGTTTGTCTTAACTTAACGAATTAATTGAAAAGTCGGTATCCAAAGTAATATCTCTGTACCGTAACAAAAACACGCGACATAGAATCCTGCACTCAAGGATTATGTGGGGCAATGTTAACGCCGTGTTGTGTCTGAAAACCATCGTAGATTAACGAGATGTACACAGCGTTTGGTTCTGTAAGAGTAATCAAATAAACTGTGATGATTTTCCTTTTTCCGTTCCACGTTATTGAAGATGGGACATAGGGTGGGCATATTGTTCTATATAAGGGTACATAAGATGGAATATCTTGTTCCACATAATGGACCATAGGATGAGACACCTTGCTCTACATAATGGACCATAGGATGAGACACCTTGCTCTACATAATCGACAATATGATTGGTATATTGTTCTACATAATGGACCATAGGATGGGCATATCATTGTACATAATGGTCCATAGGATGATCATATTGTTCTACAAAATGGAACATAAGTTACATGTAGGCATATTGTTTTACATGATCGACCATAGAATTGGGCATATTGTAGGCATATTGTTCTACATAATGGAGCACAGGATGTTAGATCTTGTTCTACATAATGGACCACAGGATATGCATATTGTTGTGCAAAATGAACATCCTACTTAGTATAGGTCTTCAGCAACCGATGCTTGTTGTCAGAGACGACTAACTGGATCGAGTGGTCAGACTCGCTGACAATGTTGATGCATGTAGTGGTATCCTAAATGCGTGGATCAAAGCTAATAATGTCAATCACTGGATTTTCTTGTCTAAATCCCATTATTTAAAGACCGTCGTCATATAGCTGGTATATTGCTGTCTGAGGCGTTAAACAACAGACAAACAACACATACAACTGTAATTCACAGGCTTCAAAATCAGATATAAAATGGCTAAGAGGCAATTCTTGAATTGATTGAAGTCGTGAAACAACAATGCTAGCATCAGGTGCTCGTTAAACCAGGACTAAATATTAAACTTATTTAAAAATAGTGTACATACCAGTAACATACCATATATTTCACGGCATGTTTCTACTATCTCGAACACTACAACAAAATACGTTTAGGAAAATTTTAAATGAATATTCCAAAACAAATGAAGGGTCAGTAAAATCGCTAATGACACGTTCCAACTCAATGCCCTGCGATAGCGGGGAGATAGATTGTACACGTTAATGACGCTTGACAGCTGAAAAGTTAGCATGGGTGTGTTAGGTTTGAATGCTCTGAAGAGTATTTCAGTTGTATCCTGCCCAGTCAGCTTACTGTGTGAGCAAATCCCAAAGTGGCGCAAGTCTCAAACCTTTTCACTTTGGTGAAACCTACGAGAACGGGTATGGTGCAGACAACCCAGAGCTGAATAGACGTATTACCTTATGGTGATTAGGTTTCTCAAGTTACTAGATCATCGAGACTCTCAATGTCTAAATGGCCTACAACTATATATTCAGTGATGGTGTATCTCTCGACAACTCGTAGGTGTCATGGCTTCTTCGGGACTATATAGGGATGCTTCGATCAAAGTAACGACGGTTTTCATATTATATAGCTGCAACTAGAAAATATATGTTTACCCATGCAAGATTTAAATATAATTGATCTGATGACAAATCATGAATTTGTTTGACGTACATGGTCCTAATGGTAGATCATATAGTTACCCTGTTTCCCCCATGGGGAATGCGGCCCCAAGCAATATATGCTTGCCGTACGAGGCGACTTAATGAATCGGACGGTCAGGCTTGGTGACGTCGTTCATAGCGTGTCATCGTACGTCGGCGACGTGGCAGGTTGCTCATAATATCAATCACTGGTTTGTCTGGTCCAGTCCCAAAGTATCTACAGACATCGTCATAAAGATGAAATGTTGCTGATTGAAGATCTGATAACAAATAAACACATTCTGCCTGTTTGTTTTTATATTAATATTTATAAATATGTAATTTGTTCTCGTCGCTATATGGTCTAGACATTGCCAAATATTACCTCACTTTCAACAGGCGACTGCTTAAATGACAACGCCGAAAAATAAACTCAACCCAACAATAGTTACAAACTTGCAAGCGATATATATTCATAAAGATATACAAATATCCATAAATAACATTTGTATATTACCACAGATCTGAAGATTGTTTATTTGAAAGTAGATACAGTGTGTCACTGTAAGTTAAAGATAGATGGCCTTTACTCCGTGTAGACATAAGAAAAGAGTATTGTTCTTTCGTCCCCGAATTTACTTTGTCTAAATTGACTTCACACCTCAGTGTTCAATATGTTGTGGACTGTCGGTTCAAGCTAAAACAAATAAAAAGTTTCAATTAAGTCTAGATTATCAAATATCATTTTAAGAATGTTCAGGTTACTCAAATGTAGTTACCTCTGTTAATAAAGTAATTCTTACCATCCGTGAACTAAAGCGCTTCTCGCAAAAAAGCCAAACATATAACCCGCGTGTTTTTTCACCTTGGATATATTGCATTTATTGCTGAATTTGATAATTTTAGGTTTATATTGTGTAATTGTTGGGTATATGCACGTGTTACTCACTTCATATAATCATACTTAAGAGTTTCTGCTTCTTACATAACGTTATTATGTTATGGGGATCCGTTTTAGCGAGGTATATTCAAGTTGCTTTTAGTTATACAAATGTAGTCATATCACAATGCCTTGCAAACAGAAGGAGCCTTGGTCAGGAGGAGCATCCACACTGACTGTTGCCTTCCCGTAAGTATTTCTGGCATCTAACTACATTCACGAAGTGTCTATTCCGTAATACAGAAGAAGTATCTCCAAAATATTTATATGCAAACAGAAATCAATGCAGGTTGAAAACAAGAATCCATGGAAATGTTCCAGGTCTAATATCAGGTTACAGAACGAACACGAAACTCAATACTTTATATTAATGTAAAAATTGCAGAAGTACTGCTGTCCGGCGTTAGGCAACAAATAAACACTTACCTTTTCATGCAAATTGTGTGAATGGCGGGTGCTAAGGGAAAAGCAGGAATGCTTACCCTTTACACGAACACCCGATGTTATCACTGATTTTCAGTGGTCCGTTCATTTTATAGTCACAGCTATTTTGCTGTTATTGATTATAACAGTTTCGAGACTGGTTATTTTATGGCATTGACTTTTTTATATTTAAAACGAACAGTGAACTTTGCATTTTGTAGAATTTTGTCATTTTTTTAAAATGATTTTATCGGGGTTTTTTTATTGCTTGTTTATTATGTGCAGCTACCACAGCCTCCACAGTGCAAAATAACGTACCTTCAGCCTGCGATGGCTCAATCAGGGGTTCGTCTGGGGATCCGGCGAAGTATGAGAAACTTGACCATGGTATTTGGACTGAAATGCCCTGTCCTCCAGGAACTCGAGCACCACCTGCACCTGCGTCAGTGGCGGGTCGGTATTGGCAGCAGGTACATCCGAGCAATTCTATATAAGTTAAAACTCGGTATGGACCCGTGAAGATCCGGGGTAGAATAGGTCTTCAGCAACCCATGCTTGTCGTAAAAGGCGACCATGCTTGTCGTAAGAGGCGACTAGCGGGTTCGGGTGATTAGGCTCGCTGACTTGGTTGATGCATGTCATCGTATCCCAATTGCGTTAATCGATGCTCATGATGTCAATCATTGGATTGTCTGGTCCAGACGCGATTATTTACAAACCACCGACATAGAGCCAGAATATTGCTGAGTGCGGCGTTAAACAAGAAAAAAAACTCCCTACTGGATTAATTCAATTATGTGTAACCCTCCAGGTTATGAATAACCGAGTTAATAAAAATCGTTGTGCACTAGTGCAAATATCCCATCACACGCACCAGTGTATTGTTTCCCTCACCCGAACGGCACTGTTGATGTCATTCGAATGTTATTGTGACGCAAGGACGGAATGACGTCACACTAGAAACGGTGTTAAAGCTTAAGATTGTTGATTTTTGTTAAAGTTAGTGATCAGTGCATATTTCTAAAGAGGAGCTCAAACGGATTGCGAAATAATGGACCACAAGGAAATTTAATTCGTGAGAGAAATTGTGTATTTTCCTCGCTCTTGCTCGGGAAGTACAAGAATTCTGACGTAAAATCAGCATGACACACATGCTCTGATAATAATCTCAAATTTCTTAATTTCAGGTTGTAAGGCTAAATTGTACCTCCCGTTCAACGGCACCGTCAAGGACTATTCTGGCTACAACGTCGCAGTTCAGAACGTTGGTGTTACTGCTTTCTCCGGCTATGGCATCTTCAACAACAACATCCAACTCCGCATCCTGCGTTTCTCCAACATGCATTTCGGCAACGTTCTGGTCATCTCTTTCTTGTTCCGACAAACTCAGGCCACGAGCAACGCTCAGGCTATCGTCACCAACGCCGACTGCGAGGATGCAGCTAGCATCTACATCACCACCACCGCGTCAACAGTCTCCTTCCGTGTCATCAACGTCGGTGGCGTCAAACATGAATTGTCCGTGTCTTACTCAGTAAGTAAACAAAGCCAAATGCAGAGCCTTCAACAAGAACGTTGTCTGTATCATACACAGTGGTTATGTCATCCATGCACAGTTAAAAAGTAGCCAACTGATTGATGGGGGTCAGACATCACCATTTTTCATACAGTCCTCATAAAGAGATGAACCGTGCGCTGCTGAACACGTGAAATGGGTTTAAGGCTCTATGGACATTATATCTGTTGTATCACATATATATATGTATATGTACACGTAAAAACAACAAATGTTATAAGATAAAGGTGGTAACTAGGAAAGCCAACAGTAGACTTGATTTGTGTATTGTATCAACATTCCGACAACCCCATGGTGCTGTTCTTACAAACAAGTGATATACCTATCCTGATATTGCTACTCAGCATGTACAAAACCAACCGCCGCCTCTTGCCCAGTGTAGGGAGGGACCTTTGTGACATAGAAATGTATCTGTCACTGTCGCATTTGATTCAGGTATTAATGATGAGTGCATTGCATAGCAATTAATGGATAAAATGTGTTCGGGTTATTTATGTCGCAAATTTTAGTGAGTCCATGATTAATAGTTTCTTATCTATTGCAGAACACCGCCGCCATGAACAGTGTCAAGTTGACGGTAAACAAGAACTTGATGAAAGCTGAAGTTAACAGTGAATCCGACCAAAGAATGTTCTCTGGTAAAACACGTAGGATATTCTAATATTACTGATTTATGTTATTTCCCGGGGATTCTTAGATATATTGACATGTTGAATATGCAATGAGCGAAACGTACCATTATCCTCGGTCAATGGCGGTACCACTCGGGAAGGACATATTCATGGTTTTGCCAACATTGGTATGATTGCTCTATTTTTGATAGTGATTCCTGAGTTTGTTGCTTCCATAGGCAAGCATGACTGTTCGTACCATTAGCCTGATGTTAATGTGATACATTGTATTGTGTAGCGACGATATCATTCCAGGACGTTTATGGTACATATATTCGGTCTGTAAATAATCGAGTCCGGGCCAGATACATTGTAGTCCAGTGATTGATATCATGAGCATCGATCCTAGCATTTGGGATACGATGACATGCATCAACGAAGTCAGCGAGCCTGACCACCCGATCCCGTTAGTCGCCTCTTACGACAGGCATATTCGCTGGTGTCATAACAAATTTTCATTGATCCATACATATACACTTATGACCGCTGGTTTGCCTTTGACGCCCAATGGAATCTGTTTATTCCCTCGCGTTGTCGTTTTATGTTTAAGATTTGTTTTCAATATTGTTTCAATCTGAACACCCTTCCAGAAACCTACTGTTCCGCCATATTGTTGTTTTCAGAGGGTTATTTGCAATCTCGAGCAGATTTAACTTAAAATCTACAGTACCCCCTGTATGGTAACCTGTAATCGTCTTAACGTCTTAACCATCGCACTCAAAGGAATCAAACTGAATCGTATCCACTGCAATATAACGTTGAGACTAGAGAATCGGGACTCATTGTTCTGTGGCGTTGCCGTTTTGAATGTCAATATGTCCGGGTATAAATATTATAATGGTTGTGTAAATAGTTGTTACCAACCATAATGTTGATATTCGCATGACACATTGTATTGTGTAACGACGGACTTTTCCTGTATCTCCAGGCAACATCAGACGGAGCCAGTGTGCGATCCAAGTGGGTCATGGGAATGGTTATGACTTCTTCCGTGGTCGGCTTGATGAAGTAAGTTAACCACAGTTTTATATATGTTACAGTCTATGTGTAAGATGACTGAAATTTCACGAAGGCAATTTGCAAAACGACAAAATATTTAAGAATTTGTTTGTTTGGACTGGATAAAAGTTATAAAGGGTTAAATACATCACAACAGACTAATGGTGCTGGGATAAGAAACTAAAAATTAAAAAATAAATTCCTTGAAAATACAGTGAAAATTTCAGCCATTTTATACGTTTTATACAATTGCCCCTTGAAACATTTAACGTTTACACACGCATAATTGAGTTGTGTTCACGTCGACCATCTTGTTTAGAGAGAAACCCCGTTAAACCGGACCCGCTAGTCCGTCGACTATACCTTCAAGTTGACTTCTGTTCATTTGGAAATGTGTTTAATCGGGGACATTTCAATGGGAGCAGGCCCGGTTTGATCAACAGAAGTTTATTAACAGACATGTTTATGTAATACTCATTCATACTTTATGGAATTGGCACACAACATGCAGATGCTTAACTATTCATGAACAATTCGATCTGAACTGTTACAAAAACAGATGGTTTCAATATACGTGCGTAATAGTACCATGTAGGTGAGTGAGTGAGTGTAGTTTAACGCCGCTGTTAGCAATATTGGAGGGGCACGGGTGGCCCAGTCGTCTAAGACACCGCGATTCGTTGTGCAGAGTGGCGTCCCTTGGCACGCAAGAAACCTATGATTGTGGGTTCGAATCCCGGTTCGCACCAATTATGTTTCTAGGTTTGTCAGCACCAGACCCATGCTCGTGGGTTTCACCGAAGTGGTAAACGTCTGAGACCTTCATCACTTCGGACTTTCCTCCAACATTAAGCTGACACGCCTTGAATTAACTTGAATACTGTTAAAAGCAGCGTTAAACTCACTCATTGACTAGCAACATTGCAGCAGCCGGGGCTGCACACATTGTTCCCAAGCGTGAATTCGGAACCCGGGTCGTCGGCGTTACCAGCGAACACTTTAACCACTAGGCTACCCCGCCGTGTAGATGTATCATGTAACTCTCAAGGAACACATGATCTACAATAAAATGAATTTATTTCTAAATTTAATTACGATTTTTTCATTCATTGTTTCATTCTCTTTCAGCTGAAGGTGTATACATGCATCCCTACCCCTCTGCTGACCAAGTTAAAGCAGCTGGAGGATGTTGCCCTCACACGTTTAACTTCTTCATAGTAGCATATTTTACATCAATATGATTATATACCCAGTTAAACTACACGAACAGTATATTTTACATGTCCACTGTGTGTTGTACATAGTGCGCGTAATTTTTTCATGAATTGCTATCTATATTTACTTATTTACTTATGCACAAACCATTACTTATAAGTTGTTCAATATTAAAGCAATCTTGCAATATTTATCGTGTTCATGTCTATTGTAAATAACATCTTCTAATGAATTGTTGGTTTACACAAATACATGATAATTACTTATGTCGTTCATGTTCGTAAACCAAAGCTGCATTTTCGATGAAGTATACCTTTAAAGAAGCGATGTCACGTAACGGTCTTTAAGAAGGTAATACCATGCAAAACTATTGTTAACATACCACTGATCTGTGTCGATTGAAGGACGAATGAAGAAATTGGCACTTGTCGAAAAACTGTTCTTTCAAAACTTGAGGTAGAATATTTTTTTCATTCCAAACTTTCAATATTGTTACGCGTTAACTCTCAGATCATCTGAATAATTGCGCAGGGAGGGAATGTGTGCAAGTTTTTTGTTTAACGGTGCACTCAGCAATTTTCCAGCTATATGACAGCAGTCTGTATATAATTGAATCTTCACCAGACAATTCAGTGATTGATGACATGAGCATCGATCCACGCATTTGGGATACGATGACATGCATCAACCAAGTCAGCGAACCTGGCCACCAGATACAGTCAGTCGTCTTTTACGGCAAGCATGGGTGCTGAAGATCTATTTTACCTCTGATCGTCACAGTTCTCGACAGACAAAAATATATTAATGAATCTCATTATCATATAAAACGTGAACGCTTGAGAATAATCAGTCTCAATTATCGGCCGAAACAGATTCCATCGTGCGCAAAAGGATAAAAGAATGAAAATAATACAAATGGAAAATCAGTGATGAAATAATAATACACGTTTCTCCCCATAACTGCTTCGTCTCTTATAATCATGTGTTCGGTGCCAAACATTTCCCGCAAATATACCGGGAAAAGAATGCAATATTGAAAACCTATGTACACGCACGCAAACACGCACGTCCACATTTTGTGTGTGCATTAATCAATAGCGCCCAAAAGAGACCATTATTCAAAAGTGACTTGACACTTTGCAAATATCTTTTATGATGGTGGAATAGAATGTTCTTCGAGAGGGAACATAGAACCGAGGACGAAGTTCTCCAAGGGAGCTTGAAAGAACAATGTTGATGCCTTTCTTTACCTTAAAAATCAACAAAACAAAGTGAAACATCATGTGGAAACGATGTGTAAAATATCAACTAATAAATACGACCATTTATATCCATTCTCCTCCGCCAATAGCTTGGTGATGGTTCCTTCTGATTGATCACAATAACATACGTTTGTTTCGGCGGATGGTCGAGACTGGATATTCTCTGTGTTCGGCGTTTGTATTGATGGGAAGTGTGTCGATATTTCTGCTGATGGACTGAGTTTCATCATAAGGTCAGTAACAGCTATCAACTAACTGGGTCAACCACAAAATAAACTTGGTCCGAGACATTGGGTCAGCAAAATGAATATATCTCTGAAACGTTTTTCTTTATTTACACAGCAAACGCAATTAGACAGCAGAAAATTAACATATGGGGAAAATACTTTAATAAACACAATCTTGGGGATATTATACTTATAGAACAAATGATGGTAGAACCATTACGATTGAATCTTCAATATGAAAAGTCATTCTTAATCAAAATTTGGTTTCATCAAGGAGTTCAATTTATAAGTGAAATATGTCATAACAATTGTTTTTCGTTTGAAGAACTAAAAGAAAGATTTAAAATTAAATGGACAAGACTAGATAATCAATATCATTTAAATAACATACCTGGAAAATGGAGAGGAACAATTAGAGATCAAGAATATACTTTACACAACAAAGGTATCAACATTATTTGAATCTACTTTCTAGTTCAAAAGGGTCTCGGATTTGGTTTGACAAATTCATCAGTTCAAACAAATTTGATAAAAATCTGAGAAACGGGAAACTATATTATGTATAAATATACAATGGAATAACTTATTTACCCAATTTAAAAAATCAGTTAAATATGTGAAATTGTAAGAATTCTAGTATAAATTCATGCACAAAGCTATTTACACAAAAAGAATTACTTAAGTTGAAATTGATTGATAACGATGAATACTCCTTTTGCAACTTTAATAGCGAAGATCTTTTACATGTATATTGTGATTTTGAATGTGTTCGTGCATTTTGGATGCAAGGTCAGTCATTTATAAGAAATCATTATACCATTTTTAAAATATAAATCTTTAAACTTGATACTGATGACATTTGTGAAACATAAAACAGAAAATATGTTTACATCTCTAGCATCAAGCAGTGACATTTTTAAAGGATGTCACGGACATTTGTAAAACAGAAAATATATCGCTTATGACAATTACACTCAATATTAATTTCATATAAAATGGAAGTATTTGATAAACATACTCTGTTTGATCAAGAATCACTTCATATTTTATTAATATATGTATAAAAACAAATGTTGTAACCACAGCAAACAATTTTATCTAATTTGATACTATTTTAAGTGTCTTCACGTCAAGTATCCGATACCACTGGTCGAAGCATTCGTAAAATATAATTACAATTCTGACTCCAATATGTACTTGTTTATACCAACATATCCACCCCGACCATGTACAATTTATGTTTGTTTGTTTGTTGTTTAACGCCGCACTCAGAAATATTCCAGCTATATGACGGCGGTCTGTGTCAATAATCGAGTCTGGACCACACAATCCAGTGATTGATATCATGAGCATCGATCCACGCAATTTGGATCGAGTCTGACCACCCGATCCCGTTAGTCCCCTCTTGCGACAAGCATAGTCGCCTTTTACTGCATGTATGGGTTAAGTAACATCACATTCACCTTCCGGGTAGCCCTAGTTTATATGTTCGATTCTCTGGCCTACTATTGACTGGAATATAAAAGCGGCGTAATAAAAACTGTTAAACATATCTTTTGATTAGTTTCAACAAAATCAAAATGCACTATCGTGTCTCTGGATTTTCTGATTCATCGATCACTTGTCTGGTTTGTTTACAGGCCGTCATTGCATGGAAGGATTGATTATGCAAAATGTGTGAATGGCTGGTGGCTTTCAACTCTCTTATGCAAGAGAATAACCAGTCTTGATTATCCTCCGGAAAAGATTTTGTATGACGTAAAGGACCAAATAGCTCTGAAAATAATATAAATGCACCACTGACAGCAGTGATGACACCCTGTGTCCCGCCCTATTGTTAGTACACAATTCACACAATTTGCATAAAAAAGTAAATATTTATAGCTTGACACTGCACATAAGTACAACTTCAAAATAACTAGAATGCCGTCATTTATTTAAGTTTGTTGAGAAATATATTAGTTCAGCAAATCTTTGTCAGCATTTCTACAACCCGACATTCGTACAATGGCATATGCCATGTTGATTTCCCAAAAAATGACTAACTGAGTTCAAGCAGTGTAGTATACGCGTCAAAGTGAGGTGAAATTTTATATTATATATACACTCACCGTCAAACAAAACGCGAACCATAGAAACATACAGAGAAGTATGTTCTTTAAGAAGACATGTTTGGCATTAAGTGGTACACATTGGAAACAACAATCAGTCAAGTGTGACGACAGTTCCCTTATTCCTATCACGATATACTGCACGTGATTTCCAAACTTCGTCACATATGATGCATGCATGAGACAAGCGTCGGTTTGGTCACAATCTATGACGTATTTTCGTTTGATGTCTTCGAACCAATCGGTTGTCTGCACAATATAAATATGTTCTTTTATATTAATCAACATCATTCAATTTTCTTTTGTTGTATATAAACAATTCTTTGGAGAATATTAATCAACATCTTTTTGAGGACTCTATGTGTTTTGTTACCACTATTTTCAACCGAACAATGTTATATTTAATTATTTCTCTCTTGAACTTGAGTAACATGCATTTCATTTTTCACTTATGTAACCATTTACGGGTTGTTGTAAGATAGCTGCCCTAGTTACCCAATTTTAGCCGATTTTACGACCACATCACCACAGAAGCTGATATTTATAGCTGAGAACTACCACTCACTGTCGGTAGGTATTTAGAGATAAATGTGACCTTTGCAATATGGACTAACTGAAGGAACGTGCAGCGATGAAGTACTTGAAGAACAAATACCAAAAGCCATCCATGATGATATGACTACAACATCAATGAAAGATTCCCCTTGCTATGCCACATAAAGGAGTTGGATAGCAGTTTTTAAGGGGTCTGGGGATACCTTGAATACGACCCGCGTCCTGGAAGGCGTCCTGGGAGGGCTGTGGTATTAGAAACAACAGAACGAGAAGGACATGACCGAGCGACGAATGGCTGAGCGTCATAGTACGGGATCAGAAGGCATTTCCCAGGTGAGACGACATTCCAGTCTCACAGAAACTTATCACAGCTCGTTGGGTTCCCAAACTTCTGATGTCTGATCATAAAGGCACCAGACACAACATGTCTTGTGATAACTCTGTTTGAAACTGATTCAGAGAGCTTCTTGCAATGATATGTGACTCTGTATGAAACCTGGGTTCCCAACTCCCAAACAACAATCAAAATAATGGCTTTTGCCAACACTTTTGGAGAGATTTTGTCACTGGCTGGCTATCCAAAATGAGTTCCACAGCTGCTATTCATGTCTGGTTTCGCCCAGAGCTGGAACATGTGGTGGTCTGACGGAACCAGATCAGGAGAATAAGCTAGCAGTTGAAGGGGTTCAACGCGGATTGCAACGACTGATTTGTGAACTGGCGCATTATCCTGGCGGAAGATCACACATTTTCTCAGTTTCCTACGTCTCGTAGTCTTAATTTCATCTTACAACGATGACACCCTCATAATTCCAGAACACAGAAAAAAACAACATTGTTTTAATCTGTTTAGGTCTAGTCTGCCTATATGAATTTCACCAATGAATGATACATTTCCACCGAAAGTAGATGTGTTTGTAAATTTTCATTTTATCAACTCACATTGTAAATTTGATCGGTGGATAGTGCTAAAAGATCAGTGTTGAAAAGTGTCACAGCGTTAAAGAAAATATCATATCAAACTTTATTCTCAAGCATCTCTATACACGGAGACAGCAACTGAGAGAACATCGACACCTGGTGACACCTGGCATAATCCCTGCAGCATAACGTGATCAGAAGAACATGGTCGCAATTCAGTATTCTAACTCGGATCAGGATTCAGCAGTGTCATTTTGCTTCAAACGGGCTGTATGGTTATCTCCTATTGTATGTTATCTGTTATTGATAAAGAACTGCTGCGCCGACAAATTAAAACATGCCCGTCCGTGGCATGAATATAGAGATTTTCAGTGCGCATCAGATGTACGCCACACGAGACGAGACGAGACGAGGTGAGGTGAGGTGAGGTGAGGTGAGATGAGGTGAGGTGAGGTGAGGTGAGGTGAGGTGAAATTGGTTTTAACGTCGCGTCCAAGATTATCGGGTTTGTATAGCGACGTGCATGCATGTGTGTGTGTGTGGCTGCTTGTACTAGTCCGGACTGATGCCGATTTAAAATGCTAGCCTACTGAGATACCATGCCGCAGTTTTAACATGAATACCCCACTCAGAACAGTATACTGACTCCGAGTCGACCAGTCCTTGTTTTAGCCCCTTTATGCCGAGCATCAGACAGGGTAACAACACGTACCATTTTTTAACGTCTTTTGGTATGTCGAGGCTGGGGATCGAACCCCGGACCATCCGCTCTCCGGGCGGACGTTCTACCACTAAACCACGGAGGCAGTCCGAGGTGAGGTGAAGTTAACAAAGTTTAAGTTCTATGCAGGTACGTAGCGACGTGCATGCACGTGCGGCAAGTGTGTGGTGTGTATGTGACTATATAATTATATGTGGTGTGTATTTCGAATATTGTATATCCTAAATAATTTTATTACAAACGGTATTAAGGAGTGCAGTAAAATATTGATCACACTTTAAGACGTATTCCTGTTATATCTTTACAATTTGTCATTTCGTATATTATAAATAACATTTATCACAAACAACATTTTGGAGAGTTATGTTTTACGCCGATTATAGCAATATTTCACCTTTATCACGGCGGGAACCCCAGAAATGGGTTTCACACATTGAACCAATGGGGAATCAAACCCGGGCCTTCGGCGTGACGAGCGAACGCTTTAACCACAAGACTACCACACCGCCTCTCTTGCCGCCCAAATAACTAGCGCACGCAATAAGGTGACACGCCGCTGATATCTTGGGCTCACAACTGGTGTCTACACGAGTGATTGCAGGCTTTTTCTCTGCGCCACAGTCAGCAATATTCCGAATGTTTCCGGGGGATCTGTAAATCATCTACATTGGTTAGGCAGCCTAGTAATTGACAGCATGACAATCGTACCCCAATCTGGCATGGTGACATTACACACGGCCGTAAGCTATTTTGCATATCGCAAGACAGGACTTTTCTCTTGTTTGTAAACAAACGCGCTTGTTCTGAAATAAGAGCAGGTCGCCCTGAGGTAGTCCTTTCAGGGAGCTTTAAATAATAAGTTACATATTGACAATGAGGGGTATGATGTGATGTATCGCTTACTGTCCCTCGCTGACTTGATTGATGCATGTCATCGTATCCCAATTGCATAGACCGATGCTCATGATGTCAGTCACTGGATTATCTGGTCCAGACTGGATTATTTACTGATTACTTGATATTTTTTATCATTTAGCTGGAATATTGGAGTGCGGCGTTAAAAAACAAAGAAACAAACCAAATACAAGTAAAGAGCTCGGATCCAAAGTAAAGTACAGATAACAATACATAGACATTATGAAGTAGTTTTATATTTACATTTTGTCTCGTGGGATCGAACGGTATTAAGTTTGAGGGTTTCGGACATTTTGAAAGTTGGAACAAACTTCAGCGAGGAGGCTTATACATACCTTCGTTCGGGATATCACCTCGTTCACAGATAGGCTGGTGTAAGTGGAGTATGAATTGCATGGAGCATAGTCAGCACTGACGTCATTCAATTGTTATTATTAACCAACCATTATTGAGTTTGGATAACCATAATACAAAGCTTACCATTTCAGCAGTACTCGAACACGTGGTTTCAGAGATTTGATCTTGTCCAAATTTGTCAATATATATATTGAATGTGTATTTTGAAAATATATATTGAATATATATATATATATATACTATGCAAACAAAAAATAAAATATTTTTCTTTGAGGTTGGTTGGTTGTTGGTTGGTTTGTTGTTTAACGCCGCACTCAGCAATATTCCAGCTATATGACGGCGGTCTGCAAATAATCGAGTCTGGACCAGTCAATCCAGTGATCATTATCATGAGCATCGATCCACGCAATTGGGATCGATGACATGCATCAACCAAGTCCGCGAACCTGACCACCCGATCCCGTTATTCGCCTTTTACGACAAGCATAGTCGCCTTCTACTGCAAGCATGGGTTGCTGAAGGTCTATTCTACCCCGGATCTTCACGGGTCCTTTGAGGTGGAACTACTGGATAATATGCCAATGTCGGGCAATGAAAGTACGTGATTCATGTGGGAAGAAGAAATAAAGCTCCAAAACACAACATTGTGACCGCCATGAAGCACGTGACCATGTGACCTCGGACAGCATGTGAGTATGGTATGGCAGATTACCATTGCCTCTTCATGATGTAAATCACTAGATTGTCTGGTCCAGACTCGATTATTTAAAGACCGCCGTCATATAGCTGCAATATTGCTGAGTGCGGCGTAAAACAACAAACGAAACCAAAACCATTGTCTCACAGACTCGGTTGTGAGCAGACGCATATTGTTTTCTTGGCAACCAATCGCTCAAAGGCACTTTATAAAACACATTTAATCATTAAGGAAGCAACATCATTGATCATGAAACGTCAGGCACACGTCAGAATAGTGTTGCGCAAACGCTGCATGTTTCTCAATCTGTCATCAGCAGATTGTGGGTCCGATACCAACGAAATCGAAACTCCGGCCAAGGACAGATTTGTGAGAACGATGGCATCAAGGAATCGGCGTCAAACTGCCTCAGATAAGGGTCCAGTTGCAACAGGAAACTGTCGTCCACTTCTCGCTGTGTCATATGAATCAGAGACGTCAGTGGTGTAGGAAACGTCAGCACTGGGATAATCGACGTTGGGCTAATGTCATGTTTTCTTACAAATCGGGGTTCACTGTCGACTTCCATGATTGAAGGAATCGAGTTTGGAAACGATCTAATGAGCGTTTTGTGGACGTTAACATCTTACAGCAAGATCGTTTTAGGGTGGGTCCATATCTCATGGATTGGTATCACAATGACTGGAAGAATTGCGTGTTCGGCACGTTTCATCTTTCAAGTTGATCATGCACGTCCTTATCGTGCCAGGACTGTGTCCAAATTCCCAAAGCAAAACATCGATATCAAGCCATGGCCAGCACTCAGTCCTGTCCTTTCCCCAATTGAACACGCTTCAACGCTTGTACGTCAACGTCAAAATCCACCCACCAAACTCAATGCTGCTCTCACTGATGAGTTTAACAACATGTGTCAAGCTGACATTGGTCGACTTATCATAAGATTGCCTCGAAGAATTCGAGCATGTTTGGCAATCAGAGATGATTTTACCGTATATTAGTGACGTTGGCTGCAACATGCAATATATTTTCTTCAAATACTGATCACCTTCTCCCCAGCAGATATGATCATATCTTTTCCATTTACCAATACCATATAGAACAGACATATGTCTTGATAATTTCCACTATCCCCTATGTTTCTGACATAGTTCATGCGGAATACGAATATGCTATTTTATTTACCGAGATCGAGATAGTGAGGTAATACAGGTGATACAAGTAATACAGGAAACACGGGTAATACAAGTGATACAAGTAATAACGTCATACAGGTAATACAAGTAATACAAGTAATAAGGTAATGCAGGTAATACAGGTAATACAAGAATAACAAGTAATACAAGTAAATGCAGGTAATACAGGTAATACAAATAATGCGGGTAATACAGATAATAGAAGTAATGCAAATAATACAGGTAATACAAGTGATACGGGTAGTGCAGGTAATACCAGTAATACAGGTAATACAAGTAATGCAGGTAATACAAATAATACAGGTGATACAAGTAATACAAGTAAAACAGGTGATACAACTAATACAGGTAATACAAGTAATACGGTGATACAGGTAAAACAAATAATAACGTAATATAGGAAATACAAGTGATAAGGTAATGCAGGTAATACAAGTAATAGAAGTAATACGAGTAATACAAGTAATACAGGTAATACATTTGAAACAAATAATAAAGGTAATGCAAGTAATATAGGTAGTGCAGGTAATACAAGTAATACAGGTCATACAAGTAATACAGGTGATACAAGTAATACGAGTAATACAGGTAATACAAGTAATATAGGTAGTGCTGATAATACAAGTTAAACAAGTGATACAAGTAATACAGGTAATACAAGTAATACAGGTGATACACGTAATACAGGTAATACAAGTAATATAGGTAGTGTAGGTAATACAAGTAATACAGGTAATACAAGTAATACAGGTGATACAAGTAATATAGATAGTGCAGGTAATACAAGTAATGCAGGTGATGCAAGTAATACAAGCAATGCAGGTTATACGTGGAATACAATTAATATTGGTAGTACATGTAGTACAAGTAATACAAGTTATACAGGTGATACAAATAATACAGGTGATACAAGTAATACAAGTCATATAGGTAGTGCAGGTAATACAAGTAATGCAGGTGATACAAGTAATATAGGCAGTGCAGGTAATACAAGTAATGTAGGTGATACGGAGAATACAATTAATATTGGTAGTGCATGTAGCACAAGTAATGCAAGTAATACGAGCATTTCAGGTGATACAAGTAATACAGGTAATACAAGAAATACAGTTGATACAAGTAATACAGGTATGCAAGTACAATAGGTAGTGCATGTAATAAAAGTAATGCAGGTTATACAGGTGATACAAGTAATACAAGTAACACAGGTTATACAAGTAATACAAATGATACAAGTAATACAAGTGATACAAGTAATACAGGTAATACAAGTAATGGGCCACACGTGCCTCCTGACTTCGCTAAATTTGTGCGGTGTGGGGCGTTCCGCAAGCTTTCACAGGTAATACAAATAATGCGGGTAATACAGATAATAGAAGTAATGCAAATAATACAGGTAATACCAGTAATACGGGTAGTGCAGGTAAAAGCAGTACTACAGGTAATACAAGTAATCCAAGTAAAACAGGTGATACAAATAATACAGGTAATACAAGTAATACAGGAATACAGGTAATACAATCAATAACGTAATATAGGAAATACAAGTGATAAGGTAATGCAGGTAATACAAGTAATAGAAGTAATACGAGTAATACAAGTAATACAGGTAATACAAGTGATACAGTTGAAACAAGTAATACAAGTAATACAGGTAATACAAGTAATATAGGTAGTGCAGGTTATACAAGTAATACAGGTAATACAATTAATACATGTGATAAAGTAATACGAGCAATACAGATAATACAAGTAATATAGGTAGTGCAGGTAAAACAAGTAATGCAGGTGATACAAGTAATATAGGCAGTGTAGGTAATACAAGTAATGCAGGTGATACAAGTAATACAGGTGATACAAGGAATACAGGTAATACGAGCAATACAGGTGATACAAGTAATACAAGTAATACAGGTAATACATGTGATACTAGTAATACAAGTAATTCAGGTAATACAAGTAAAATAGGTAGTGTAGGAAAAACAAGTAATGCAGGTGATACAAGTAACATAGGCAGTGTAGGTAATACAAGTAATGCAGGTTATACAAGTAATACAGGTGATACAAGGAATACAGGTAATACGAGCAATACAGGTGATACAAGTAATACAAGTAATACAGGTAATACAGGTGATACAAGTAATACAAGTAATTCAGGTAATACAAGTAATATAGGTAGTGTAGGTAAAACAAGTACTGCAGGTGATACAAGTAATACAGGTGATACAAGTAATACAGGTAATACAGGTGATACAAGTAATATAGGTAGTGTAGGTAATACAAGTAATTCAGGTAATACAAGTAATACAAGCAATGCAGGTTATACGGGTAATACAATTAATATTGGTAGTGCATGTAGTACAAGTAATGCACTTAATACAAGTAATACAGGTAATACAAAAATACAGGTGATAGAAGTTATACAGGTAATACAAATACTATTGGTAGTGCATGTAATACAAGTAATGCAGGTGATACAAGTTATACAGTTAATACCAGTAATACAAGTAATACAAGTAATACAAGTAATACAGGTAATACAAGTAATACAGGTAATACAAGTAATACAGGTGATACCAGTAATGGGCCACACGTGCCTCCTGACTTCGCTGAATGCATGCGGCGTGGGGCGTTCCGCGAGCTTTCAGTCATTGTTTTGTCTTGGTTTTTTGTTTTGTTTTGTTTTTGAGCAATATTTCAGCTATATCACGGTGACCTTTTTAACTTAAACCTGGGCCAAACAAACCATTGTTTTATGTAATGAATAACGTCCCACGCCTTCTGGCTACGATGAAACACTGTCAAGCAACTCTTCCATGCCTGACTATCCGATCCATTTCCATTGCCTTTTACAACCAGAATAGGTTATAGAGAATATATATCATAATTCCATGAGTATAAATAGCCTGTTGTGATGTACCTGATTCGGCTTGGTGCGGTGTTAAACAACATTCATTCTCTCGCTCATGGAAAGTTGATTGCAATGAAACTAAAACTTCTACATGAGAAGAGAAAAGAACGTTATTGCTGTGGGCTTGACAATCCTCTGCTGCTTGTTGTATCAGGCGATCAGTAAGATTCGTTACGCATAAAATCAATCACTAGACTGTCTGTTCTAGATTTGATTATTTACAGACCGCCTTCGTATTGCTGGATGCGACGTGCGATGTTTCAGTGTCACAATAGGTGAGGTGGAATAGGGTTTAACGTCGCGTCCAAGATTATTTCACTCACATAGCGACGTGCATGCACGTGTGTGTGTGTGTGGCTGCTTGTACTAGTCCGGACTAATGCCGACTTTATAATGCTAGCCCACTGAGATACCCTGCCGTTGTTTAACAAGAAGAAGACGTGGCGGGATTTGACCTGTGGTGCAAATGGTGGCCATGTGGTTGCTGAAGACAAATTCTAACCCGGATCTTCACTGGTGTATTGTCACAGTGGATAAAACACACGTTGAAGAAAGACAAAGCCTTTGTCATACCTGTCTCAGGTGTAACGAACCTGCCTTAAATATTCAAAATGTTCAGAATGACAGTTTTTCCTTCAGCAAACCAGCCAATACATATCTCCCGGGGAGAGAGGTCTTCATTCGCAACAGGATGCAGAACATAAGCGGTTTATACGTTTGAAAAAATACAGATCGGGCGCTATTTGATCGCATTGGTTTTGACAGGTGTGACAAATTATAAATTTGTTATCTTCTTCAATGTATTTATCTAACAGCCACAGACAGATATGTGAGCAGCTGTGAAGGAAACCTAAGTATAGTTCCTACAAGCATGTTCTTGTGAGTTTAGTTTTACAGATGGTAGGTGTACTATGTTGCTAATTATACAAGACACAACCACATGCATGTGCGTGTTTGCTTGTCTACGCGCGTGCTTGCGTACGTGAATGTTACAGGTAGTAGTTAAAGGCAAATGATATTCCCATTACATGGATGGATATTTCATGTACATATGATGCGAGTCTCAAACGTGTTGAGGCACTGTACTGCCTGCTTGACGTAACAGCCGACTTCTCGTGAGGACTGGATGGTTGGACACATTGTGTGTCATTTAAGTATTATTGCGTTCGGTGGTAGAGCTAATCTCCCGGGCTCGATTCCCGTCATGTGGTACCATGTGGGGTGCCAATTACTGGCGACCCCCTCAGTGATACTGAATAGCTATATTGTGTCGAAAAATTATACTCAATTACTGACAACAGGCGACCGTGCAACAGTCAGAATATTGCTGCCTGCGGCGTCATGAAACTATACTCAATCACTGAAAACAGGCGACCGTGCTACAGTTAGAATATGCTGTGTTCGGCGTCATCAAACCACACTCAATCACTGACAACGGGCGACCGTGCTACAGTTAGAATATTGCTGCGTGCGGCGTCCTGAAACCACACTCAATCACTGACAACAGGCGACCGTGCTACAGTTAGAATATTGCTGCGTGCGGCGTCCTGAAACCACACTCAATCACTGACAACAGGCGACCGTGCTACAGTTAGAATATTGCTGCGTGCGGCGTCACGAAACCATACACAATCACTAACAACAGGCGACAGTGCAACAGTTAGAATATTGCTGCGTGCGCCGTCATGAAACCACAGTCAATCACTGACAACGGGCGACCGTGCTACAGTTAGAATATTGCTGCCTGCGAGGTCATGCACGCACTCTTACTGCATTAATATAACGACACCTCTTAAACCTGTACTTCTGTATGTGGGGACATTTGATGTAGTGTTTAAAATAAAAAAAGAAATGCTAGGCTGCCATGAGGACCCACAGGTCCCGATCAAGCCTAAGGGCAGTTTTTTTGTTGAACACTGTCTCGATGTACTGGTGTACGATCAAGTGAACTATGCCCGTGTACCAGCTGTATTGGTCCATTAGATGTACTGATGTACGATAAGCTGTGCTATTTCCGTGTACTAACTGTATTGATCTATTAGATGTAGTGGTGTACGATCAGTCGGGTTATACCCGTATATTAGGTGTATTTGTCCATTAGATGTACTGGTGTACGATCAGGTGGGTTATACCTGTATATTAGATGTATTGGTCCATTAGATGTAGTGGTGTGCGATCAGTTTGGTTATACCCGTGTATTATGTGTATCGGTCTATTAGATGTAGTGGTGTGCGATCAGTTTGGTTAAACCCGTGTATTATGTGTATCGGTCTATTAGATGTATTGGTGTGCGATCAGTTTCGTTAAACCCGTGTATTAGATGTTCTGGTCCATTAGATGTAGAGGTGTACGATCTGTAGGGTTATACCCGTATATTAGGCGTATTGGTCTATTAAAAGTAGTGGTGTACGATCAGTTGGGTTACACCTGTAAATTAGGTGTATTGGTCTATTAGATGTAGTGGTGTAACATCAGTCGGTTTATACCTGTATCTTAGGTGTATTAGTCTATTAGATGTAGTGGTGTACGATCAGTTTCGTTATACCCATGTATTAAGTGTATTGGTCCATTAGATGTAAAGGTGTACGATCTGTCGGTTTTTTTCCCGTATAATAGGTGTATCGGTCTATTAGATGTAGTGGTGTGCGATTAGTTTCGTTATACCCGTGTATTATGTGTTTTGGTCCGTTAGATGTAGTGATGTAAGATCAGTAGGGTTATACCCGTGTATTAGGTGTATTGGCCCGTTAGATGTAATGGTGTACGATCAGTAGGGTTATACCTCTATCTTAGGTGTATTGGTCCATTTGATGTAGTGGTATAAGATCAGTAGGGTTATACCCGTATATTAGGTGTATGGGTCCATTTGATGTAGTAGTATACGATCAGTTGGGTTACACCTGTAAATTAGGTGTATTAGTCAGTTAGATGTAGTGGTGTACGATCCGTAGGGTTATACCCGTATATTATTTGTATTGGTCCATTAGATGTGTGTATGATCAGTAGGGTCATACCTGTATATTAGGTGTATTGGTCCATTAGATGTAGTGGTATAAGATCAGTAGGGTTATACCCGTATATTAGGTGTATTGGTCCATTAGATGTAGTGGTATACGATCAGTCTGGTTATACCCGTATATTAGGTGTATTGGTCCATTAAATGTACTGGTGTACGATCTGTCGAGTTATACCCGTATGTAAGGTGTATTGGTCAATTAGATGTAGTGGTGTACGATCAGTTGGGTTATACCCGTATATTAGGTGTATTGGTCTATGAGATGTAGAGGTGTACGACCAGTAGGGTTATACCCGTATATTAGGCGTATTCGTCTATTTGATGTAGTGGTGTAAGATCATTTAGGTTATACCAATATATTAGGTGTATTGGTCCATTAGATGTAGTGATGTGCGATGTGCAGGGTTATACCCGTATATTAGGCGTATTGGTCTATTAAAAGTAGTGGTGTACGATCAGTTGGGGTACACCTGTAAATTAGGTGTATTGGTCTATGAGATGTAGAGGTGTACGACCAGTCGGGGTATACCCGTATATTAGGTGTATTGGTCCATTAGATGTAGTAGTGTACGATCAGTCGGGTTATACTCGTATATAAGGTGTATTTGTCTATTTGATGTAGTGGTGTATGATCAGTAGGGTTATACCCATATATTAGGTGTACTGGTCGATTAGATGTAGTGGTGTACGATTAGTTGAGCTATACCCGTATATTAGGTGTATTGGTTCATTTATTTATTATTGTGCACGATTTGTTGAGTTATGCCCACATATTAGGTGTATTGGTCCATTACATGTAGTGATGTGCGATCTGCCGGGTTATACCCGTATATTAGGTGTATTGGTCCATTAGAAGTAGTGATGTACGATCTGTCGGGTTATACCCGTATATTAGGTGTATTGGTCTATTGGATGTACTTGTGTACCATCAGTTGTGCCCGGCGTTGTTACTAGCTATGCTGGTCTAAGGACAACTGTTGTACAACCGTGTTGAAATTAATAGTACTGCGTAATGGTATTTCTAAACACGCGAAACGAAATATTGAACAAACAGACTTATGCAAATGGCCTCGTCTTGTATGAGCATAGAACATGTAAGTGATATGCCACTCTTCCTTGTCAGAGTTGTTAGTTCATACTCATCTGATCGTGTCAAACATGACATGAGGTTTCATAAACAACTGTCAAAGTAAACATGGTTTTTCCTGGTGCCTGTCTTAACAAGTGGGCAGACATGAAGGATATCTGCAGATCTGGCATATTCCGTGGGTGTTTGTGTGTGTGTGTGTGTGTGTGTGTGTGTGTGTGTGTGTGTGTGTGTGTGTGTGTGTGTGTGTGTGTGTGTGTGTGTGTGTGTGTGTGTGTGTGTGTGTGTGTGAATAGGATGTTTAAGGCTTGAGAATTAACAATAACACATTACCGAGATCAATATCATACAATGTACACAAGGATCCAAAGAAAGGAAGGGACATAAAAGGTATACGGTATTTACTTCCTGGTTGTATTCCGCTAATGGATGGCGTGGTTGGCAATTTAGTGACTTCAAGATACAAAGATAGTATCGTGTTTCCTATTTCGCTGAAATGAGCTTTTTTATTGAACACCATGGTAAAGCATTCTGCTGCATTAATGTGGTTTGCACACATTTAGGTGTGTGTGTCATCGATGGCCCAGCCATCTAAATGAACGAATGAAAGCGATAAAACCTCTCATGAATGTCATCAAAGTGGTAAACGACTGCATCACTGCGGGCTATCAATTCCCTGACCTGACATGCCGCCATATAACTGAAATATTGTTCAAAGCGGCGTTGAGCCTAACACACTCATTCACACACATGTAAACATTTCACCCCATTGCCATTCCATGACCCTTCGTGACAATGTATTTATGATTGTGTAACATGGTACCCGACCGCGTAAATCGCTGTGCAGAGGACGTGAGGATGTTCACGAGGTTCAATTTTTTTGTTCTGACAAAATGACGATATCACAGTCTGCAACAATGAAGGCACACAAGAACAAGAGCATAATTTTCTTAAATAAAGCGACAAACCCCAATCCTTATTTATAAAAAAAAATCTCTGTTAAATGCAGAGTCGATTGTACGATTCCGATTATATTATGAACATGTGTTTATGAATCACTATCATAATCATAGTTGGCGGTCTCAATGATCTCCTTTAGTTCTAGTTCAGATGGGTAAATCAGTGGAAGGGAACTGGCTTTTTGATGGTTTTTGAACGATATACCTAACGTTAAAGTGGCCAGATTACCTTGTGTTGACTTTGCCAATCCGAGCAGAAGTTCTGATTCAAAGTATACAGAAAGAAGAAGATCGGGAAGAAGGGGAGCATGTTTGATGCCTGTGGGGATGCATACTTCTAAACTAAATGTCTTTCCCCAAAACTTTACATATGTGTTATTAATGAGGCAGTGCAGCATTTTGCGTTTTTGCTGCAACATACGCAATAGGGAATAGGGAATCTGCAATGGGGAAATTTGGAAACACCCAATCGCGGAGAGTAGTTAGGCGGGGATCGACCGTGTTCGGCAGCTTGACTACTTAGCGTTTCTAAGAGCCTCAGCCCTGCCCCACACTGAATCCGTTGTTACATGTGGTGTCTTCTTAGGCAAGAGACTTTGTCTCTTTACCCAGCTGTAACAGGGTACCCGGTAGGATGAGATGGTAATTTGACTGTTAACCTTCTAGCGCCTGGGTTGTATACTCCCCAGAGAATGACAACTGACCCACTGACTGGGGTGATAATATAACGCCTTGTGCATGATTTAGTGTGTGGATTCGACGCATTATAGATATGCACGTTTATATTTTCCTTAGTTGCTCAATGTAATGTCAAAACAAATGGGTTGATGAACACACAATGCCATTTAGAAAGTGGTCAAATGTAACAATGTTATATTTGGGATAACACTTTCTTCGTAAAGTACAGATTCTAATTTTGGGGGGGTTTAGTCCCATCCGGGTGTTGGCGATTAGGTACCTCATTCTGGCATTCTGGTATCGAATCCCGGATGGGACTCAACCCCCCACAAGTACCAGAAACTGTACTTTACTAAGAAAGTGTTATCCCAAATAGTATTTGTTATAAATGGGTCTATGTTGTTTTTGCATAATTGCATAGAAAATCGTCGTGGCAATCTAAGACGAAAGATTTGCATGTTTTCTCGGGACATTTGAACTGTGTGAAGCAGGGGTAACATATTCTCGCCTTTTCAGTAACCGAGTACATGAAAACAAACAAACAAACAAACACCGTGACTACCGGGTTACTCTGACTCCATGTGATAGAGAGTGATTGTATAGCTTGGGTGTATTTGATCTGGAAGGCTTGTACTCAGTAGCCATTATGACGCTACAGACGATAGAGTTTGCTGAGTGTGTTTCAGTGTTTCGCCAGAATGTTCAGCTGATACCCGGATCTGGGGATAAGATGAGTCATGTGCCCTTGTAAGGGATGAGTGTCCACCCTGTGCAGTCATTGGGTGGTCATGAATATATCATGTGACATTCATACGCCGCACCTCACTTCTCGACCGACAGGTAACAGGGAACCTTGTCCTAAACCTACAACCGCGGACACGACATACTCTTCTCATTGGAAAGGTAGGTCAGCCCGGATTGTGTCACTCTATGCAATGTTCACCGTCCGAGCATCACTCTCAAGCGTGATAATATCCCCGTGTTATGGGCTTTCGGACGCTTAAGAAACATTCGTAGTTTTCTCGCTAATCACAAGAACGACCGTAAAACATGTCACTTACTTATAAAAGAAAACTTTATCTTAATATCTAGCCATCTTTTGAGTATTTGCAATGTATGTGTGACACACAGAACCCTCGTCATAGCGGGAGTACTCGCGATAAACATGGCCGCCCGAAAACATATGATCCGACGATATATAGTTTGCATGTGGTACAGATTCATAAGGATTAGCTTCTTGACAAGTGAGTGAGTAAGTGAGTATGGTATTACGCCGCTTTTAGCAATATTCCAGCAACATGACGGCGGGGGACACCAGAAATGGGCTTCACACATTGTACCAATGTCGGGAATCGAACCCGGGTCTTCGGCTTGAAGAGCGAACGCTTTAACCACTGGGCTACCCGACCGCCGATAGCTTTTTGACAAAGCACAGCTGGTAATTCATAACAATTAAAGAGTCACTTACCTGTGTTTGACCGTATCAGATCGGCAGGTAGTTGGTCCTCATCCCAAACTCGCCACTTTGGTCTTACTGTTCTGGTTCTCCTAGGCTTATCTAAAGATGTAGACGTGTAAGATCTGCAGTGTTTAATGTTTTCGTGTTATATACATACCGTGCCAGGATATTACTGAAACATCGTTGTATACGTCATTCAACTCGCTCACTCCAACACGTCTTGCTTTCAGTCTCGTCTCGTGAACAGGATGAACTGGTTCGCGGTGATTGCCCTTGTCCTCGGTGTTCACGCAGTGTCTGGCCAGAGTAAGATATGACTGTGATATATAATTGTCAGATTAAGATCAGCTCATCAGTTTCAATCTGATCATTAGAAATTGGAATTTTTGGTCCACATCATTTCATATTAGTCTTAATAATCAGTAGGTCTGGCTCGGTGATTTGGTTGATGGAGAATCAACGTACCCGGATGGCGTGGGTAGCTGCTCATACAATCAATGACGGTATTGTCTGGTCCAGACTCGATGATTTTCAGGCCATCGTTATAGCTGGAGTATAGCTCAGTGTGGCTTTAAAACAAACTAAAAATCTTAACCGAAGTCAGTTTGGGAATTGGGTAATTTTCAGATTCACATATTGTGTCCTATTGTGTAATATGTATATGTATTTTACAATCCACAACCTTTTCAGGACAAGGCTAAAAAACTGTACAATATAACTGAAAGTCCATACTATCTTTCGTGTTTAGTGACCTGAGCCTTTTTGACTTCTATAATGCGGGTTTACTTATTATACCTTTATGTTCAAGGCATGGCCCAAATTTGACACTTGCTTGTGGCAATATTATACATGTTCGACGATTTAGACACTGAAAATCCGTAAATCGATTTAAATGAAACCTTGAAGTAATATTTGGAAACATTTATATTTCTGTGTTTTCCAGACTGCGCGCACCTGCTGGATGTCGTTGCCGTTGTTGATGGCTCTGACAGCATCTTAGATGATGAGTTTATCCTCCTGAAGAATTCTCTTATCCAGCTGACAAACTGGCTTGATCTTGGAGAGGAAGGTCAGATGTTTGGTGCCGTGGTCTTCAGTTCGTCTGTATCTGACGTAGCGCATCTCAGCACCAACCGGTCCCAACTGCAGGCACAGATCAACCAGTTTGGCCACCCTCAGGAAGGGACACACACGCACCTTGGAATCGCCAAAATGACAGAGATAATACGTAATGAGAGTCGTCCTGGCGTTCCAAAAGTCGGCATCGTCATCACCGACGGCCGGTCCCGACATCCAGACAGAACTGCACAAGAAGCTGCAGCTGCGAAAGCCTTGGGCATCGAGATGTTTGCGATCGGAATCGGTTCAAGTATCAGGATCTCAGAGCTAAACGACATTGCATCATCTAACGCCAATGTCAAGAATATTACCGCTTTTAGTGAACTCAACGACATTATCGTCACTCTGGTGCAGAAGGTCTGCAAAGGTATAGCCAAACACATTGATTTTCTAAGCTGTATTTTTTCTGTTGTTTCACATCGATGTAAGTCATACTTAAAAGCATTAAGATCGAGTATATCCTTCAAGTGATGTTGCATTATATCAACCTGTCTTCATGTTATTTAATGAGTTAGTGAGTGAGTTTGCTTTTACGCCGCTTTAGCAATATTCCAGCAATATCATGGCGGTGGACACCAGAAATGGGCTTCACACATTGTACCCATGTCGGGAATCGAGCCCGGGTCTTCAGCGTGACGAGCAAACGCTTTAGCCACAAGGCTACCCAACCGCCCAGTTATTTAATGACAATCATGCAGGAATTCATTGAGCAATCATCGCGATCGAAAGACTACTGCGTAGAACTGGGAGGCGTTGTGCAAACAATCTTAGCGTTTCGACAGTCGTAAGTCTGTGATAAGGTATAGGTGTTACGATCACCTTAACGTTTCGTTGCTTTAAGTAAACATTATAGCTTATAAAACTTAATAATCTGTTGTTGTGAATATTAGATTATGTTGTACATTTATTGTATGAAGGTAACTTTGAAGGCTCAGATATCTACGATACTGTCTTGGACAACATGAAGATTGTCTTGTCTCTCGAGAACATTAAACATAATCACTCCCACTTTTCAACTATACTCTGATTTCTGAAAATGGATGCCACTAATGAACCACATAATTGTCAGTCGTTAACTTCCTGCGATCTTTTTTTTTTGTACTTATTTTGTAAGTACTTTTGAAATACCTTGTCTTTTATCTATTTTGAAAGTCATCCTTAAGGACATGAGTACCCTTTTCGCTAACACCTGGTGTCATCAAGATTTTCAGTGATCCATTCATATAATGTTCATTACTATTGTGCCTCTTGCGCCCGACCGCTAGATAATCAAACCTGATATTCTCTGACGTTGATGTTTTGTAATTATTCATGTCTACCATGTTTGACTGAAATTGACCTTATAATACACTAGTGGACCTTACTTGTTAAATAAGCATTGCACATTTGCTTTTTAATCTTTGCAAAGAAGCTCGAGAAAATTTGTAGCTTATTGTAGAAAAGGGTGATGAGATGTTATAGAAAACATGACTGAAACTCAGTAAACTCTTCAACCTGGTTCAGGTCTTTGCAAACCAAACCATTTCACGTTTCATTCTTACGATACTAGTGAGTGAATGAGTATGGTTTTACGCCGCTTTGTGCAATATTCCAGCAATATCATGGCGTGAGACACCAGAAATGGGCTTCGCACATTGTCCCCATGGCAGGAATCGAACCCGGGTCTTCGGCATGACAAGCGAACGCTTTAACCACTGGGCTACCCGACCGCCCCTCTTACGATATTAACATCACCGTCAACTTAGATCAGTGGATTACAACGTTAATGTTCTTTTTATAAATATGGTGATGCTTGTTTATATATCTTGCCCATTTACAAATCCTGATGGTAACGCTACCTTGTTATCTCAATCATTTGTTCTTACAACACAGTTGACGGAAACTGGACTGAGTGGACGGATACTGTCGGAGTGTGTTCTGTATCCTGTGGAGGAGGATCTAAAACCATCTCCAGGACCAGGACCTGCACAAACCCTGCTCCAAGCAACGGCGGAGCGGACTGTGTAGGGTCTCCGTCTGATCAATACACAGAGAGTTGCAGCACCAACGGATGTCCAGGTACGCATAATACCATATTAAAAGCATTCTTTAACACCTGTTCGCAAAGATCTTGTATCATCGCTATTTGATAGTGGTTCATAAACATTTATTGTTAGCATTGTAAAACGTGGTCAGGTAATAACAGGGTATTTGTATGAAGTAAAAAAAACTTGTCAGCCATTCAAACTGCCTTTTATTGTATATACACAAAGCAATCATACACAAATTGGTATTTGGTATTTTACCATTATCTTTATTTTTACCAACTGAATAAAAGTAAAAACATTTTCATGTATGCGATTTTCTTTCAAAAAAGGTATGCGTTTCAAAGAAAACATTCTATTTTACATCTGAATAACTTTTATGAACAAGCAAATGGTGTGAGTATGACTTTTTCACTTTTTCAGCTACAATAGCATAAAGTTACACTTACTTTAAACGTCAACCGTGCTAATTATACCATCTCAAAATTTAATCTTCTTTGATATATCTTGCCCATTTACAACTACTGATTGTTACTCTCGCTTTTTTATACGTCGGTTATTCTTTTTACAACAAAGTTGACGGAAACTGGACTGAGTGGACGGTTACAACCGGAGATTGTTCAGCGTCATGTGGAGGGGGATCTAGAACCATCTCCAGGACCAGGACCTGCACCAACCCTGCTCCCAGCAACGGCGGAGCGGACTGTGTTGGATCCGCAACCGGAGATTATTCAGAGACTTGCAACGCAGCAGGATGCCCAGGCGAGTTTATAATCAGCTTCACGTCATGTAAATGCTGACATGAATGTCGCAGTGTTTGTGCTCTGGGTATTAAAATGGATATTACGTCAACTTAACATTTGTTAGAATAAGTACTTGTTCACAAATACCGTTCATGTTTCTGACAGATAGCTCCACGATACTGTAGCTCTCTTGGGTTTGTAGATAATTATATGTAGTCAAGGACAGTCACTTGTCATTTGGCCCTCATTCTACGAAGGTAAAACAACTCCTATATAGAAAGTGAAAGTCTATTCTATTGTTGGCTACAGTTGACGGAAACTGGACTGAGTGGACGGTTACAACCGGAGATTGTTCAGCGTCATGTGGAGGGGGATCTAGAACCATCTCGAGGACCAGGACCTGCACCAACCCTGCTCCCAGCAACGGCGGAGCAGACTGTGTGGGATCCGCAACCGGAGATTATTCAGAGACTTGCAACACTGTTGGATGTCCAGGTGAGTTTGTAATCAGCTTCACGTCATGTAAATGCGGACATAAATATCGCAGTGTTTGTGCACTGCGTTTACCAATGGATATTACGTCAACGTAACATTTGTTCAAGTTAAAGTAAGTATTTGTGAACAAATACCTTTCCTGTTTCTGACAGATAGCTCCACGATCATGAAGCTCTCCTATATTTATATACAACTATATGTAGTCAAGGACAGTCAGCTTTTTCACAAAAAAGCTGTTGTTAGCGTTGAAATTCAAATGTTGTGAACAAAATATGATGTCATCATGAGGAGAAACCTACATGCTAAATTCCATCTCTCTCGGTCATTCACATAGCAAAATAGCGAGAGAGAATTAAGAAGCATGGTCAAAACAAGATCAACATTACGCAAAAGAATTAGAACATCACACTCAACAAATGGCATTTTTTTATGGTAGCCTTTGACATATGGCCACCACAATGAAAATCAGATTCGAATTTTGCGCAGATTTTTTCAGCTTTTTTGGTAAAGTGGTTTCTAAGGAGATGCATTTGTGAGGAAATGCATTTTGAGAAATTATAAGAGCAAAGTACACAGTACAAAGATCAAATAATGGTCCACAGTTTGAATATCGTAAAATCGTTTACATCACATGGCCCCATTCACTACATATATACCAAATTTCACACAAAATCACTGTGTAATGAGCATTAGCTATTGTACTTTCAAATATCACAAAACAGCAAATAGACTGATCCCGACTACTAACATAAATAGCTTTTCAAAATGTCTACATCATCTTTCAAAGTTTCAGCCGAATCAGCTGTTCCTCTGTATCTTACGGTTTACGTAATTGATATGTTCATCTGTATTTCGATTACCATCGATCATTTATAGTTCATGGGGGCTGGTCGACCTGGATCATCACCACAAGCACGTGCTCAGCTTCGTGTGGAGGTGGATCTAGAACGGTGTCCAGAACCAGACGCTGCAACAGTCCCGTTCCAAGATTCGGCGGCAATAACTGTGTAGGGTCCTCTGATAATACATACACAGAAACGTGTAACACAGGGGGATGCTCAGGTAATGTCTAAACCCCTAGTCCCACCTAAGTGGCATGCACATATTTAAACTTTCACTTGTGCTAAGATTTATGTAAAAAAGATTCAGTTAGGAAGAAATTTCTCCATTAATTAAAGTTTAATGTGATGCGTTGTAGACAGCTTAGAAAAGTATTGTGTTGCTTACACCAATGTACAGATGTGGTATAAGTATCAACTCGGATGTAAACAGCTGAAAGTTCAAGGAAAAACATTATTTGTATTTTTGTAGATCCATGCAGAGGTTGTCGGTATGCCAACGGTATTGGATACTTGCCAGACCCTGATGACTGTGCCCGGTACATACAGTGCCAGGAACCCAGACCAGGGACCAGTGCTATTTTCCATAACATGCAATGCAGTCCGGGTCTGTACTGGAACCAGCAACACTTGGTGTGCGATTGGCCAGCTAATGTTGTCTGCACAGTGGAAGCTGAAGGTGCTTAG
>HGI_T06123
ATGTCTCAGATGTCGGTACCCTACGACTATTTACGACTGACTGTCTGTGACGTATCCGGAAAGTCCAGAGGAAGAATTCTTCATCGCCGCCATGCCGAACACGTCTGTAGAACTGGGGTCACTGTAGGAGTAGGTATGTGTTATGATCTTAGAAGCCTACCTGTCTTGTGATTCCGGGTAAGAATGTAGGTCCCCGGCAACCTATGCTGGTTTTGAGAGATGATTAACTGGAATGGGAGGTTAATCTCGTTGGTCTGGTCAGCCGTATTCCAATTGTGTGGATCGATGCTCTTGATATTAATCACATGAATGCCCGGTCCAGACCCAATAAAATTACAACAACCATCATAAAGATAGAATATTGCTAGTTGTGGCTTTGAACAACAAATGAACAAAAAAAATGTTCTTGCCATGGTTTTTAAAACGGTTGTTTATAGGATTGGAGTTTTTTCCTCAACTGAATTGAAACATTTTCAGGCGTTCCTGCGTCACTGCAAAAGGATTTTGGCTTTGTAATTATTCCCGATCTCAGCACAATGAAAGCTATTTCCTGGGATGGTGGGGAACAGTTCAAGGTCGCTGAGGTCATATGTGACGCGTATTGGTTGAAAGACAAGACTCCTGTTAACTGTTTTCCCAGATATGCTGCTAAACAACAACTCCAACGATTGGCCAACAATGGGTATACGATTTTGTCAGGATTTGAGATGGAATACATGTTGTATTATAAAGACCTACCTGCGTCGGGAAGATGTCGAATGCATCACTTGGACCACACAAAACACAGTGCATTTCTTTACGCCTTAGACAATGGCATGCATAATGCAGGTGTTGACGTTGAAAACTTCCATACAGAGTGGGATGCTGGACTCTTTGAGGGAGTTTTAAAGGCATCCAAAGGCATCACAGCTGCTGACTGGGCTTTTACCTTCCGAAGTGGAGCTCTTGAAGTAGCAACTAAGCACACAGATTATAAAGTCAGTTTTTTGTCCAGACAAGAAACAGGTGAAGTCGGAATGCATTACAATCATTCGGTGTTGTCAGTTGAGAGCGGTGAAAATATTTTCAGCGATTCCAGCAAACCCGATGGTATATCTGATTTTGGAAGATGTTGGCTTGGTGGACTGCTAAAACACTCTAGAGCTCTCTCAGCTTTCTGGTGTCCTAGAGTAAATTGTTATGATCGATTGCACCGCCCAAGGAGACCAGGAACAATAAACTGGGCTTTGGAAAATCGTCTTTCGTCTTTTCGAGTTAAAGCAGATACTGATAAACAAGGCGTCTACTTCGAGAACCGCATTCCAAGTGGGAGCAGCAATCCGTATCTGACTCTTGCAGCGACTATAGCTGCAGGTTTAGACGGAGTACTCAATAACCTGGATTGTCCTGCTCAATGTCCAGACACAGAGGAGCCAGCTGCTAACTCTAAATCAGCCAATACTCTACCAACCACTCTACCCGATGCACTATCTGCCCTCCAGGCAGATACTGACCTGGTCAATATTCTCGGAAAGGAGCTGGTGGAATGGTTTCTCGTAGTTGCTAATCGAGACATTCAGCGATGCAACTGAACAATGTCTTCCAGTAATTGTATTCCAAACCACTTATTCTCTATTGTCGACTAGACATACCAGATAACTGTCTTAGTGACTGTCTT
>HGI_T05584
CGACAGTTTGAAGTACAGACGGGCCAGGTGTTGGCCTGAGATGGATTTACGAAATGTAGGAGAAATTTGGAGATAACTTATGTCATGCCGCTGCCTTACAGGATTGTCGAACCTCAAAAGTTGGGGAGGAAAGCGTTACGACCTGAACAAAATGAGGATCCGGTCTCGACCCAACTTGCCGTTTCCCATAACACAGTGCTCGGAGCCTTGTACCAGCTCGCGAGCCTCGTGCGACACGCAGACGATCTGTTTTGTGATTTGGCCGAAGAGTGTCAAAAAGTTTTCGAGAAAACAGACAGAATAACAGAAAAGTTGTCCCGAGTTAAGGATTATGTCTACAAGTTGGATTCTAGGAAAGTGAAAATACGTAAGTTATTCTTGTTTATTCTCAAAAAGGCGGATCGAAGACCACGCTTGATTTCACATTACAGAGCCACTCGATTTTGAATTGACTTTCAGTTGATCGTAAACCTGTTATCAGAATTGAATTCAGCCGCGAAATTTCTTGGGTTCAGTATTGAGGCTAGTATTAGATAGCAAATGTAAGACATATTTGGGTCTTGATAATGTTACGGAGAATTGTGTGGTGGAATATTTTGTTTAGAGGGTTTAGGGGCTTAAAGTTAAACTTTGTAAACAGCAAGACCAGTATGGCAACGAAAACTATGAACAAAGTATAAACCATTTGTTAGTATGTGTAACATACAGTGTCAGACCAGTGTACAAAGACAATATTATATTGTTCTCTCAAATGCAGATAACCATTTCATGTTGTACAATGTAACTGTTGATTGTGCAATGTGTTAGGGTGTTATAACAATCTGGAAGATTTATGAAGGGATAATATTGAAGTGTTATTGAATACTTAGTTGAAACACTTCCCAACTTCAGACAGATTATACAGTCATAAATTGTTACATATCAAACAAATGATGTAGTTATACTGAAAAATAACCGCATTTTAATATGTTCCTTTCATTGTACAAAACATTTGAACTGCCCCAAATTAGGCACAGACAAGTTTCAAATATTTTATATTTAACATTTTGCAGAATTCCTGCCAAAGTCGAGGCAACCTGACCACTACACTAAATTTCAGACATGTTATAAAACTGAAAGCAAAACAATAACATGTATCACACAAAACCATAGCCACTGAGTGCACCCTCAAGGCCCTTATGAGCCCTGTCCCTTACAGTATTGTGTGTAGTTCACAAGCCGCCACACTCATGTGGTGTCTCCTCCCAAGTAGTGAATGTTATACCACAACCAAAACCAACAGGCTTGCCTCTTGGTCGCCTCGGAAATGCCATGAAATATAAATATTTGCTTCCTCAACTCCAATGGAATGAATGAAGGCCTGCAGCTCTATGTCCTCCTGTGAGACATTGGGCACATCATGTGTGCAGCTGTGTTCTATGTTGATGTTGTTGCAGCTACTATGTGGTGTATATATAAGTGACACTTTTGTGTAGCAAGCAATAACTAAATAAATGGAATTTGGAGCCAGACAAATAGTTTTATTGTATTATGGTAATTGGTAACTGAAAATCAATATCATATTTGAATGTTTATACAAGTTTGTTATTTTCAATGTCAAAACTAACAATGTCCCAAATAGAATTTGCAGTTTCTTCTCCGATTTGCCCCAAAATGTTGAGTATGAGGCCATGAAACAGTGGTGGTTCATAATAAATAGGTATTCATTTGTATTATTATCATGTATATACAAGCTCTTAAATACACTTAATAGTGAGTTAGAATTTTACTTTGCATCTGCATTGTTTCATTCACAATAGTGACGAGAACAAGTTATGGAATTAAAAAACATTACTCAAAAGCAACCTGACAAACATATTTTAACAAGACAAGGAACTCCAAAATAACCCATGCTGAATTCGTAGAAGTGAGGCAACAGTTATCTTGATATATTGTGCACCACTTATCAGACAAGCTTACCACGACCAGACTGGACAAGACACAGCTATCACCAAATGTATTTGGTCAAGCCTGTTACTTGTTTGGGTAGCAGTTTACAGAAGCAATTGACATCCCAAGCCTGAAAGAGTTAATTAAGATAATGTTTGTTTATTGGGGCTGCCTTTGCTAATTTGGTCACTCAAAGTTCAGTGCTGTTGAATAAGCAATTACTTGTGTACCATATCAGCTGTGATAACATGATAACACATCACAGATAATGTATGTTGTACTATTTGCACTTAACATTTTCAGGTTATTGCCTCGTTGGTATTTATTTCATCAGGTGTCTCTAATATTATGGTTATTTGATATAGCAATTGTTACATGCTTATATTTCAGCTGGTATTTTTCTAGGAATGCTGTAATTTAAAAAAAATAATTTTTAATGAGTTCATATGTTTTAAGGTCATATTATTACAAGTCTTTTATGTCACATTCCAGTGACACTTAGAACATGGAGAATCTTGCACATTGATGAAACTAAGACGTATCATGTTATATGTCATTTTGAAGTTAAAGGTTCTCATGTTGTCTTTATTATTCTCAATTAAAGTAAACATGATGCCAAGTGATCATTCCCTTTTCAAGCAGTAAAGGCATGATCCATATTTCATAAGGTTTCTTTGATATTTTATTCCCTTTTTGTAATGAATCAATCCCATTACATGACACATACACTTTGGACCTATTATGACCACCGGTATTGTTATACTCCGTGGCAGGTCAGGTGACAATACCACATTTCCATGCCCCCAAGAATGGACTTAGCCTTAACAAATGATTAAGATATCACAATAGTTAATCAGTGAAATCATTATATCATATGTCAAACAAAGTACTTAATTTACCACTAAGCAATATTTGTAATCAGTATTGTTACATAATTACGAAATGTTGAAGCTTATTTTAAAACCTATTCCAGTTAAATGATTTAATTTCAGTTACTTTTTATAACAATTTTTAATATTATCATTTGTAGTTATAATTTTCAAAAGTATTGGTTCAGCATCAAACTCATACTTTTTTATTGACTATAAATTTATTGTATGTCAAACATTGCCGAAAGCAGCATTTTTACAAAGTAATAATTTGTATTACCTTCAGAAAACAGAAGGATCGTTTATGTCACATAAGATTGATCGCTGTCGGCATATCTTGCTACACAAGCTGTGCGATATCTGACTTTCCAATCTACCTGTAACAAGTTGCATTTACCTGACACACTTGTGCTATATTCTTCTAACCTACATTTGCAACATGTTACATTTTTGTTAATATGACTGTTGTACAGTCAATAGAAGATATTGCTATTCCTCCGGCGACATACCTGCCGGGCAAACACTATTGTTGTTTTAACACTGTTATACCTTGGTATTGATCTTTTTGCAGGTGAAAATCAATCAGTTGTGGGAGTGATTATTGAACTATGGTGCATTTATTTTTGAATCAATTACTAGGTAATATTTTTTATAGCCATCTTTCTAAATGTTTTGAGAAATTGTAACTAATTTCTCCATATGTTAATACACAGAAGTGTCATGTTACTACCTAGTTAATGATATAAAAAGATCGGTATTGATTAACTAATTGTTTTGAGGGGTCAGACTTACAGTGTCATTTCAAGAACGTTATGCTTGTTGACTATGTAAGCATGGCTTCCTTTGAGAAATAATTAATAAAAGTGGCATACCGATTTTGATAATACCTTTATCAAGTAGCCAAATAAAGCTATGATCCTGATGATATGGTTGAATAATCTCCCTCAATAGGCATCCTGTTTTCATTGATCTAAATGATTCTGAGAACTGGCCAGGACTGAATCATGGGTATTTGGTTAATTAACAGGTAAATTATTTCTTTTTTTGTGTCAGTGAGTCTTTTTGTCATTTTTCAGTTACTAAAGGACATCCTTTTATGGCTATTTTTTAACACTGATGAGACTTGTTACTATGAATATATAACGTGAGAAATTAAGGACGTCTGCTGCGTTGACATTTGAATATAGGGCCATTTTGTAAATAATCTATCAATATTTTCTGCCATTAGTTTTGATAACGTGACAAGAACCTTTTCGTTACATCGTAATATTTTCAAACACTGGTAGTTAAATACTTGCATTACCATCTATATATCATTGCCAGACATCCAACAAATCGTTTGGCATTATTACCCGGAATTATATCTTGAAAAAGAGGTCATGATTAAGGCAATAAGTCTACAGTGTCAAGCTCAGCGCCTCTACAGGAAATGGGGTTTACTCCAGGATCTGTTATTTGTATTAGCGATGGTCGATAAAATCCTGAGCGTCCTACCTTAAGATATGGTATTTTGTTTTTCATGTGGCCAATGATTCATTCCCCTGGGGCAGAAACGGGGGAGTGTCCCCAAGGTTCAACAGCTGGGTGTGCAGAGTTTTAGGGGGAATCTTATCTCAAGTCACTCTCCTTTGTGGGTTTATTGCTCTCAATCAAGATTGGATTTTTCCATTGTTTCAATCTGTATTTATGGCTGCTATTAAGTAGTTTAGATGTTGGCATTGATGTCATTTTATGGTGTATTTTTTAAATTACTTTTGAATCATTTCAGATTGTTGAACTGTTGCTTTAGCTTAGGGCATCTAGTGAATGTGATTCATTGTTGTGTCAAGTGTATGTGTTGCTTCTCTTTGTTAATATATATACCTTCATTTAAAAATTGTTTGTTTGATCTCAACCATAAGGTTATCAATATGACTGATATAATTCTCAGGTCTATGGCATGAATTAAGCCTTTCTTGAGTCAGACCTACTTCATTCAGTCATGACCCTTTTTTTTGTCACATCTTATCAGTAACTGTCTTCATCACAACATTTTAAAATTGAAAAGTATTTAGCCACCTCCCAACCCTTTTCTATTAAGGTCATGTTACTTGAACTACACTTGAACAAGTACATGCGGTTAATTCATCCCTCAGGAGGGAAAACATTCTCACCTGACATTTTTCTTCATTGTTTCAAAATCAGACTTTATCCATGTGTCAGTATTAGAAGATTTTATGTGGAACACATGGAAAGAAAGGAAGTTTAAGACAAACGTTAACCCTGACTCTCCAAACAGAAAATATGAATGATTGTTTAGGATGGGTGGTATCCCTTTGTGTTCGTTACACAAAGTCGTACATTTCATGTGAGTGGTAGTACCAGTATGATAGTTTCTGCTGATGTTACATAATTTGTTGAGGATGTATATTTGTGAGCAGCTACGGTTGACAGAACTTGCACTTGACGCTTCGTTGAAATCCATTGTGACATAAGTAACATCTGTTTATTGCAACAAATGCCACATCAATAATGTTGATGGAAAAAAATATAAACTTGTCAAATATTTCTGTACATCAGCTGCACCAACTGTATCAGTGAGGGAGTATGTGAGCATGGCTTTACACCATTTTTAGCAATATTTCCAGTAATATCATGGCAGGGGATACTAGAAATGGGCACCACACATGTCCCCATGAAGGGAATAGAACCCGGGCCTTCAGTGTGACGTGTGAATGCTCTATCACTAGTCTGACCGCCTCCATGGTCTAGTAGTAGAGCGTCCGCCCGGAGAGCGGAAGGTCCGGGGTTTCATACCCGGCTGTGTCATACCAAAAGACATTAAAAGATGGTACTTGATGTTACCCTGTCTGGCGCTCGGCATTAAGGGCCTAAAGCAAGGACTGTGTCTGAGTGGGGTATTCATGTTAAACTGCGGCATGGTATCTCAGTGAGCTAGCACTATAAATCGGCATCAGTCCGGACCTAGTACAAGCACACACACACACACACACACACACACACACACACACACACACACACACACACACACACACACACACACACACACACACACACACACACACACACACACACACACGTGCATGCACGTCGCTATATAAATGCAATAATCTTGGACACGACGTTAAACCAAATTTCATCTCACCTATCACTAGGCTACCCCAACACCCTCAGCTATATGAATAAGGCGATTTTCATGAGATTTTCACGCTGATGTTGAACAAGCTTCCGATTCATGTGGATGGCTCCCTGATACGTATCATTAAGTTCATTATTGTTCAGGACATTGTATAACAACAAAATAATATTTTCAGCTATGAAATAGGCAGCTGAAAGTGAATCATGTTAGTTCTGAGCAGCTGCCTGTATTAAGAACAGCAATTGTCAAACATTAATTGTCTTCAGAAAGCATTGTCAAACTTATGATTACTTTTGCTTTTGAGCTACTCAGCAAATACAATGTCTGGATAAAAGCTTCCATTAATATGTTTAGTTCTTTTTTCTGCTATTTATTCAGCAGGGTGCACTGAGTGCCATGAACACGGTATGCAGAAAATGTGGTCTTGTATAGATTTAAGACATTTAACATGTTTGTGTATGGAGTGATAGAAAATAAAATAATTGATCTGGGGGATGGGTTGGGGATGTGTTATTGAAATTTGATCATGATTGTGTTCTGGGTGACTAAGTATAACATGTTGCTATTAACTGACAGGTAGCTCACTGGTTAGTGCCTGCACTTGTTAGCTACACAACCAGGGTTTGACTCCAAATTCCATTATGATCAGGTTTTCTTCTTCTCGTGCCTCTCAATCAAGATCTGATGAACCTCCATAGAAAGCCACATCAGGTGAACCCAGAGCAAATCTTTACCTCCAATAAAAATGAAGGATGAATAGGTCCTTGAGCCAATTACATGTCAGTTTTCTAAAATGATTCTACTTCATTTCTTAAATACCTAGATCTTATCAAAAGAAATCACACAGAACTCAAATGTTCCCACCATAGTAAACCCTTTTGAGAGTAGAAGTCACATTACTCAGATACAACATGGTGCATAAAATATTCAGAACATATATAGTACAGCCTTTATTAATCTCCATTTGGAACTGTCCTTAAAGTTCATTTTTAAGACACGAAAGGGATATCAAACATTAAACATTGGCACAAAGAAGAAAGCCTTTACATGCTCTGGGATGTTATTACTTATCCCTATAGTAGCATTATTTCTCTACTTAGTATATTTCAATAATGTGGAATTTATAGAAACTATAAGAATGATAAATATACCTTGTTTTTCTGTAGCTTGTGTGCATAGTTTGCTGTAAATTTTAAAGAGGTAATCAACATTATCCTGAAAGTGCTTACATACCTGTATCGTTATTCCTGTCAAGTGTGACCTGTTGGTGAAGACCAGGGTGCTATTGGATGAAGAATTAATGAAATCATGATCCATTATTAATGACATGCAAGACTTCAACTGGTGTCAAAACTTATCTATGCCCACCAACTCCACATGCAATCATAGATAGTCTCAGGCCTCAGGGATTGTTCTAGATGTACATTTGTATAATCTCATGCTCCAGGAATTAAGCCAGATTCCAGGATAAATAGGTGTGCTAACATTGCCAAATCAGCATTAACCTCATTCAATATCAGACTCTTGGAATCAGAAGAGTCTGAGACCAAAAATAACTTCAAGATGGTTCATGAAAATATTAGACGATATGGCAAAGGTCAAAAGATGGTATTTTGTGGTTTCATTTGTGTGATTTTGATGATCACACTTAAAAATCCCATCCCATTTCCACCAATAATACATGACAAGCCCAAATGTCCCTTGTTGTGGGGCGACAAAGCAATCATGGTCTTGAGACAATCTGACATTAATCTCAGAACAACAGTTTGGCAGTAAATGGAGGGTTATGCCGCCATTGTTTTGTGTGTGACCCAGTGTCCAGGTGTTGGAGTGGTTCAGGGTTAGTACTCTATAATTACAAACTAGCTTGTGTAATCATTAAACCAGGGTTTGGTTCAGGAATTGAATTTGTAATTCATGTTGACACTTCCTGTGAAGTTCATGTGTATACATTAATAGATAAGGAAGTCATGTGACATGCAGGTGCTTGTTTTTATGTTGCTAACATTCATTTTGAAAGTTACTACAAAAACAACATTTAATACCTTGTCATTACATTTGATTAAGCCAGTTTAGTACAATGATATTGATCTTGTCTAATGTCTACATGAAAATCTGCTATAGGGGTAGCCATATTTACCAATCAAATGTTATCAAGTCTATGATGGTAGAATGGCATTTATGGAGACTATTTGTGGTTGACTGTTTCCTTTGTTTGAACTACCTTTCATCCATTAACAGATCCCATTACACGGAGCAGCAGCAGCATCAGGATTATTTCTAGATGTAATTTATCTTCTTGCTCTATTATGAAGCTGTCATGGTATGTTGGATAGATATATACCCAAAATGTTGTGATGTATAAGAGAAGTACAATATATATTGCTCAATATTTGCTCCAGTATTAAGAGTTTAATGAGTTGGGTTTAACATGTCTTTAAACAGTATTCCATTATATTGTGGCATGTCAGCCTAATGGGGGACGAGAGCCCAAAGTGGTAAATCACACGAGGGTTGGTATGGTGCTGACAAACCTGGAAACATAATCAGTGGGGAACTGGGATTCGAACCCATCATCATAGGTTTCTGGCATGCCTACACGACTCAGCTCTGCCCAGTGAATCGCAGCGCCTTAGACAACTGGGCCCCCACGTGCCCCCTCTGAGTGTTGTATCATCAGTCTGAATCGGGATAGAGAGAAATGGAAGAAGACCAAATTCACCAATTTCAACACATTTTAGATAGTGATATAAATTATTAATCATGTCAATAGTTTTGTATGTTAATAAAATCCTATTGAGACAATTTGCTTGAAATAATTATACCCAAGTTATATTTGTGCTGCTTCTGTAAATTACAAAACAAATAGTTGAAAGGATATTGTTCATCATGTTCATGCTAATATTCATCTCACTACAGCATCCCTGGGTTCAAATCCCAACATGGTTAGATTATCCGTGAGGCCCATTCTTTGTATTCCCCTGGGATATTGCTAGAATATTGCAGCATTTTACTCACTCACTCACTCCACTATACATTGCTGACAGTGCTGTCATCTCTGTTGTTATGACATACATGTTTTCAAATCAAACTATATTTGAAAGATTTTTAAAACACATCTGTGACGTCATTCTATTAGTTGAACGCTCCATTATTTTTCAGGAATGGAGAGTTGTTTGTCAACTATACATTATCTTGAATCAACATTTGAATTAATTTCCACTTGGAACAGATGGAACTGTTTTTTACATTTCTTGATAAGTGAATAATTTCATTTTTTTTTTCAAAAACATGTGTCGAGGGCAAGGTTCAAACACTGTATCGTTTGATTTGAGGATGTGTAATTGTCAACCTCAGCTACGCCGACACATGAAGGCATGGTGGGAAATTAACCATTAAATATTTTCATAACTTTTCATAATGCTTAAAAGCTAGTATATAGACTGTTTTAGAGCAGTTTACCTACAATAATCTTAATATTAATAGCAATTAGATAAACCTTTGACGAGAAAAAAAACAAATCAGGTAATATTCATATCCTTGTTCAGGGCTCTATATTTCCTATTATTCCCGTCAGCATGTGATATTGACAATGTGCAAGCGATTGATAAATACTAGTTCAGGACACAACGAAATGACCATGACGGAGCTTGGTGCATGTGTAACAGCGGCAGAAAACGTATTCCACGTACATCATGCAAGGGTGACTCACGCAGTAGAAATACAGTCTCCAAAGAGTTCTGGTTTATTTTTCATATATTTTCTACAACGGAAAATTTTGTCAAAGTGTAAATGTAGGAATGAGTTTTAAGTTGGGGAATATCCTCGTAACTCTCCATTCCTTAAAAATAATGGGCCATTATTTTTAAGAAATGGAGAGTTACTCTGACATTCCCCTCTACGAGAACACCCCCAAGAACACACCTGCCCTGTGTGACTAATGCAATTTCCCTGGTTACTCGCAGGTGTAGTAGAGACATGAACTCTGAGCCAAGGAAATTTGAGCTCTTATTGGAGCTGGTTGGTCTCTATATGAACATGATGAAGGAATACTTTGTTAGTATTACAGTTTGGCATGGAAAAAACACATAGACCTTTAGAAACTGATATTGTAATGTGAGGAGGCTGAGTGGCCATTATTGGAGATTTTGTTTCTTTTTCACGCTCAACTGGTGCTCATGCATGTAGACAATGAACATGGTGGGGAAGCTAACTTTCTTTAGAAGATCCCAAACAAGACAGATGATAGTAACCACCATTCAGATTATATTATTTTAATAGAGAATGAACTTTTCTCTGACTGATCTGGGAGGGGGTGTTGAATGCACAGACTGTCCTCTCAGACACCCTACAGACACCCTGTGTGTTTTGTTCACTTAGAGACTAGGTTTTTAAAAAGCTGTATCCATCGTTGCTTCTTATTAGATTCTGAACAGCACATCAGTACGTCTCTTTGGTCGATCACCATACAGGGCTCGATTTAGCTATATAAAACATGCACCAGTGCAACCTATTATTGAAAAATGCAACCCAGTATATACATGCACCAAGTGCACCATGTCCCCAAAATGCAAATTTGTGTCTTACTTTTACTTGAACAAACTCAGTATTCTAAGTTTTATTTACCATTCTATATCACTAATCCCTGCATTGTGTCGGTTTCATGACACATGACACAGTCATCAGAAATCTGTGATTTTTGTTATTTGGATGCATTTACTTTATGCATCTGTCTTTCAACATAGATTTATGGGACCGGCGTGCAACCTGGTTTAGTCTGAAGCAACTAGCTTTTCACTTCAACATGCACCTGGTCAAATCATGTTCCTTATATGAAATTTGAACAAGAGACTTTATATTATTTGTTGTTTGTTTGTTTGTTTGATTGTTTGTTTGTTTGTTGTTTAACGCTGTACTCAGCAATATTCCAGCTATATGGCAGTGGTCTGTAAATAATTGAGTCTGGACAAGACAATCCAGTGATTGGCATCATGAGCATCGATCCATACAATTGAGATACAATGACATTCTTCAACCATGTCAGCGAGTCTGACCACCCAATCCCGTCAGTCGCCTCTTACGACAAGCATAGTCGCCTTTTATGGCAAGCATGGGTTGCTGAAGACCTAATCTACCCCAGATCTTCACAGGTCTTTATATCCTGTTAACAGGGAGGTTCAGACTGTCAGCTGAACATGAAGCCAGCTGTTGGATCACTGCAAGCATTGCTGCACATACATAGTTTCACATGTAAGTTTTGTGAAAACATCAGTCCCACACAGAATCCAACTGTCAAAAAGTAGTTCAGTATCATAGTGTCTCAGGTATGGCCCCATCTTTGTTAGGTAAATGTTTCAGTTGGTACGATGTCATTTTCAGAATCTTTTTTTTTTGTAAAAAAAAGGAAGAGGCTTCCTTATTGTTGCCACTGCTGCCACTGGGGTAGATTGCCAAAACAGGGGTGGTCTGACCCTCAAAGATGGCCCAATGCCTGTGACACAACAGTAACCTGTTTTTGTATGGAAGCTTCAACCATCAAGTGAGGCGGCAGCAACAAGTTTAACGCCCCTTACTTGATCTCTTGACCAATTCTGCTAAGAGTTCATGTGAGCCTAGAATTAATCCACATGGATTGCCTTCTAACAACTAGAACCAGTATTACATATTTCTTCGATAGTCCTCTCGTCAATCATAACACAGTCAGGCTTCAGGACAACTGTCTGGTGAACTTTTCCCACCGCAGGCCCATCTCTGGTTGTGTATCTCTCACAAAGCCATGACCAGCCTTTTAGAAATTTCCTTTTAAGCATGAAACTCCTTTTGGAAGTTTGCCATGCAGATAAATGTGAAACCTCTCAGGTCTTAAATCATAGCATGGCTTTCATGGCCATGAACATAACCAGTTGAAGGAAAATGTGGTGAAGATCATTGATAGATGTAGTCGGGAGATAAAAAGAGATATTAAAGAGGCCTTATTCAGGAGAAGAAAATCTGAATTTCTAGAAAGTATAAGAATATTCTACATAGTCATGGTAGTTTGTGTCAAACATTTGAGTGTGATTAATACTGTAATTATAGCCTGTACAAGGCTACAGGGAAGATAACTCATTGAGGTGCATTCAAATTGTGTAAATCCCATATGGTGCCTCGTGTGTGTTTAAGTTGTCAGGTTGCGGTGTTGTGTTCTGTGAGAGTATGACACACTGGTTTTATCTTACTGTTTGCCTGCGATGATCTTGAAACCAGGCACAATTCTGTGAGATAAAGGTGTGAATGATGATATATAAACAGAAGGACTGCAATATAATTGGCCTGGTATGGGTTCGCAGTGAAGGAGCTAGAGCTTAATGATGGTTTGTTGTGCAGCTTGTCCTAACGTGGTGGGGTTGTCTCGGGTAAGGTAACAAGGGTTTATTAGGGTTGGGACTAAAGGGTTTATGGGGGTTAGGACCTTTTTGGGATGGATTACTCAGAACAGAAGACAGTATTCTGCAAGGGATTGTGTATACGCTTGCATAACAACTTTATTAGCATGGACCACCAAGGTTTAATTTGAATTGTAATTCTACCTTGATAAATGTTCAATAAATGGCCCTAGTTCTGGGCAATTAAACCCATTTCTGTTTGCCTCTTGGTGATTGGAGTCAAGCACTGGTGTTGGAGTTCATTGGATTTGTTTCCAGTTTAATGGTGCATTTTACAGCATTTCTGATAGCAAAATTGCCATATGCTGGGACAGGCAGTGTAATTATTACTCTGAGTGTCCATACACCTCTTTAAATAATGGTCTGATACACATTGTTATTCTTGTAGTTAGTCTGTCGTTTAGTACTGGTCAGTTTTAAGGGAGGTGGGTTAGTCTTGTGGAAAAGTGTTGCCTGGAGACAAAGTTTGATTCCTCACATGGATATACTTAGTACAATGTGTGGACCGGCAGTCCATTTGTGTTCCTTGCTGTGATATTACTGGAATATGGCTGAAAGTTGGCTCCAAAATACTACTTCACTCTGATGATCTTTTCAAATATTCATTGATATGTTTGAAACGTGTAAAACCTGATCATATTCAACCTTAAGAGAGTAATTCATTTTCAATCAATAACACATGACATGAAAGCTGTCAATACTCATGGACTTTGAAGTAATAAAAATCCATGCAGGTGAAGTTCGAAGAAAAGCACTATTCGTGTGGAAAGATTTACTGTGATCTAGTGACATGTCTTTATGTAGTCCATGATGTATTTCGCCCATTATACACTCTTGCATACAGTGTTTCCTTCTTCAAAATGTTAAAGTCACGAAACTGTGAAATGATATTCATAAATCGCATCCTGTCCAACAACAGCCCCAAACTCTCCTCTATGGATTACTCTCAGGATTATACCCAGCAACAATAGAAACATCAATCCCATTCCTGGTCCTTGAGAACACATACAGTGCAATGCAAGAACCATCTCCCCAGCACAATAGGCGTGATTTTGTGTGAAGGAAATATATTGAGAGATATTGAGACATCATGGTGCAGTGTGTGTGGGAGAGAGTTATGGAAAGGTTGTCTAAAGCTGAATAGCAGTCAGGGCCATGCGACCTCATATCCGCTTGTAGTCATCTGTGGTTTCCTAGATACTCTAGAATGTTTTATTGGCGTTCTGGTCTCCATGAAAGGGGGACATGAACACTGATATACCTCATAGAGCCCTGCCTCCCGTCCAGATAAAGTTTAGCTGTGGTGAATGGTTTGGTTTGAAATTGATAAATGTTTGTGTTGTATGGTATCCTGTTTACATGTTCTTAGGGAGTATGGAGTTCTTTTTTTTTTGCAAATGCAAAGCTTGTTGAATTGGATTTGTGTTATCTAAATGTAGGAATGTGAAAAAGAAGGCTGAGTTATGTTAAATGCAGTGCTTCAGATTGCCAACAGACCTTGGTTATGACCCCCAGCCATACTATTCATACTATTCTAAATGGCATTGTGTATTCATACTATTCAAGTAATGAGTACTGATAAAATAATATTCAAATCAGTTTGAACTTTAAGCTCTGTAGGCATAGCAAGTGGTGACTAGGGTCAATGTTGCTCTCAACTGTTAGATGCTATACCATTCACAGAATGTGAACATGTTCATGTTCATTTGCTGTAAAACCTAATTCATAAATATGACCCCAGGTTAAGTAAATAAATTGTGATAATTCATACCCAAAATGTGGTTCCAATTATTGACAACAATGATAAAATTATCTGCTGCATGCTCTGCCAAGGTCCTTCAAGAAGGTCAGAGTATGATTTGTCATCGCTCAGCCTTGATGCTAGTGAAAGGGACGGTAAAGTAATCCTTGATGTAGCCAGTGGGCAGTTTAATTATGGCCACCCTGTAACAAAAGCTGCATGGTAATGGACTCAATTGTAATTTAGTGCATGTCATACGGCTATTAACACCAAGGTCATGGGTGCATATCACGTTGTAGCACATGCCTTGATGACCATTGGCCAGCGTGGGCTGGACAACTGTCAAGTTTAGCTACAATGTGATTTATTGTTCCTGTCCATGCTGTAATTAAATCTCTGCTTCCCTAATGTGTCTGCCTGCTGTTTAATTTGTATACTTCTAAAGTTCTAAATTTTATATGGTAACATTTTGCTTATAAAACTTGACAGCATGTAGAACTTGTTACATCAGAGATTTATTGCATGTGAGTACTTCATGTTAATCAGAGAGATCATGACTTTACATGGCGTATTCCATAGGTCATAATCTGAGGACTGTTCCGGTATTGTACAGTGAAACGTCATCAGTATGAAAACCCTTCATTGTTTGGGGAATGAAATTTAGAATTAAAAGGAAATAATGTACACCTTGATTGTTAATCCAAAGTTAATTATCCAGACTTGACAGGAAGCAGCACTGAACATAAGAACAGGATTTCACTATATATGTAACACTATGAGATCTCTGGGCAGAACTTCATCAGGTTCACATGCTTTTCATCACAGTCATCTATAATGTATGAATTGCATCTGGATAGTTCACTTGGAAAAGACTAACTTGACTGGTTTATTCAGTAATTGTGTGTCACTATTAAGTCAACACTTCTTTGCCTCTTTTGTCACATATCGCAGAATCCCATCAAATGTATATGGCCATTTACATCCTACATAGCCTCAGACAGTGCAGAGCAAGTTTATTTGTCATCTGCCTGCTCAGGAAAGTTGAAAAGCAAGATCCTTCAAATGACATGGTCACATAAATCAGTGACGATTTTTGCATAAATATGATATAAAAGATATAAAAGTCAACTTAATATTTCAAAAACCTTTGCCCAACTTCCATATATAGCTTTTCCATCTCCCATGGTGAGGAAAGTGCCTCATAGACAGACATCCATCCGTCACCATGGTTCGTAGCTGGCATTAATGTGTACCATATTTTCTTGTGTATTACACAAGCAGAATGTTCTTGACAAAGGTGTTACAATATCTACCAGTCAGCAAATCCGTAGTAAAGTACATGAGTTAGTCACATAGTTACTTTAATTTGTAATACAAATGCACAGTGCATTTAACATTAAGTTTTGATCCATTTCACTGATAATATATATTTTTTCATATTATCGTCATTTATATTAATTTCGGCAAGTTCACCTGAATGTAGTTTTTGACAATGCATTGTATATACCATATTTCTAAAAAACGTCTACATTATGGGTGTTTATTATACTCAAGTGTGTATTGTTCACAAAAAGATGTACGATAGCGTTTGTGTGACAGGTCGCACTGACATTGCACGCCGCACTATATAATATATAGTATATATCCCCCATATATCATCCCCCTGGGGTTCTGTCTGTTTCTCAGTGCCAGAAATTATTTCAAGCACAAGCTGTCTCTAACAGAACCAGATATCACAAAACAAGTAAAGCTAATGGGAGACAAGGTTCTTGCCCCCTGGCAAGAAGTTTACATCTCTGTGGAGAATTCCCTATTTTTTTCAAGCAAGCAGTGCATGTTGTTGTTATGAGAACTATTAACTAGGAGGATGTGTAATGTTTATCTACATTTGTGCTGTAAGTTGTAGGAATTGCTTATCATGTTAATTGCAGTGCTGTTATGGTACACTTCAACAGTTCACTTGAAACATTTTTTTGCAAAAATCCCCAGCATGCATGAAGAAATAGGCAGGGGATTTGTGTGTGTTTATACAGAAAAACTTTAATTTCATGCCTACTAATTGTTTTTTTATCAATATGTTGGCCATTTTAAGAGCAAATGTCAGTCAGGAGGAAACACATAAAAAGTTATTATTTCCTTCTTATGTTGTTTTTAGATGTTTTAAGCACACATCGCATCTTTATTTGTGTATTTTATGCAAACATTAGGCCTGGCTTAATCATAAAACATGGAAATGAATGTGGTTCTCCTTAATAATAATTGCTCAATCACTGAATTGTCTGGTCCAGTCTTAAATTTTCACAAGGGCATCATACAGCTGGAATGTTGCTATATTGTGGCATGAAACAACGAACAAACACACACTTAAGGATATTTCAGCCAAAAGACACATACACAAGACAACTTGATATAAATGTGTATATTAAGAGACAGCCTAGGTGTAACCTGACTTTCAAGGTATACCGTAACAAAGAGCTCATTTATCATATCCCACTGCTGCTATAAATGAACTGATTCTATTACTAACTAGCATCAAATGTCCACATACATGTATGTATGTAATGCTTTGTACTGAATATCGTGTTGGTAGACAAAATAAGCCTTTAGATATATGTAAGGTTGTGTTGAAAAGAAACCATCACATTCAACAGTTTTCTAAAGAGGGTTGCAGCCCAACATTAGCTTATGAATAACTATTGAATTGGATTTTGCCCACTCAGCTGTGATGAATTAATAGGCAGTTTTGTGAATTAAATATTGAAGGATCCCGCAGTTTCCACTTTGCAATTAATGGTCCCTTGATCAGATCTGGTGATGCTTCAAAGATTGCTGAAATGCTGCTCCGTGTAAACGTGTGTATGAAGTGGGCAACATCTGGCGTTAAGGTTTTTGAATGATGTTGAGTGGAGAAATGGTTCTTTTCACCAATTTGTATTACCGTATATTGTGTGAACAAAAGAGACATCAGCCAGTGAGTGACAGAAACAGAACGTTGCTGTCGCACATGTTGAACTATCACATGGCTCATTTCACCTTTATAAAAAATATTTTTTTGTTTGGGGATAAATTGAATGATTGGATAACCCTTAATGAATGCTATGTCAGATGATATGTCGAATATTCATTTTTCAAGTGTTGCAGAAGTTAATTTAGAAATGGTGATAAATGATATATATCAGCTATTTTGAACTCTAATAAGGACCAAAAGTATATCTTGCTTCTTTATGCCGTGATATAACTGCAATACTGTTCAAAGTGGTGTTAAACTCACTAACTCTTGTTCCTTTTTCATAACTATATTTTTGTTATGACCCAACAAAATGTTCTTAACTCTCTATCTTTTTTCTACAAGAAAATTATATTATAAAAACACCATTGCACTTAACATGCTTAAGAAGATTAAATTCTTAAATTTAAACTCTGTTTACACATTAGTGTCACATATCAAGTTTGAATGTAAAGTACAAAGTCCCCAGTGTTAGTTTATGTCACAAGCTTGACTCCCAGTGCAACACACTCTGACCTTGATAATAATAGGGGTACCGGGTTACCATGGAAACGTCTGGAAGAGTTCATACCCCAGGTAACTAGAAGCCAAATTGAATTATCAAAGTTTGCCTTTCATCCCTCACACTATGGGCACTGAACGAACCTCGTGGTGTGCGGCAAGGTGATGTGCTACTGCCCCAGTGATTCAGCTGAAACGTAACAGAGCATTTAGTCAGGTACAGATGGGGAAAAAACAGGTTACATGATTGTTGGAAAGGCTAAGGGTTGGAATTTCTATCCTTTTGTTTTGCACTGAACATTCTACTTGAGGATTTAGATTCAATCGATAGAGAAATTAGAATTAATAGAGTACTTGGAGATGAGAAGAGGAGGGGGGCGACTGGATATTTAGTGTAGACATTTACGTTTCTGTCATGAAAGCCCAGGTGAATGGTGAAACTCGAAATAATGACGACCAGAAACAATATTTTGAGTTTTACATAGAACATGTGAACAATGTTAGACCATAGTGCCAACAAAATGATGCTGCCAGGATAAGTTATGTTGTCCTAACAACATGTTATGTTGAAAAGGTTTGATTAGAAAAGGCTGAACTGTAGTTTACATTAGAGAAGTAATTTATAGCTGATCCATAAAACTTAGGCATGTAAATTATTGTTTAATTTGTTCATGAATCTGTATATGAATTAAAAATTAAAAAACAACAACATTTTAACAAGTTCAAATACCTCAAATACTTACCATTGCATATGGGAGAATGATTTCATTCCAGATTTATAACGTAAAGGATGTTTATGATTGATCCTGTATTCAAAGGTAACTCCAAATGTAATCTACAATATACTATAATCTATATATACAACAGTATTATCAATAATGCTGGTCTAATCTATATTAACATACAAACTGAAATAATCATGATCATGTTGTTAGTCGACCATTAGTTTTCATTGTGCTGTAAGACCTTCGAGGTTACTCAAGCAGATCACACTGCTTCATATTTTGTTGTGATGTCTTGTGGTGATCAGTCATGTGTGACAATCATTCAGTGACTGATTGCCATTTGACAGGACCGATGTAACACGCTTGAGTAGACGTTGGAAAGAAAAATATTTAATTATGGGTCCTGAAATTAATATCCTGGAACTCAAATAACACTGTTGTTATCTTGTTGATAAGTTGACGGTTGGATTTCCTTAAGTCTAATTTATGCATTTCATTCATGCGATATCGATGCTGTACGTGTGCCATGATGAATGAATAGGGATTGTGAATTTGAATAAGGTGTTTTACACTGACAAAAAATTGTTTCAGTATAGTTCCCAGAAGAATATTAACTAAATTTGATTTATTTTGTGTACATCAAATAAATCTAATTGTTGTCCTGAAAATAAGCAAGCTGTTGTCCTGATAATGATAATATTATTAGTATCTGTTTGAAGTTTGAGTGACAAGAATAGAGTTATTGTCACAACAAATAATAATGACTTTCTCAAAATGACTAAACATGAAAACTTTTAAAACATGGTTAAACAACAGGATGTTTACATTATTTGAAATATTCCTGAAGATATCAAATACTGAAAGTTTAAGACAATTGCCAGCCCCTTCCAATTTGAAGCATGAAATGGAGAAGAAACATCGCACATATTTTCACTAAGGAACGTGCTCAACAGACTGTTATCATAAAGGAGCTGTGGTCAGTTCAACCGCATTTGTTAGTTTTGTCCAGCTGTGGAGTTAGTGAGAGGTCAGGAGCTTTACAGACAATGGATACCTGTTTTAATCAATTTTGCTGACTGATCAATAAATGAAAATGGACATAGTTGAGTCCCCTGCAGCAATTTTTGAGAGGATGAGGTCATCAACATCAGAAAGTGATCTGCTTTAAGGCTAGGTGCAATGAGGATATATTAATTTACAATTAACAAGTACCTTCAGCTTGATCAAGTTGATGTGATGTGTACAGGACCCCTGGGGAAAGATGTAGATATTGATAGGTTCAAATCAATCCAATGATGGTCCTGAAACCGTTGCAGTCACTCGTTAGTTAATACCTTCAGTTCTCATTGAAGTCAATGACAAAAGAAACTTGAAGGACTGTTTTTCTTTCTTTCTGTTTGTTTGTTTGTTGTTTAACACTGCACTCAGCGATATTCCAGTTATATGACGGCGGACAATCCTGTGATTGATATCATGAACATCGATCCACGCATAGTCTCCTTTTACGGGAAGTTTGGGTTGCTGAAGATGTTTTTCTTTGTGATTAGTGTTTCAAAAAGGTCAACTCTGAATACTTTGTGAAAACCCTTTTCATGAACACCTGGTGTCGTGACTGAATTTTAGTGATTCATTCATACAAATGTCACCGATATTTTGCCTTTTAAGCCCAATGGAATCTGTTTCAGAAGATAATCAAAACTGGTTATTCTCTGGCATTGACGTTTTATGTATCATAGTTGTACTGAATCACATCATACTTTTGTTGTCATTTGTGTGTATACGTCATCTTGTATTTTGAATATTCCAGATGTAGGGAACTACAGATGAACTTCTCTTGTGCCATATATCATTGTCATAAATGAGGCAAATATCCAATTTAACACATGCAGAAGGGCTGACCCTGTTTACTGTGTATGATAATCTGATAGTCTCTGGTTTACACCTGGACAGGAGATGCTACTATCTGTTGTGTTATCGTGGGTATAAGGGCCATCTGTTCCCTCAGGTGAAGTTCAGGCCAGGATCATCCATCTGGAAAAAATAGGTGCTTGGAGAGAGGTCCTTCATCATGTTCATAGTACTAAACCATCAGCAGGGGGTGAATACTCACAAGTACTTTTATTATTGGTTGATGCATGTGTGTTGTCATCACTTGATTTGTATTTATTGTCACGTTTGATAATGATGATCATGATAATATGCACTAAAAACAACTTTTGAATTTTGATTAAAACTGGCTCAAAAAATGTGGGTAAAACTACATTGAACGGTTTTCCGAATGAATCATATTTATGTTTCCATTGTCATTTTTTACCTGAATATCAATAAAGTAATAAATCCTGCCATGTAGTGTGTTGATCATGTCTTTGTATGGTGTTGAGTGGAAGCAGTGCAAGCACAGGAGCATGGTTCTTCCATACAGCTTTATCAATATCAAGGGCCCCTGCATGTCCACCGGTAATTTACCTGTAGTTCAACCAATGGTCAGTGAAGCAGAGGCATTGTCCAGCATGATGAAGGCTGCCTGTCGCTGTCAGGATAAGCCGTCGGGGAGGAGACCTGTCGATAAGCCATCACAAGAACCTGTCCAAATGACAATTGCAAATTATCATCTTATAACAATGGCTGCCTTGATGCAGGACACCCATCAGCACTTTCAGCTGTGAGAGTAACAATAATTACCGGCTTATTATAGCCAGGTCAACTTTGTCAGGTACACAGGTGGGGCTTTGTCCAGGAAGTTAAATTAGGGCTGATATCGGTTGAATCAGGGTAGCATGCATAGATGTATTGGGAAGCACGCCATACTAAAAGACTTGGTGAGATTTGATAGGTGGTATCAGGTGTCTCCAAAAAATGGTGCATCCATGATTAGAATAGATGAATGGATGTGGTTTTTGAATATGAAAGATAATTTTGTATTTTGTGCCAGATGTGCCTAAAGAGGATTAGGTTGACGAAAAATGTCAGTGAAAACTGTCAAGTTAGTCTTTGGCCTGTTATTTGTAATAGATTTTCTGTCTGTCTCAATTTCATAAATATTTGGAAATCTTTAAGTCAGGTTTTGTTGATTGTACTCTTGTGCCTAATATAAGACTAGAGTCATTTTGATAAGTTTAAAAAAGTAATTTTTAAGTTACATATTTACAAATGCAGCCTTGCATTGACTGTAACCAAGTCATGGGATAGGTAGGGACTGAATTACCAAATCTTATCCTTTTTCAGGAAATGATTTGATTACAAAATATATACCGGTAACAGAAAACTGATAGCTGTTTTAACTGTTATGTGTAACGGTGTAACGTATCATTTCCATCAAATACACGTTAAATGTAGCATTTACTTTTCTTTTAGTTGTGTTTATCTTATTTGTCTTTGAAATTTAAAAAACAGGTAAACTAAACAATAACAGTTGTTTCTAGGAGTAAGCAGTATTTGAAACCTTGTTATGCAAGTCTGGTGAATCAGAGACACTGTATTGTTGCCAGTCCCCAGAATAAAACCACTCAGCCAATATCCCTGATCATGCTGAAGTAGCCATTCATGTCTGGTGGCCTTGATATGGTATGATATGATATGGTAATTGTTGTAAGAGTGATGCACAGTTCTATTTACATGGATGAGCAGCTGATTCGTCGTATACATAATGTAGCTATTATAAGCTTACATTCATTGCTCTGGCTTTTTAATATTAACACCTGTAAAAGGAAACCTATTATTACATAGTCATGTGAATTGCATGTCCCGGAATCCTGCTTGTCTAAAACACACTGATAGTGCAATGTCTACCATCTGGTCCCAGAGGTTTTTGTTTGCTGTTTGATGCCGCACTCAGCCATATTCCAGCTATATGACAGCATAAGGAAGAAACATATATGACAGCAGTCTGTAAATAATCACTATGGACCAGACAATCCTGTGAGTGATTGAGCATTGGTCTACGCATTGGATACAATGACATGCATAAACCAACTGTCTACACCTGACCACCCATTCCCATTAGTCACCTCTTACGATAGGCATAAGTGGCTGAAGACCAGTTCTAACCCAGGTCTTCAAGGGTGGTCCCAGAGACTCCCAAGTTTACAAGGTATAGCTTATGTTGTAATGACATATGATTAGTGCACCAGAGGGACATCGTCAGTGTCGTGTGTCGGCCAGGTCAGGAGTCTCCTGACAGGATAATCATCAGTCAATAGGTTATCATCTTTGTTACCTCACAGGTACCACCTACCTGTAATGTAATCTGTAAGTACCTGTACGTTGCACACCAGATGATGATAAGATAACTGTTACTTAACCTGTGGTACGTCGACCACCCCATATCTTGGTGAACCTTACTCTCCTTGAGTGAGTGAGTTACAATATAGTAAAGCATCAGAGATGCTTATCAAATGGTAAATGAAGGAGTGGTTTAAGGTCACATTGAGTGAATATTTCAACACTATTAATTTGTGGGTCCTGTCATTTTTAGAGGGTTGAGAAACAGGTAGGATAACCATCCCAAAACACGACAAGTTCAGGGAGAGTGTGATGAAACAAAACTATGACTAAAAATGTGAAATATTGATCATGTTGATGAAGACAACAGAAGGCATCATGCAGATATGGACAATATGTTAGGATCATTAGAGCAGCATGATGTGATGGGAGTGGAATGTTGTCATTTAAATCATATATAAAAGTGGCATAAAATATGTAGGTGATGTTCAAAGTAAACTTTTGTCAAAATCAGAAATATCTTTACAATTGTAGAAAACAAAGATTTAATAAATGCTATATTCAAGATGTCCTGTGCACAAATATGTCCCACCTTTGCCCATTTGTTACCTGCTGTATATCATACCTGTGCAGGTGTGTCTTGTTACCTGTCAGGTGTAACAGCATTTCTCAAGTGTTTCTTTTTTAAGAAACAGGCAATTAACATTTGAGATATCTCGAGACTTCAAACATAAATTCAATTATTTGAATCCATTATAATACATTACATATGAAAAACCTTATACACTATGAGTAATTATTTATAATTAAGTGTCACTATAAACTTGATATGTCATGGGAATACTTATGAGTGTGCTGCACGATCCTTTGTGTAACCGCGAATGTCACATGATTTGCCCCTGGAACTGGAAATGTTAGGTTAATCTGAATGTTAGTTGCTGATTTCACATTGTTTGAACAATAACTCACCACTCATACTGACTTTCCCAAACTTAGCTTGTACAGCATTCTGCATATCTATTTTATCATGGTCATGAATGCCTGAATTATATCATGGTACCATCACTGACAGTGCTGACATTAAATCCTGTTGTGAACTGACTACATGTACTATTTATGACCGTGTGCTCTGTCAGTATTACGTTCATCATAAGGCAAAGATGTTGTAGCCATAAGACAGCATGGCTATTTGAGGGCGGTGAGGTAGCCAAGTGGTCAAAATCTTCACTTGTGTGAAGCCAATACCTTGCCGTGATATTGCTGGAAATTGAATCTTGCGAAAAGCAGCATGAGATCAAACTCACTCACTGTTGCTATTTGATGTCCTCTGGGTTATTTGCATATATACACCCTGCTTGTACACACCTGTAGATGAGCAGATCTTACAGTGTGATTCTGCTTATATTGACGTTGTCCCTGATAAATATCAATCCTTTTCCGCGGTATATATTCCACTGCTTTGTGCATCAATACGTGCAGGGATAAAATCATGCATATTGTCAAATGGATTATTGCTAATAGCTTTCACATGGAGGAAGTATTAAACTGGCTAAGCATATCTAGGGATTGTCTCAAAGATATTGCAAAAGAATTATTGAAATTTTACAGGCAAAACAATAGAATTTGGCAGTAGTCGTATAGTCGTAGCAAACTGCCCAATAAATAAGGTTCTACCGAGTAGTAGAAGTTTGCCATTTTGATGAGTTTTGCAATATGTTATTATAAGGACTAATGGACTAAAAGTGTTAGTTTCTTTTGCTGTGATTGCTGCAAAATCTGAACAGTTAACTTCGATCTGAGCACTAGAAACTGAGACATTTGTGAACTTTGAGTTGATCCTTATCTGAAATGTAATTTGCTGAATGACGAATGATTTTTTTCGACTTTGATGATGTATGTGGTAGGGCAAGGTAGGGAATCAGTTGTATTGACAACAATGTGTCAACCCAAGCATAGCAAAAAATTTTGTGATCGTAACAATATAGATGGTGTGACGGGGAGATAATCTGGCACGGTTCATTAACTATCTTGAAGACGAGTGTCGGCTCAATTTTGTAATGTATCATTACACTTGGACTTTTTGTAGCAAATATGTTTTGTGGTTTCTGACCTGTTAATTAGGACAAAATATACATGAAATAGGATATCAACATTTTGAAGAATGAAATAGCTCATGAAAATGTGTGTGTGTTTGTTTACTAAGGAATATTCCAGCTATGCAAAGGCCTGTGAATAATCAAGTCTGGACCAGACAAGGTGATTGATGTTGTGAGCAATGATTCACACCTTTGTGGTAGGAGGATATTCAATCAACCAAGTTACCAAGCCTGACCACCCAATCCATTAAGTTGCCTCTTTAGGACCAGTACAGGTTGATGGGGACCTGAATCTGACCCATAAGCCCCACAGGAAATGATGAAAATGATTTGAAAACCACAGATAAACCAAAAGACACAAGCAGCATTATATGAAACATATGTTCATATGAAGGAAAAGTGTAACTGCACGAGAAACATGAAACATATGTTTGTGAGGTAGTAAAATGTACTTTCCAAGACACATAGATTGAACAAGATCAAATGACAAATGAAACTTATTCAATGATATATAAATATTGTTCGGAACGAACAGAAGATACATAAATCTTTTTGATAAGTGATAATCCATGTACATTAAATGCAGAGAAACTTTGGTATTTGAAGTCTACCAATATTTGTGTTATTAATTTTGATATATTGGGTTGTTTAGGAGACTATGAGATCATTGCATATGAAAAAGTCCTCAAAACAAGCTGGATATATTGATAATTAAGTTATTGCAATTATGACAAACACATGACTTTCTCTCTCCTTGTTGATAGGGAGAGTACTATTTCATAATAGGTTACTGCCACTGAAAGTGATGTACTGTTTTTGAGGTCACTGGTGGTATCAGACCCAGTGATCTGCCATCTGATTAGCTAAGTACGTTGTTGAGTACTCTAAGCAGGCTCTTCACTTTCCAGTGCCCAGTAATATGCTTATCATGGATTATGCTGATTCGACCTCTTGCTATTTGGTGTTGTGTCACCAAGTGACACTGGTGTCGGTCTTCCTTCAATATAAGCAGCCAGGCTTATGCCCTAAAGAGTGACCTGGAGGGCTCAGAAACAATGAACCGTATTAGAAACAACTTCCTGACAATGTGTAACGGAAGAGACTGACTGGATAGGTTTATGAAGGGTGTTCATTCATAGTATAAGGCTGCCAGGTTACGTTCATGGAGAGATTTGAAATAGCGATTTGTCGACTCAACTTCTAACAATTACTGTGTGAGAAACACTAGTAATCTTAAAGTGCATAACGGTCCGTTACCATTCAGGCTTTGCTTAGTGACACCAGACCTTTATATATCTATATTCTGATTTAGATTTCTTTCTACAACCAATTCAAAGAAAGTAATGAGGACTAGTGAGTCCTGTTCCCTTCATAACTTCGCTGTTTTCCAACCTACACTTACCACCCCTGCCACCAATACTCCCACCCAGCTTATAGCCAGGGTCCCACTCAAATTACCCTCCTCAGACAATGCCATATTGCTCTTGTCCCTCTGCACATAGCCCTTAAAGCCTAAAGTATATATACCCATTGATAGTGTACATCCTTAGCACTCATGGGGGGGCACGGGTGGCCCAGCCGTCTAAGGCGCCGCGATTCGCTGTGCAGAGTTACGTCCCTTGGGCACGCCAGAAACCTGTGATCGTGGGTTCGAATCCCAGTTCGCCCCGATTATGTTATTTGGTTTATCAGCACCATACCCGTGCTCGTGGGCTTCACCGAAGTTGTAAACATCTGAGACCTGCATCATTTCGGGCTTTCCTCCAACATTAAGCTGACACGCCGCGATATAACTGGAATACTGTTAAAAGCGGTGATAAACCCAACTCACTCACTCACTCACTTAGCACTCATGCTTCGCTCATCGGAACTTTCCCTGATCCCTGCTGCTGTATGCTGGTTCTTCAATCCCATTGGGTCTGCACATTACCCCCTTTTTCCCAAACTTCACTTTTTTGTTTGTAAAATAGTTCTCTATGTTTGACCGAGATAAGAAACAAATATTTGTATCCTGGTCATTGCGTATCATTACCATAGACCTTAACAACGATATGTTTTATTTACAATGTGTCTTCCATCCACCGTTTGTCATGCTTTTGTAGCTGAGTGAACTGCTTGTATCTGTTAAGTAACAGTTGTGAAGGTTTGGAGCTTCAACTATTTATATTTATGTTTTAGCTAATGAGCCTGCTTAAATGTTTCATAAGATTTGTGTGTTTAATTGAAAAAATTCCAAATCATGAGTAAATTGTTTTTGTTTCAAATGTGCTTATGTCCTACACATACTGTAATTCTAAGGTTGCCAGCTCTGCTTTTTATTATTTTCATTGTAATTGCATAACCGTTAACCAACATATACAAGTTTTTCCCACATCCACCTTTACAGATAAGCCTTAAAATGGGTGTAACAGGAAAAATGCATTGGTCATGTATGAACTTGATATATAATGCTCTTTAAAGTGTACTCGAGCAACAGATGAGGTCCCCCTCAAGGACATTATAAGGATAAATACAGGGTAGAAGAACATATTCCCAGTGTACTGACTTAACCATGTATTATAGGCAGAAGCTTAGCTGTGCTGATGCTAGACCTGGGATTAGCCTTAGGCCATTGATGACAAGAATATTGTCTGGCCACAGGCCTCGGGCTTCAGTTGCCACAAAAAACTGATACCTATCAGTCTATCTGCGGATCTAGGATGTAACTATTGTAGGCACTGTCACCTGAAAATGCCAGGTTCCTATCTGGAGATCAGTGTCTTTTTGTCAAGTAGCTATCAGTGTTGTAATCAGTGTTGGTAAATCCAGGAAAAACTTACTGCCTTCTGTAGTCAGTGATCTGAGTCACAAGTCTACCGGCAGGGGAAGGGGTATGAGGTGGTGGGTACATGAAGTAGGGATGGGATGTGATGGGTTTTTATAGGAGAGAGGGCAAGGGGAGAGGCTTAGAGTTCAAGATGGGAGAAAGATATGAAAGGGGATCTAGGAGTTGGGTATAGACACAAAAAGTGTAACATGAGTAGTGAGGGCCGATGTAGGGGGTTATGCAGGGTGGGAGATAAGGGAGTATGATGGTGTTGGGAAAGAGTTAGACTAATGCTTCTGAAAATATAGTTTTGATGGAAACAAACAACTCCATTTAATTTGAAAAGGAGCCCAAGTAGGATGGGAGATTTAGAAAAATCTAGACTTGCTTCATTTAGGGCTAAAGCATTACTGTAAGGTCTGGTTAGAAAGGAAAAGAATATGGTTCCGTGACTGCGAGACGGACTAGTGAAGAGTTTAGTAAAGTGGGTTTTGGTTGAAACTCGATGACAGTAGGTAGGTGTATGTATAATGAGTTAACTGAAAGCAGTCTTGCATCACAGTGGTTGCTATAAGAAGACAACAGTCTGTGAATAAATGCACTCATCTGAAGCCAAATTCTGTTTGGGCTAGTAAACTCAGGTAATAATATTCCATATAGTAACACTAAAATCTACTATAAATGAGGGTAAGAGCCAAGTTCTGGCTAGTAAGTAGACTCTTAGTTTTGGGCACAGACTGATTCCAAAGAAGATGGCTTAAAACAAAATTTTCATTTTCAATGAGTCATATCAGACATCATGACCTCCTTTTACATAATGGTGTAATCTTGTTGTGAGATGGACTTGCATGTTAATCACTGAATTAGTACTTTCACAACAGCTCATTTCTTTTAACAACATGCCAGTCATGTGAGGTGAGGTGAAATGGGGTTTAACGTCATGTCCAAGGTTATTGCACCTATATAGTGATGTGCATGGTGTGAATGTATGGTGGTGCACTGTATAGTGCTAGCCCTCTGAGATACCATGCTGCAGTTTAACATGAATAACCCACTAACATAGAGCATACTGACTCCGAGCCATCTTTTAACGTCTTTTGGTATGATGCGGCTGGGAATCGAACCCAGCCAATCTTAAAAAGCTGCTCAGGTGAAATGGTTAACTGATTACTTCATGGTGACTGGACATGGTTAAACGTAAAAAATGTTGAATAAACCATGCTTCCTCTGATACAGCGATATGTAGCTCTTCCTTGTATACATGCTGTAACATGTTATACACAATTGGAGATACTGAGGTAATGTAGTACTCATTACTAACAATTAGTTTTTCGATTCTACTGATGCTTTATCTAAACATGTATCATTTTGCGTCAGTACATGACCTCAGGATAGAATACTTGTATTGCTGCACAAAGAATCACAGTGTCCAATACTGTCCGTGATTCGCACACCTCCATGTTGAACTAAACACATTTGACAGACAGGTGTTAATAAGGTGATGGAAAGTAGCCAAAATGATGACAGAAATTGCAGTTCTCCATTGTTGACGCTCAGCATAGAAACCACATGGTGGTGTGATTTTGATGACAGCCATTTTGTACCATTAAGTCACCACTCGTGCCCTGCTATACAACAGGGCGGCAGGGCCTACAGGTCAGCGCCCTAGCAATCCTTTGATCCTCAGTGGAATTAGACCATCAGTTAGAGGCAACACTTGCTGCAGGGGGAAGAGCAGCAGTTGTGGTGGGAGGGAAGTGTTACCGGTTGTTATGCAACATGTACAAAGCAAGGAGGTGTTGATGTGCTGATAGGATTTCCATTAACTGCATAACTACTCTTAAATTGGATGGATTGTTTCTGGATCCATTTTGAAGGTCGAGATCCTATCATGCAGACTTGACTCTGTCACTTGAAAATTAATTATAAAGTACCTTTGTGATAAACATCTTCAAAGGGATTACTGTTGGACACTTAACTGTCACATCTTTGTGACAAAAATCTGACACATATCCTGAATCCTGGTCTAATATGTTGCTTGAAAAAAATCTGACCAGCTTTTTGGAATATATAGTTTACAAGAAGTGGGCCCCTTCCACAAAGTGATACTTATGAGGAATCCAATGTTCATTGTTTGATTGCGACTATATCATAAACATGTGTTTATGAATCACTATCAAATAGTAATGATACCTAATGTTTGTGAAGAGGTGAATGTTTCCTATCCTACTGGTGGCACCCAGCACAAACACATGCAAAGGCAAGTCAATTCTTCTGAATAAGCAATAAAAAAGGGACAATACCAATAAAAGCCGACCAAATTAACAGCTTTGATGAACAGGAAGTGTGTGATGTTTGAAAAGGAATGATTTACAAAAGACTTGAATAACATGAGAGGAAAAATCTCAAGACAATCGTAATCAGTGATACCTGTACGTTATGTTTGTTTGATGTGAAAATGGAAGTATACCTGTAGATTTGTGTATGAGACCAATCATAAATTTTATGACCTCAGCTAATGAAACTAGAGGATTATGTGAACTATGATGGTTGTGTTTCAATGACAAAATGATTCATCAAGCAGGTATTATGCTGTCACTTATCTGGATATTTTGTATGATTCAGTGAACTTACATTTCTTGTCAAATTCCACTCCTGGGAACCTTTCACTGCTCACCAACCCACATGTATAGTTCATTTAAAAATATTCTGTTGACTCACACCACATTTCCACTCACTTATTGACAGTTGGCATTGTGTCGTCTGCTGTTGTGAAACGTCTGACATATGTTACTGAACAATCTGGCCATATACTTATCCCTACATAAAGATGTGACTTCCAGGGTGTATAGACTCAGCAGTACATCTTGTGTAGGGCTTAGATTCTCCTTTCTGTTCACTTAATGATTTCATACAGAGCACCAGGTCCATCATTTATCAATGACACTGGAAGTCACATACCCGTCTTTACCCACGCAGCTTTTACACTGACATATACAAGAAAACAGGCCTTTGTGTGAGTTCAGTCAATCACTCCAACTCCTATACTATTACATTTCTAACTTTGTCCCAAAGATTCTAAAGCTGTTGTTATTACTAAACTTGATCTATATAATCAAAATAATTAAAGATAAATATAACATAAAAAGATCTATCTGGAGCTGAGTTAAGTGCTCAGTTGCCCATCGTTTTAAAGTATGTTAAAGAGGTCTTGCACGAACCTCTGTACTTATATAAATGATGAACTGAGGATATTTTTGTAAATGAATTATACACTTTGTATGTGACATAATCCATGCCGTATGTAGGAAGCATGTCAGGATGATTAGGAAGATTGCTACATAAATATGAAAGAGACCTTAACCATGTTAACAGTCAGGTTTAAGTAAATACATTGTTTGCATAAGCAGTTTCCTTTGCAATACATCCAGCCTCACAGAATATATGAATAGCTATCTACATCATGACCTCAGGCTTCATCACGTTTCATGCTCAATTCATTTCTCCAAGTTAGTTTTCAGATTTTTATTTTAGGCATTATTTTTTATTGGTTGGTTTTAAGAAACATTTGGCCTAAAACTCAATGAAAGTGGTTTATTTTATTTTTTTAAGTTTCAACTTCCAGATTAGTTCTGCTACTGATAATGAAAAACAAAAGTTGTAAGTCACACTATCACGCCCCTGATTGATTTTTTTTGTTGTTAGAATAAAGATTATATATGTATTAGTCACCATTTCATATGAAAAGCGGTGATAAAAGCTTGTGTTGTTTTGCTTAACAAGACAGAGTATTATAAAGAGATTTTTGTGCCAACAGTCTATATATTTTTTTATGTTTCAGGTTTTTGTGTTAGTCAGACTCATAAACCAACTACAATAACAGATATAAGCCCTTCCTCATAACTATGACCGTTTTCTGGATGTTTCTTGCTTGTTTAAATGCAGATATCAGCCATTGAGAGATATTGGCTGAATTTTAGATAATTATTTTCCCAACTGTTGTGTGCTGATGTAATAAAATATATTGATAGGAATTGCCATGATTGCTTTATGCCTCGGCATGTTGCAGACATGTTTATAGATAGCCCAGTAGAAATGCCACACCCACACGTGGACAGAGATAGCCTTAACACAGAAGAGTTCTACATTAGACATATTTATTTAGTACAGCCTTTCACATGTAGTACAATATTGGTGTTTGTTAAAGATGCGTGCTTCAAAAAGCTAAAACAAATGAACGATTTTGATGCGAGATGTATTTGGATCATGGATACATAACATTAATTTGTATTGTATTAAAATATCACTGCTTTGATCACGTCAATCTGCCTCCCCTGGGCCCTATGAACACACAACTATTCATAATTGATGCACCATGTTCGTTGATTCAATTTTCAAATGAGAAAACAGCTTTACCCTAATCCACGAGATAATAAACATGAACAGTAATTCCAGTCGAGACATGTCTTGCTTTAATATATTCATTATGATCAAAGGCTTATTTCATTATAAAATCGCATGTTTTTCCGTCATTGTAAACACAAGGTATCTGATGATGTGGTTGTGTCTATGTACTCAGTATCATGGCAGTGTTTGTCATGGTGACCCACAGACACGTAAACTTGCATGTCCACAATACCATAACTCTGCCGCGTTATAGATTAAAAGGTCTTAGCATGCAGTGTTTAGACAAAGCCAAGGTTATTTGCAGAATTGATTTTGCCTTTAGGTATAACAAGTATGCCTCTTCTACTTATGACAACAGCATGATGTGTTGTTAGGTCAAATGTAAGACTGCCCCTCTGTAGATGAAGTATTGTCAATACAGTGGACTATGTTTATAACGAACAAGCTGATAAGGAAATGACCGATATAACAAATTTCTTAGTCCAGGCCATTTGCTGTATGTGGGCTGTTCATATGCTTAGAACTAAAGTTAGTGGTCCCTTTGAGTTTGTTATAACCATAGTTTACTGTATTTTCGTTTTTCTGAATCAGGTGATACCACCAGGAAATGATAATACCTGTTCCCAATTAACTCAACTTGTACAATCACTGTAGTCCTCAGTCCCAATATTGACTGTAACTGTTAGATACAGATGATACATGTGCAAGATTATATACAAGTTGAGGGGGTTGTTTTCTGTTTCTTCTATCTTACCTTCTTCCCAAACCAGTGTTGTAATTTTGTTGGGGACTTTGTTTGTCTCCTTGATGCCACATTTCCATACAGTCTTTTTCAATCTCCGACTTTGTGGAATTCAGAGCTTCTTGCAGACATTTAGTTGATGTTACAATACTGATGGTATTGTTACATAGGCTACACATACAGCTATGCCTTGATGATAGTAACATGTGAAGAACAGAAATATATAATTACTGTCTGCAATGGGTGTACACACACACACGCACACTCCCTGAAAAAAACACAGCAATTCTGTAGGGTAATGGTTTAGAAAACTAACAGCAAGCCATTTACAATGATAAATCAAAATTTGAAATTATTAACAAAACAAGTTCAGTTCATAATTTGAAAATAATTTTTGAAAAGTTCATAAATTTAAGAAACAAGACTTTAAACATGTTAAAGTATATAATGATTTGAGACATACACATTCAACTGAGTAAAGCAATAGTCAATTGCAACATCAGAAAAACAAAACATTTCAACCATGCCCAAATAGCATTGATCTTGTACACAATAAAACCCACTACTTTTTCTGCATGGTTGAAGCCTGATTACTGAAGGCCACCATGATATGGTTCAGGTTGTTATTCAGACCATTCACTCACACCCAAGTGGACCAAAGTGGTGTAAGGTTGTAGTGTGGTTACCTGGATCACACAGTTTGCATTAGTTCTTGACCTAGATCCTGCTGACAATAGTGCTAAAGGCAGCTCAGCACTGCAGCTCAGCTTTTCCTTGAGAAGTTTATGGTTATGTCTTCCATTGTGTGAAGACCCACAGTAACTAGTGCACATTTAAGGAGAAACTTGCCACGGACTCACAATAGTGTACCAATGCATTTCTTGGGCTACTTAAAGCAACATAATTTCCTCACCTGTACTTGGGGTGGTAGGATTAGCCTAGTGGTTAAAGCATCACACCGAAGACCCGGGTTCAATTCCCCACATGGGTACAATGTGTGAAGCCCATTTCTGGTGTACCCTGCCGTGATATTGATGGAATATTGGTAAAAGCGGTGTAATACCATACTCACTCACTCACCTGTACTGACATTTTATTTCGACAGCATGTTAATTTCAAAGAGGCAATATTCCAACAATATCACAGTGGATGGACACTTGAAATGGGTTATACAACATTATTCCGATGTGGGAAATCAAAACTTGGACTTTGGTCTGACAGATGAAAGTTTTAAATAAAACACTTAACTATGGGTGGATTTTCCTGGCACAAGATTCATTTAATTTGTACAGTCTGGAGCAAACATTTACTTCCACAATGATTTAATATCATATGTCATTCTATATTGCAAATGCCATAAAACTATTTAGAATGTTCAACACTATTTTCTGGCTACTTATATCTTTCAATGGTCAATCTAACCAATATTCCTTCAGCATGTTCAGTACAATTATTAGTGTAACTAATTGATGAATCCTTTGTTAAACAAAGAAAATGTATTGAATGGAAGTATTTTGTCCTTGTCTGTTGTCTGTCATTAAGAACAATTAGCTATGTCCACAGTGTACTCCTGAGGGCAGTGTCTGGCCCCTTGAGCAGAGTTTGCCTCAACTTGTAAGCTAAGCAATGCCTTGTTCATACATATCCATATGGCCGAGTCATTGTGTGTAGTCAGTAACACAGGGAATATTGGATCTAATGTTTGCTTGTTAACAAGGCCCCTCTCATGTCAACACCCTTGTTCAATCCATTTTCTTCTGACTGTTAAATTTGGTAACAGTTATATTTTTACGAGAAAGTATATTTCTACTTTTTTGTCAGAAAACAGAAATAAAAAAAAGCATGGCTCTTCATCTGCTCTTAAATTTGCATTTAAGATCAGCAATTAATAAATGTATTGATATATAGATATATATTCTTGCATTCCCGACAGTTTTTAAATGGATAGAAATGACAAAGGGCAATTGTTGCAGTTTATTGCCTTTTCATTCACCTAAAGTTCTCAAAATAATCTTCAAAGTTTCATTTCATTGCCAGGGGGCATATCAGGAAACTGAAAAAAGGTTTTTAGAGATCAAGGTCCTGGAGGCAGTCATTAATGAAGTGAACTAGAAACACTTTCCCACAGATTTCACATTTGTTTTCTGTCACTGATCATTGTGTATGGGTGCTCTGAGAGAGGAGCGTGGTTTGAGGACAGAGACATGGGCAAGTGTGGAAATATTATGAAAAAGTTGAAAAGGAAATGTAAAGGTAAATATTATTTCATATCATTATTCAGAAACCAGATATTCCCATGAACATTGTTTACTTGTAAACAAATCTCAACTCCTCCAATGTTGCCAAGGAAATTTACTTTCAGTCAGATTGTGTCCCTTGGGCATGCCAGAAATGTAGTATCGTGGGTTCAAATCCTGGTTCACCCGATTATGTTTCTAGGTTTGTCAGCACCAAAGTGGTAAACGTCTGAGACCTGCATCACTTCGGGCTCTTCCTCCCACATCACACTGACATGACGCGATATAACTGGAATACTGTTCAAAGTGGCCTTAAACCCAACTCACTCACTCACTTGCTTCCATTGTGTCTACATTATGACTATAATAATTAGTATAACTTCCACAAAGCGGTTAAGCAAATATATGTGGATAGCTGAAAAAAAAGCAAGAAATCTAACATGATCATTATTATTCTAGCCAGTTTGATATAAATGATTACTAACACCAGGTTGTTGATCTTCTAGGTATCTATGATCCTAATTGAGTTGTGAAGATTGGTGTGATAATCAATGATCCTGTTGATAATTCATGTCATGTCTTGACAAGATAAACAGGTCCAGACAAATGTCCCTATGTTAGGATTAGGAATGTAATTGTCTTTCTTTATCAGTCTAGGAGATGGTAGAAAACAATAAGTCATGTGTCTGAAGTCCAGTTTGTTGCCAGTGTTAGTAATACAACATTGGACAGTTGGGGTTTAATGCTGCTTTGAACAGTATTTCAGTTATGCACTGCTTGTGAGCTCAATGTGAGAGGAAAACGCCAAGAGACATACCACTTTGGGGAAATTCCCGAGCACTGGTATGGTGCTGACAAATCAAGAACCAGACATGGTGAACCTGGGTTTCAAACCCATGATCGTAAGAGGAAAATAGATATATTGCAATTCCTTGCCTGATCAATCCTTATATGGTTGGAAACCATATAAGATTGCCTGATATATTTATCAAATGTGTGTGACAATCAAATTACGGTATATACTACTTATATGTTTTTTATAAAACAAGGTGTGAAAACAATTTGCAAAATCAGATCTCAATTTTGTGATCCTTTTTAATTAAAACACTTTAATCATTTAGGTTTTAGTATTGTATATGCCACAAGTCCAAAGGGGGTGGTGGGGTAGTCCAATGGTTAAAGCTTTCGCTTGTCACGTTGAAGGCCCTGGTACGATTCCCCTTTGCCTTCTCTGGGCATCTGGCATAGCACTTAATTTATCTTGGCATCTAAATATGAGAACTTGAGTCAAATCAGTATACACAGCTGGTAAAAGTAAATTAGACTGGGATTTCACATAGAATATGTGGCCATGCGTGCTCATAATCTTAGAGAGGGGTGGTGTGGTTTAAGTATCGCTCATCATGCAAAAGATCCAGGTTCGATTCCACACATGGGTACAATGAGTGAAGCCCATTCCTGGTGTCCAATGCTGTGATATTGCAGGAGTATTGCTAAAAGCAGCGTTAAAGTCTGAGTCTGTTCAGTCTTATAAACTCAGCAAATAATAGAGTCAAGTTTATACCAGTAGACTCAGCACAGACTGCTGTCTTCATAAATGCTATAAACATCATTAGAAGATGATGAATTGTTAATGAGATACGATCACTGCCCTCAGACCATGCCTTGTTTGTCCTTGGACATGGAGTCAAGCCACAATACAAAGAGAAACAAAGAGCATTTACTTCTCAACAAATGCACCACTACAAACTCCTTAATTGGCAGTCAAAGTCTAGGAGAATCTAGGCACACACTGGTCAGTCAGGTATTTGTTCAATCAATTTTCCAACGCCATTGAGTGATAGTACAAATGAAGATGTATGAAGGGAAAATATGTGTTCAATTGTGTGAATGCTGACCGGCCAGCAGCACTTACCCTGTGTGTGTTTAGTAAGTGGTGCCATAATTGTTGCACTTAGGACTAACTGATCGATGATACATTAGAGTCCCCAGGGCGGCTTCTGTGAGGGTGTTAATGGCTTATAGTCAAATATAAGGAGTTTCTGTGTAGTGGTCAGTCTTTATAAAGTATATATATTTATATATGCTGGAGTATTGCTAAAAGCAGCGTTAAGCCTGAGTAAGTACAAGTCTGTTTGGTCTTATGAACACAGCAAATAACAGAGTCAAATTTATACAAGTAGACTCGGCAAAGACTGCTGTCTTCATAAATGCTACAAACATCATTAGAAGATGAATATGATATCTGTGTGTGTGTGTGTGTGTGTGTGTGTGTGTGTGTGTGTGTGTGTGTGTGTGTGTGTGTGTGTGTGTGTGTGCTGTCCATGTACAGTGTGTAAAGCAATGGTAGAAGAAAGAAAGAAACATTTATTTTTCCAGCAGAGTTTAAAATGTATCATGAAGTGTCCTGTCGAAGGCTGCAAATTTACAGAAGTTGTATGACCCTCACACAAAAGTTTTTCTCTTTGTTTGATGCCTCATTTGGACAAATGTTGGAGATTCATGGGTAGAATTGTTCCCCAGTTCCCATTACCTGTCATCACAGCCATCTAAAATGAGGATCTGTTGGCAACAATGTGTTACATCATGTGTTTACTGGACAATACAGATTGCTCACTGTTTAAGGGGCCCAGACACAATTTTCTATAGGCCCCTGTGATACACTTGGTATGTTGCAGCATTCACCTCTGATGCACTTATTAACAGTATTGGGATTCCAGGTTGGAATTGGTCCCCAGCAACCTATGCTGGTCGCAAGACATGACGACATAAATCGGGTGATGACATGCATGAGTGTGTCAAGGCATCCCGACGGCATGGGTTGTTGTTCACAATATCAATCACTGGTCCAGATTTGATTATTCACAAGCCGCAGTCATATTGCTGAAATACATATATTGCTAAGTGCAGGGTAAAACAATGCATGCATGCACGCACGCATGCACGCACACACACACACACACACAGATACTAACGACGGCCATGTATCAATGGGAAGTCCCCACTAACACAATGGTTGCAGCTGGAGGATGATGTGTTTTTGGGATCGTCTTTGATCTGCTGACCAGCGTGTGAAGGGGTAAACGTCAGTCAGGTGAAATGTTTGATTACAAACCCGCAAAGACAGTAATCAAATATCCCTTGTTTGAGCACCTTGACCATGGGGGATACCTTGCTGGTCAGACGCTGTTGGCGCCAGACCTTTGGGACATGAGGCCAAGCTCTTGGACATGAACTGTATATTTGTTGGGGCATTTCTAGGCTTTAGTCGTGTCGTTTGCCGGCCCATGTGAGGTGGTCTCAAAGCAGTACTTCAAATGATGTTTAGATAGTAATTCTGGGAATGTTTGGTTGTTGGACCGATTTGCTTTGGCAGCTGGGACACTTTTAATCAAAACGTTAGTTTTGATTTTGTTAAATGTGGAAAGTTGAAGGAGTTGTCATGTTCCTTAGGTCTATTAAATGGGTCTCTTGATCATTTGAAGGGGGAGGGGGGATGGTGGGGAGGAGAGACGAGACAAGGATAAATTGGCAGTAGTCCTATAAAGTTTGATTCAAGTCGTTCAAACACCGCTTTGTTTGTCTCCCGTGGAGGTTCAGGGTTAGAATAGGTCCCCAGCAACCTCTGTTGGTTGTAGGAGGTACAAATGGATCATGTGGTCAGGCTCCGTGGCATGATTGATTGCGTTTTATTGTACCCTGATGTCGTTGGATCATTGTTCACAATATCAATCACTGGATTTTCTGGTCCAGACTCCATTATTTACAGGCCACCATCATATAGCTGAAATATTGCTGAGTGTGACATTAAACAACAAACAACTAAAAAAGTCAAATTTTTTTATATTTCAATCTAACAGTTAAACCTGAGTGTCTTCAAACACATACATTTTTCGGAATTATTCAGGCTTGGAGTTTTCTTTTGATGGCATAATAGTTCATTATAGTAACCAAAATCTCACAATTTTCATTTATTTTTGGGGGTTTCATGTAGCGGTAATAATTATCTACATATAAATTTGCAATTCCTCCTTTACTGAAAGCTATGGAATATTGTATAATACTGTCAAAGTAAACAAATATGGTTGTAAACACAACATGTTTGAATGTGTATAGTCTGCAGGGTATGCATCATCTGATCATTGATTGTGAGGAACAAAATATTGTAGAAATGAAACAATGTTGCTACTGTTGCCCTGGTTACATCTCATCAATGAACTGGCCCTGAGATTGATGTGCTCAGTCAGCAGAACTCATTTGAGTTATGTCTGAAACCAGATCAAAGATGCAATGGGTTTTTTATCAATGGGATGATGTATTTCTGTTATTGAATGGATGATAATGGGCTTCTTGGTCAGATAATATTTGCAATGTATGTATTATTTGTGGGTCAAAAACATAAGTTGATCATGTTGGGAAAATTATTCATATTATTTAATATTTTTGAAATTGTTGTTTTCAATACATGAATTCTAAGAAAGAAAATTAAGCTCATGTATACTTTGTGTCAGAAGAGGTGGGTCAGTGGGTAGTGTTTACTATTTATTGTTCACGATACAGGTTTAGTTCTCCCTCAAGTACAACATGTGTGAGTGAGTATGATTTTGCGCTGATTTAGCAATATTCCAGCAATATCAAGGCGGAGAACACCAGAAATCGGCTTCACACCTTTTATCAATGTGGGTAATCAAACCTGGGTTTTTGATGTGACAAGCCCAGGCTTGAACCAGTGGGCTACCCCACCGCCCCAGTTCAATATGTGAAACCCACAGAATGTGTTCCGCATAGTGAAGTATGTGTGTGTAATGAGGAGAGGATGGCTCTATCTGGATACGCTTATGTGTGACCTTGTAGGATATGCCAATGCCTAAGAGAGTCAATATCTATATTTATCACTTCTTCAAAAGGATGTCTTGTATACAAATGATTCAAGGAATTATTGACAAATCCAAATTGTTTGCATGCTGTCTGTGTGGATTTAACTCCAAAAATTGTCACAAGAAAACAGTTTTACTTCAAAATTTTACAATCATCAAAAGAATTATATACTTTTGACCAAAATTGTTAGCATAATCTAAAAGGCACATTGCCTTAGGGTGGTGGAACACTGTATCTTGCCAACTGGCAAAGATTAAATTACATTGTTTGCATTTTCTTTTGGTAGTGTGCCTTCTGTATTATGTTGACATAGATGGAGGTCAGGTGCAATGACCTTCAACAGAGGTCTTCAGCAATCCCATAGCCAAACATGAATTGTAAGAGCTGGGAAACTGTCCAAAAAGATATAAGGACAGCAGCAGTCATCTCCAAATAGATTTGGATGACAAAAGAAATCAGGAGTGGTCAGTCGAAATCGTGTTTGGGGGTAAACAGCATCTAGCTACAGGTGGTAGCTGTGGTTTGATGGACACCCTTTCAGTTTAATCTGTACCCCGTTGTGGTGAAGAAAGGGGATAATTTAACTGTGTTGGAGGGCTGAGAAATGTAGCAGATTCAAGATGTCGTCTTGATTTGATTTTTACCTTGTCACTTGGTGTCCTATGATGGAGGAGAGATTGAGTTTCATGTTGAGGTTTTTTAGTTCCATGCATATGAATCTCCAGGATATTTTGTTTAACAATTAGTGAGTGAGTTTGGTACAATCAGAATATCAAGGTGTTGACATTAACTTAACTTTGATTGAATTTCAAATTAAAGTTTTCTGTTTAGAAGTCTGATTACACCCTGGTAGTAATCAGGGTGCCTGTAAACCTCCCCTCTGGGCATCTGGCATAGCACTTTTATCTTGGCATCTAAATATGAGAAGAACTCTTGGGTCACATCAGTGTACACAGCTGGTACAAGTAAATTAGACTGGGATTTTCACATAGAATGTGTGGCCATGCGTGCTCATTATCTAAGAGAGGGGCGGTGTGGTTAAAGCATTTGCTCGTCATGCCGAAGATCCGGGTTCGATTCCACACATGGGTACAATCTATGAAGCCCATTTCTGGTGTCTCCGCCATGATATTGTTGGAATATTGCTAAAAGCAGTGTGAAACAATACTCACTCACTCATAATCAAAGAGATAAATATTTTATTGATTTATTGATAAACATTTCACGGGATCCAGCATACAACTTCACATGGCATGATTTCTAGCATACCAAAAAGGGGGCTTGCACCCTCAGTAGTTGTACCATTTGGCATAGTTATATTCAAAGTTAAAATATTTTTTACCAACTTAATGTAGCTGTGTTGGCTGTCTCACTGATGTGACACAGGATAGCACACTGGAAAATAGCTTCAATGCCTTAGTTCACATCAGGCGGTCAACCAAGTCATTTTTCATTTTTCACAACAGTCTCATTGTGTTATGGGCAATATTGACAATAACCTATGGCTTTTGTTCTCTGTTTACATTTCATACTCAAACCCCATTGTCAGATCAATGGGAAAGCTGCCACTGGGTGTATATATACACTAACACTATACCTGTCACACGTCCCTACACAAGGACTACACTAGGTGCTTTCATAAGGTGGGGAGGAGAAAGGAACAGCCGAGGATACTAATTTGCATATCTATACTTCCACTTTGATATCTTTTATCTTCTCAGGGATGAAAGGGCAGAGCCCATGTAATGCAGTTTAACAGTAGTGAACACATGACTTGTGAAGAATGAGGAAGGTTTATAGAAACAAAATCATAGATGGGTTATATTTCTGGTTTTCCTGGTGTGTTTTTCACAACATGTGAATTATATTAAGATAGACAGGGATTTCCATAAGCACAATGTTTCAGTGGGGCCTGGAGATGACATACACTTGGCCTTCACTTCCAATATTCAAGTTATCTGTAAACCCATGAAACAAAGTAGTCTTGTCTAATATATGTAATTGAAAGCTTCGTCCTTGAAACCAAATGAAATAATAAATCATTGTATGGAGAAAACAAAAATTAAAGGTTATGTTAAAAGTTTAATCACACCCTTAGGCACAGGAATTACGGATCAGTGAATTATACGTTAAGGAGGAAATGTTGTTTTGTAGGAAGACCTGTCATGTTTTGACAAATCAGTGTGTAATACAAGGGAAGATGGCATACAGTTTACTTGGGGTTGTGACAGTAATCAGTGGAGATTGAGTGTGATATTAAAGGCAGTTCATTTATGGTGTCAACATGAAAGAGATATGATAGATTGCAGACTGTATAGATATAATTACACCCCTTGCATCTGTTCATAGGCTTCAGCCCAGTATTGAGACGGGAAAGGCGCTTTCTGAACGCAGTGAAATAAAAGCAATTGTCAACTGTCACATGCACAACTTTCAGATGACAAAGTAGACACAATTTATGGATGACAACTTCTTAACATACTGTTCTAGCAACATTTCAGTATATACATGTCAAGCAAGACACCGGTGTAAGGATCCATACCAAAACGTGGCTATAATAGTATATTAAACATGATGTCCATGAACTGTATCTACTTTGTCATCCGTCAACTTCTAAGAAATCCCTAGGAAACAATAGAAATTTGAGATGCCTCCATCTGGTTTTCCCAGTGCCAAGACAGGAAAAGGTTCTTTCTGTAGGTTCTTTCTGATCTGATCCGGCAATTATCAACAGTCACCATAAGACACAACTTGTGAGATACCGTATTCGGCATAATAAGCGCCCAGGGCGCTTTCAAAATTAGAAATAGGGGGCTCTTATTAGAATATTATTTTGGTGGAAAAAAACAGAATTGAAAGATAAATTTCGTGGTTTATGCTGACAGCCTGAAATGTTTATATACGACAGATATATTTTTCCAGAATTTAATTGCCCATAATTAAGGGTGCATATAGCACACAAGTGCATATTATACGCGAATAAATAGGTCTTGTGTACATTGATCAATCGGAAGGGGTGCTAATTGGGATTGTTCACTGGCCAATATATTAGCAAATATCGCCGTGGGCACTTATTAGAGCGGGGCGCTTATTACGTTGAATACGGTAACTCTTTTGTGTCTCCTGAAAAGTAATCATTTCCTTGAATCCAAATTTGTAAAAAATAAGTATGAAATTAAGATTACAGCTAATTTACAATTTACTTCTAAGTGAACATATCTCTCATACCACCATCATCATGCAATGAATGTGATGAAATATTTATTATCATTTCATATTGACCAATACCAATATTTCATCATTCCAAAAATAACAACTTATACCTACTAACAGTGCGTTAGATTAGAAAAGTAAACATACTACACAATTTTTGGTAGGAATATTTTGTGTGTCCAGGTGGGAACTTGTGTGTGAGTGACTGCTAGGAGATGTTGTCATTCAAATAGAATTTAATACTGCCAAGGAATTGAGAATGTTCAGGTCCATTTCAAGTTATATACTGCCAAGCAAAAGGTAAATGTTTTAATTAACTCAGTCAATATGAAATATTTCATTATCCCTATGACATGTTGAGTAGTATGCATAAATCATTTGTTATCATGACAGCACACCTGGCCTAGGTCTACCTATTAAGCCGGCACTGATCACCGATAAGGCCTTCGTGAGGTAGCATATAGATATCTATCCATGGAGGGTATTTCAAGTGCTCTAAGTAGTTGTTTTGACAATCAACAGTTTGCTGGGTTCATAATGCAGTTAATCACCTCGTTGTGTGGGGTAATTTTCACTTCACTTTGGGAGGTATGAAAAATGATCTGGCGTCATGATATTCCAACTATGTTAATTATGTATTTTGAAATTCATCTGTATTATGAGCAGCTATGTTCTCTAGTCGTTATGAAATGCTTGCACAAGATTGTAAGGATGCTATGTTAATTATGTAAGAGCCAGTGGGTAGTGTTTGCTTATTATGGTTCAAGATACAGGTTTAGTTCTCCGTCAAATACAACATGTGAAGCCCATACAATTCTCTGATATTTCAAAAAGGTTATAGAGTATATATTTCTAGTCTGCTAATTGTTATGCATTTCAGCTGCTAGGTAAATACTACAAACAGCTCCTAAAATGGCCAGTCTGTGCTGAGATAAGAAAAATGGTTTATCAGAATTCAGTATAAGCCCATCTTCCAAGAGAAGTTCATAGATCATACAGTACTATGACCTAAAGCCAGACAAACAAAGAGATCTGATACAGTATATGTTCAATAAAAGCCTATCTTAAGTGAGGAAGTTTTAAGGTGATATATTATGATGATATAATGTCAGCCAGACATCCAGACCTATCATGACATTGATGGCAGAAGCATGATGCCATTCTCAGACATTAATTGAATGATATACTGAATATTTCGGTCCTGTTTTTTCTTGTCTTTTCATCCTTCTCTGTCAAACATTTCCTAGATTAATGTAACACTTACTTCATGTCCCAACTAAGAAATGTTTATCATGCCCTGAAGAATCTGTGTGGGAGTGAAGCAGGTCTGCCTTAATAAGACAGATATAATGATATCCTTACAATATCTATTGACTTAGTCCTAGAGGCACAGCGAGTATGTCCCTCATTGTGTCCTTCTGTTGAGGCCTTAATCTAATTATCAGTGTGTTTGTTTAACATGTCTCGGGTACCACACATATGACTAAGTGGAGATACCTGGTAACGATCTTTGATCTACCTACCTGTCCGGTAATTTGACACCTGAATTTCAGCAAGTGTCACTCTGACATTTACGTAGGTTTTATAGCAGTTAAAGTGAAATGTCACATGGTCACAGGTACACATACGTTTTTCTTACATTAACTTTCTGGCTGCTTTTGAGTGTATCCAAACAGAGGTCTTTATAGTTAAATTCCTTCCCTATCGTCTGAGTTTATACATTCATCTATTGATGTCAGAGTAAGTAATTAGTGGTCAACTTAAAGGTAAAGTCATTTTTTTAAATCTTTTTTGATACTTTTAAAGCAAGTTGTGCATCAACTGAGAAGTAATTGAAGTAATAGGTTGATGTGATTTTATATTGTTGGGTTTTGTTAGGCTTATTATACAAACATGTTTTAGGTCAAATAATGAAGTGAATATATATATGCAGTTTGTGCCCTTAGCCAGAAGTCCGAAGCCCATGTACAAAGGTCTTGTAAAATTATGTCGGTTTATGTGTAGGACACTCTACAAATGGATCTGAAGCTAACCATTCCCTCATCACCTACTGTATGACACTGTTTTAGTGCTCCATCACTTGGCAGTCCTACTTGATTGCACAGCTTGGTTACACTACCGTACTTATTCTAAAAATACAAACAAAGTAATATAATTACATGTCCAGCTTTTGGTTCATGATTCCATGACTACACGGAGAGGTCTTCAAATAGGCAATGTGCCTCCTGACCAATCGAAAATCTTTTCCTGAAATAAAATATTGTTTGAACCAAATTTCTAATCAGAGCATGAAGAAATTGTGCTTTACATACTTGTTTGAACCACATTTCTAACCAGAGCGTGAAGAAAATGTGCTTTACATACTGCTATCTTAGAACTGGTGATGATGATGATGATGATGATTGAGTGGGTGATGATGATGATTGAATGGGTGAAGTTGAAAATCACTTTCATCAATATTCCAGTGGGGGTGCCAGAAATGGTCTTCACACTTTGTACCCATATGGGAATTGAACCCGAGCCTTTGTATGATGAGTGAATGCTTTGACCACAAGACTACCCCAGTGATCCTTGGATCAGACAAACAGGTCAGCAGTGTGTGGTGACAGTTGATGTTTTTAGAATACTTATGGTACATGATAAGGTCCTACACAGGTGTGTATTGATGAGAACATCTGCCACCACAGGTAGTGATATGACTCACAGTCAGCTTATCATGCCACATATAGGTGTACCACACTGGACTTTCTGGACATACGCTTCATATTTTAATATCATTATTATGACAGTTTATTTTTGAGACTGTATAGCTTGTTTTATAGCTGAATATATTGTGTATGAAGGAATGTTTGTTTAGGAAACTTAAATTGAATACATATTTTTATAAAAATAGAATTATTTTAATCATATATATCTTATTATATTAGCTTGTCTTATGGAAATATGAATGATAAAGTTCTAATTAATCGTAACTGAAAGTACTATCAATGATAAATTGCACCTGTTATGCATGTTAAATGTTTTTATTCCTTATATGTGGTGTTTTTTAAGAAATTGAAAATATTTACAGGTTATGATATATGAAGCTGTTCAGATTTTCTTGAGAGAGAAAAAACCCAGCTGGTTGACTCAAAGTTTCATTTCTACCACCTTCATTTCTTGGACATGCATGATGGCCATTCACTCTCAATGTTCTCTGCGTGATGGCAGAGCTCCCCTTGGAGCACACATGCTCAAGGAAAACATACATTTTTAAAATGGCATGCCTCTCACTTTAGTTGAAAAAAAATCATACTAATAATGAATTGATTTTGGCCTAGGGCATTAACACCTATGAGGTCAACAGATGACATACTGTAATCACATGCCATCAAAGAGAGCACAGAGTTGATTGACAGCTGTGTCTGTGAGCTGGCCCATATATGACAGGTGCCCTACATCTTCTTCAGAACGTTGACAGTCTATGATTGTCACTTGATTGATTTATTGACATCTTCTTGTTAATTCTGGTAATCATTATCTGGATGTGAGATCTCTAACAATTGTTCTTCGCGTGTCCGCCCTAGACCCTGTCCTAAGTAAAACAGGTCACAATTGTAAAAAGATTTCAAAGTAGAATGAGACATACCAGAATTAGCTGATGGGATCTTCAATTGGCTGGATATTTTCATGGAAAAGTCATAATGGAAGAAATCAGATTTTGAATTCAATTCTTGTCCTCCAGATAAAAATTGACACAATATGATTGTGTTATGTGTACATTAGGTTTAAAACATGTGATAAAACACTGCATTAAAATACATACACTGTGACACTTATGGCTAAAGGATACCCTTTTCCATGTTTGTTTTATATAAGTAAATATATACAGCCTAACATACACCTGAACATATCAAACATTCATACAAACATGCAGAAGCACTTTACTTTTATGGATTTGTAATTAATGCTTGAGGATGTTAATTGTGTGTCTGTCTGAAAAAGAGTTTCCTTGTTAAAGGAAATAGCATTGTGTGAATATTTACAGTTGAGAATTATTCTGATACATACATTACTTCCGTATGAGAAACAAATTTTCTTGTGAAATTGTGGAACAGTAAATTTGGGACATGGTTTAAATGGGTTAGAGCACTGGGACCTTGGTGTCTGATCATTAAAATGGTTAGCTAGAGCTCTGAAACTAACCATTTCTACAATCAGAAACCAGGTCCTTGTGCCCTAACCTATTTAAGCATGATGGAGAGTATAGTTTATGAATGAATATAACTTTGAAAGAAACTATCCTCATTACTTCAATGATCGACCCTTTAAGAAAAAGATAACAATATTTCATTCCTTAAATCATCCTTGAATGGAGTCCAAATGAAGACTGAATGCTCTTTTATTATCATCTGACATGTGACATCACTGCCACTGTTGTGATCAGGTATTTCCGTGAGTGAAAGCCATGATTCCAATCATCTTGGCGCCATTGTCTCCAGCAGACATGGGTGATATAGCTCCTTATCCACTTCACAAACTATGCTGTTATTTTCCATTCATCAGGGATCATTCATTGTGTCCCTTTGAATGCCATTGATATTGTTTTACATGAAGATTGGTCTAGAGGGTTTAGGTACAAGGCAACAGCAGTAATTTAGTCTGCCTTATTGGCCTAATGATGTTCCAGTCAAGATATCTCAAGGATTGATTTGTTCTGGCATAACTCAGTCATAATTATGATAATGATGTCATCATTAGGGTACTTATTCACTTAGAAATCTGTGCAAAAAATGTATGTCATTTGTGATTGTCTTACGGTAGATCCTTTAGCATGTATAATCCCCTAGAGTGAGTGAGTATGGTTTTACTCCAATTTTTGAAGTCTTTCTATAATATGATGGCGGTTGACACCAGAAAGGGGCTTAACTCATTGTATCCGCTTCAATCTCGAGGCTTCTGAAAGCCCCTCATGCATAAAGAACACACATCATCCAAGCAGTAAAGTAAAAGTTCCCATCTTTTAACTGTTTGAGGCAGATTAATTAGCTGTATCAGTTTACAAATACATGAATCCTGTCCACAGTTTCAAACAGGAATGATAAAACACTTGTGTGATTTTTCTGGCTATCATAAACCACTGATACAGTAAGCCCTCAAAATGATTCCTCGATGTTGTGTCTGTTTTCATGAAGAACTTCATGTGGGCCTTATCCATGTCTGTGAAGTCGGACAGCATGAGAGTTCAGTGGGGGAACATGTGGCATATCACAGATAGCTCAAGTGTTAGGAATTGCTTTTCAAACAGTGCAAGATTAGATTAAACGACAGACTCTATGTGACAAGTTTTTCTCAAAGCAGCAAATGTTTGTTGCAACAACGACTTTTGTTAATTTTTCTGGTTGCTGATGACCTTCCATTTGTAAAAAATTATTTTTTTATGCTGAAATAATGTCATTGTATCATGTCAATATGTAACAGTGATGAATTCAAAATTTAATTTTGAAAAATTGTGATATAGCCAAATCAGGTCAATGTGCACTTCAAAATATATTTTTATCTGGGCAAACCCTTATGCATGCCAAATACGAAACGAGGTGAAGTGTTGGAGAGTGATGCACTTCTGTTGGAACTGTGTAAACGGTCACGTTCTTCAGAACAAACAGTATGACCTTCAGCAAGGAAATGAAAAGGCAAATAGTTTATTTTGGGTTGCTCTAATGGGAGAATCGTAAACTATGGGGTCAGTTCAAGGTAATCGATATTAGAAAGAACAGGTTCAACTTTGGATACAAAGAAACTTTACAATACAATTGACTCACCCCAGAAATGAATGTGCTTAAACAGTAACAAGGGAAATATTTTAAAATAGTGCGAAATGTTAAAATTATATATGTATTATTCCTTGCTCTGCTGATTTGTTTATTGATTCAGTATTGCGTGGTTAGTTTCAAATTACCCAGTGATAACCGGATGTGGTTTTCCTGATGGTGGATAATGAGTTGACACATTTGTTTTCTGTTTTTTCATATATGTTTTTTTTTAATCTGTGACATCTGACACCAAAACTCAAGTTGACTGAATAATGTCATGGTAAGAAGATGTGTTTTGAACGTGTTCATATCTATTAGCTGTGGATTTTTCTATGACTAAAATATAACCGGTTCTGTCAACAAAGTAATATTATGAAAAAAATGCCTCTGTTTGTTATATGTACCATTCTAGTGTGGCATTTGGTTTAGCAGTGTGTGACCTCAGCCTGGCAGTAGTTAACAATATAAGCCACATTGCCGCAGGACTGCCACGATTTTACCATTCACAGAAGGTGTTAATATTTTGTACATGACAAGATACTAAGCCCTCGTATTACATTGTATACGCTTAGCCCTGAAATAAGACACTAATACATGGGTTAAAGGGGGATGGTTACAATCTACAGGTGACCTGTAACCTTATTTTGAGGCTGAGTAAGCAGAAATTAGCAATTCTTTTTATTATACCTACTCAACTTCTTCTGTTATGATCTGTTAGGTATACAAATGACGTGAGGTAAGACAGGGTTAGGTTCTTGGTCCTTGTGGTTTTATGGTGAGGTGTGATAGTTAATTTATCTATAAGTTTATGTGTGAGGGTTCATGCCTAGAGCAGCCATCTCCATGGTCTAGTGGAAGAGTGTCCACTCGAAGAAAGGCCGGGGGTTCGATCCTCGGCTGTGTCATACCAAAAAAATGTTAAGAGATGGTACTTGTTGTTACCTTGCCTGTTGCATAGCATTACAAAACAAGGACTGGTCACACAAACACACTGACATTCATGATAAATTGTGGCATGGTATCACTATAATGGCTGGCACTAAAAAAAACGGCTGGACTAGTACAAGCAGCCACACATACACACATGTGCATGCATGTCGCTATCTAAACACAATAGTCTTGAATGCAATGTTAAACCCCATTTCACCTCACTTCACCTCATGCCTAAGGTGTCAATGTATTGCAAAACCTATTATATGATTGACAATGTCTAGAAAACTTTGTTCAATATATAATAATATAAATTCCACTAATAAGTCCAAATATCAATAAAATGTACTGAATAAAGCCTGTTTTACAATGACTTACAAATCTGGGGGTCCAGGGACCCCAATAATTAATTTCAAGGGTTATTACAGGAAATATGAGGGCCCTGTAATGTAGTATAGGTACTGTACTGTAAGGAATTTGATACAATGAATATTATTGTATGACCATTCTATACACTTGTGTGTACTTGATTTTCATTTTTGCCTCATGTAAAACCTGTTATGTAAATAAATGACTTTTTTTTTTACGATGAATAACACTTTACAGATGTTAGATAAACTACAAACCCAGAACACACTTTCAAAACCATGAATCATGAAAAAAAGTAAGCACAAGTCTCTATACTATCCAGAACCTAGGGGGATGAACACATGTCTCCTGTCATCATGACAAATTGTTTTAACTTTTCCCCCTTTCCAAATATATCAACTTAAATGTCCTTTGCTTAGTGTCACCCAACATCTACAGGGATATTTGACTACATGTTGTAAAGTGAATCTGTACACTTTGATGTGGAGGACCTTCAGGTGACTTGTAATAAGATGAGATGACTGTGCACACATGATGGCCTTTTAATCCTCTGGTGGCAGGACTCTTTCCTGTTTCATGTCAGGGGCTGTTAATAGTGGGAAGCCAGTTTGGTGCTGTGCCATCAAAATAGATGCTTGCTTGTTCTTTTATGGGAGACGGTTATGTGTGTGTTGGTGTGTGTGTAAACTTTGTTAGAGCAGGATGGAATAAAGTTTGTTTTACTACATGCAACTACATAAATTATTTGTGAAGTTACTTACTTGTGTTTAATTTTCTGTAATAAACTATAAATCTTTAAATTGTTACATGAATATGTTACTGTTACTCAGAACTAAGTGTAGTATTATCGGAAGTGTCAACTGAGGAAACACTGATTTATTGCAATATTTCTATCCTTCTACTTCAGTTTGTTTAGTACCACATGTACATGGGCTGGGACTGGTAACTCACGTACTCAGGTACAGAGAAGGACCCTAGTACTACCCACTGGACAACCCGGACCCGTGGTTTGTCATGGGATATATTGTTTCATGACAAAAATGATCTGGAACTATTCAACTATATGGTTACACTACAAGTCACTAATGTTCCCATTTCTTTCTGACTATCCACCCATTCCTTCTGACTTTCATATGTTTGAATAAAGATAAAAAAACTTCCATCAACTTAGGTGTATGCATGACCATATTGTTTTATACGTGTATGTCAATACATTTTGTCCAGGGCTACGGTCAAAATATTCACAATTTGACATTTTGTGCCTATCTCTTGAGACCTACAGCGGGTAGGGTCTGGTTATAGTGGGGTGGGTACCCAGTAGGGCTGGGACGGGTCACTCGGGTACTCGGGTCGGGTAGGTACTGAGTAGGAACTGGGTACCCCCAGGACTACCCGGACCCGTGGTTAGTCACATGATATATTGTTTCATGACAAAAATTCACAGTATAAATACATGGTTACACAACAATTTTAAGTCTCTAATGTTCGCATTTCTTCATGACTATGAACACGTTCCTTCTGACTTACATATGTTTGAACAAAGCTAAACTTCAGTCAACTTCAGTGTATGCATGACCACACCGTTTTATATGTGTATCTAAATACATTCTGCTAGGGCTACTGTCAAACTATTCCCAATCGGACATTGTGTACCTATCTCTTGACACCATCAGCGGGTACCCGAGTAGGGTCGGGTAATAGGGGTGTGGGTACCCGGGTAGTAAGATTGGACTCGTCCCAGCCCTAGTACCCAGGTAGTAAATTTGGACTCGTCCCAGCCCTTACATGCATGACACCAAAATAGATAACATTGTCAGGATGATGAAGTGATCACTGACAAAATGTGAAAAATGTTTGATTCTTTTGACCATTGTCAAGTCACACATAGAGTGTCGCCCCGAGAAGATCCGGGTTAGAATAGGTCTTCAGCAACCCATGCTTGATGTAAGAGGCAACTATGCTTGTCATAAGAGGCGACTAACGGGATCGGGTGGTCATGCTTGCTGAATTGGTTGAGGCATGTCATCGTATCCCAGTTGCGTGGATCGATGCTCATGATATCAATCATTGGATTGTCTGGTCCAGACTCGAATATTTACCGACCACTGTCATTGCTGGAATATTGCTGAGTGCGGTGTTAAGCAACAAGCAAACAAAACAAAGTGTCTCATACACATGAAAGGTTTAAATTCAAGCATATACACAACATATACACAGTAAATGGCCAGGACAAAAAAAATACAAGTTTGGTATACCCACGAGTTCCTCAAAAGCGTATTCATTCTGTACTTCCACACTGGCACTGAACCACAAGACTTTCAAATCTCTAGTTTGTGTTAGCAGTGACCTCATTATTAGTTAGCATGTGCAAGGAGACCAAGTAAATTTCTGAAATCTTTGGTAAATATTTAAAAACTTCAGACAATTTGCATTTAATTCAGTCATTACTGATTGTGATTAAAGTTGTTGATTAAATGTTAGTAATATTTCAGTTTAAATCATTCCCACTTTGGTCTATGTATTATTTAACATATATACACGTAGCAATGTTATTTCCATTTATAACACCTACGACATTGGATCTTTTGTGTCATTGTGACAAGTATCCCTCGGCATGACAGGAATTCAAGTCCTGAAAGCATGGACTGCCTTGTTCGTCCCCCTGTGAATGAATGTGGGTGGAAGATAAGACGCTAAATGACATGTAGGTGTAGAGTCACTTACTTGCCTCATTGAATGAGCAGTTTGGGTCATTCGTGTTTACTGGATCGAGGAATTGTATGGCCTGACAACTCATCAATGTCCAATGGCTTTTGATAAGATCTTGCTATGAGCTGGTGCGTAAATTGGAATGAATTTCATGTCAGGGTGTTATTTTTGCATAGGTGTAGGCATGTTTTACTTAGATTGGAAAGAATATATTTTCTTACTAATATGCTCTAAGTTTTTGCAGTATTATATGGAATGTGTTAATAACAAATTATTATATTCTTTAAAAAGGATGTTATAAAGTTGTTTAATAATAATGATTTAATTGTTGAGTAAATAATGTTGATGTCCTATTTCCATTTGTGGTGTGGTTAAGTGGGCCTAGTGGTCAGTAGGTCTTCAGCAACCCATGCTTGTCGCAAGAGGCGACTTACAGGTTTGGGTGGTCAGCAGTGTTTAAAATATTTTAAAAATCTAATAGGACAGTCGGGCAGGTGACCTACATAAGTGTAGCCTGCATTCAGGCATTATAAATATTGAAAAATCGCAAAAACTAAGAGACGAATCACGTCTTGATTCAATTGAAATAATACAAACAAATACTACAATCACAAGGAGTTATAATAAAACTGAATACATAAGTAGTCTTAAAATTATCTGACAGACAGTCAGGCAGGTGGAGGAGACTTTCATGCAGTCTGACAGAAAAGTTAGCAGACACGGCAGGCAGACGGACAGGCGGGCAGTAATTTCGGACACTGGTTGTCAGGCTCACTGACTTGGTTGATGCATGTCATAGTATCCCAATTGCGTAGATAGATACTCAGCTGGACTATTGGCAATTCGGCGTTACACAACAAACAAACAAAACAAACAATAGTGGTCAATATGTTGGATCCTCATGCCGAGGTTGATTCCTACATGGGTACCTAGATCACCTCTCTCTTCATTTTGCTAGAAGCAGCATAAAACCTTATTAAATCATTCATCCAATATTCTTTAAAACAAATGATCAATTTAGAATAAAATGGTCATGTAAACAATACATTCGCAGTTGCAGTCAATGACATTATACAGGGTGGCACCACTTTCACTGACATACCGCCATTATCATGCACATCAAGACATCAAATACTGTCATCCATCACATTTATCTCATTAAGATCGGCCACAGCTTATAATTATCCATGGGGTGTTCAGCATTAGCCTTGCTATCTATATCTGTGGTGGTAGTACTGACAGTACTGTTCCTTGTTTTGTTGAGTGACAAGTCTGACAAAGTCTGGACTAACAAGGTTGCAAGAGTTGTGTCCCTTGATATGTTCAACATCCCTTACCCTTGAAGAAATTAACATTAGAAAATCTTTCAGATATTCTTTTTTAACATGTAATAGGTAGGTTTCGTGGCAGGATAAAGCTAACAGATAAAAACGATATCCATTGGGGTCATATGCAGATAGAGATGCATGTATGAAAGGTCAAGATGGGGCATTGCCATTGTCATATGGCGATCGAGTCAGAATCAACCGTTTGGAATCTGGAGAAACTCCTTGGATAATTGATCTCATTATCAAAAGAATAGATTAGTATACTGAAAGACAGTGTCTGACTGAGACGTACCATAATCAAAAGGCATTTTACAAGTTTGGGCAACTTTGGAGATGTAAATTGCGAAACAATTTAGCGAGGACACTAGCCTAGCAGGATCAGTTTCCACAGCTGTGCTTGTAGACGTCTGCAGCTTGGAACCTTTCCCAAAAATTAACACAGTTGGATTTGCCCATAATATGTCTGAATTGTTACCTTGTTTCATTTTGTCGCTGTGTGTTATTTTGCATATATGTAGTTACACAATTGTATAAGAAACAGGTTTCAGTTGGAACTATATTGACTGTTGTCACTGTCCAGGTGACATATCATTGACCTTCTGATGTAATATATAATTATGCTCTTATTCCAGGAAAACTTGCAATGTTTTGGTAAAGTTTGTGAGAGATTTTGAACACAGAATTGAAGAATGACATTTCAAGATAAAGAGGTTATCACGCTTGTGTGTTTGGTATGGTAAATATCCTATATTACGACTAAACACTATGTATTTAGCTTTCCAGGGCTTGCTAAATCAATGTATATTCTTAATACAGGATATTTACCATCCCAATACACACAAGGGTGACACCTTTACGACTCTATGTCCATGACTATGTCTTTTAGATGTGTTTGCAGTTATCAATTGCAATTGTTTTTATCATCTACATCTTAAAGGAATGCGAGTACCATGGTTTCCATCAATATACTTACACTCAGCTATCTATTCCAGCTGTAGGGAACTTGAAGCAGTACAGTAAAGTGACTGACCACCATGTCGCACACCATGGGTTTGACTGCTACATGTTCACCCCGGACTCCCGCCCTCACTGCATCAAGGACTGCTACACACTGTCCGATCTCACCCCGACCAAGATTCTACGCGGCGCCGATATCTACAGAAAGGATGGACTCTGCAGCTCCAATCTCTTCAAGCTGTGGCCAATCGTTCTCAACGATCACAAAGTTGAAAGCCCACAACTTAGCATGTTACGCAGGGTAAGATATATTTTAAGTCAAATCTATGCTTTTCTTTTTGTCTTGAAAATGAAGGGTTTCTATGTTTAAAGTGATTCATTTTGACGAGTATTGTTTTCTAAATCACATTCAATTATTGAGGCTAAGGTTATGAAAAGTTATTAAAATCTGTCTCATCATCTTCTCATGTCAAATAAAACATGACAGGTGAACAAAAGGAAATTAGGACAATAAATGTGTTAATTTGACATAGGTCCTATGAATGTCAATTTGGATTTTACTAGAGGAGGGGCTATGTGTTCTATTTGATGACTGAAAAAGAAATAAGGGGAAGAAAAATCAATGTGGCATGGTTATTTTAAAAGTAAGATTCTCATAAGAAATTTTCTTTTATTTCATGACCTATGGAGCTACATGTAAGCTGCGTATTTGCCTAAAATATGCAAAATAAATCACCATAACCCAATTAATTGGGAGTTGTTTACCTACAAATATGCATGCAAAATTTGATAAAAGAGACAATAGTATAACAACACTGTGTGTAATACCCACTGTAGCCTTTTCAGCTTGTGTACCGATGTTGACACACATCTTTATGTACTGGATCGATTGCAGGCACCATCTATTCATAAACTCTCCTGCAGTGAATAATGCACAGAAGTGCTACGTCTCACTTCTTGCATCTGAGACATGTATCTCTGTTGTGAGGTTATGTGACGGATGACAGACTTGGGGCAGAACATGAACATTAGAAAATAAGAAGTTTCCTAAAACCACCTATTATAATCAGCAGAATTATTTTTAAAATGTCTACTCGTTGGTCAAAAATACCCAATAGACTGGACCCAATATATTGACAGCCCAAAGAAAACAGACAAATACCCTTGTGAATGACTGAACATTTGAGTCAGTACTCAGCGGCTTTTAAGACTCATCTGTAGCCCTGGGCCTCATGGTCATGGAAATCAGTAAAAATCTGAGTGACAGTGAAACATCTCATCTTGACAGCATTGTATTTTCACAATAAGAAAAACATTGGTGGAACACTTATATGTAAAGGCCACCTGCAAGTTGCCTTGAAACCAAATATTTTTTATGGCTTTAATGATCAGTTGTCTCAAACATTTACAAAGTCTTTGGATACAGTTAAGCAAGATTAGACTATGGTCTCATATAGTCCAAGACAGATTACATCTGAAGGACTTATGTTTTCTAAAAACTATTCATGTTATTAACAACACTTATCGGATTGTGGTGTTTACCTGTCTGATTTAACTACTGGTGTCTACCCCTGTAGTGAAGTTGAAAATACTCCTGTTACACAAAAAAAACATGTAATTGGTTCGTTTCACCATTTTACTTTTTAGTCATGTTCACAGTTGTACATTTCGTAATCTATTTGTAAATTCCAGGATCGGACGGGTCCAACGTGTAACAAAGGCTACAAGGTCCTCAAGATGCCTGAGTGTCGGCGCACGATACATGAGTTTGACCTTGAGGACAGCAACAAGGTTGAAGAAGAAGGGATAGATTATTTCTGCGAACCCTCAGTCGTCCAGATTGATACATCAGGGGTCGGCTTCCAGAGAATGTCGTCATTCCGTGACTCCCTACGAGAATCTGATGCCAAGAAGAAGAAACGAAGAAGAACCGTTTCTGGTGTGCCAGAGAACTTGTTGTATGAAATCAGTGAGTTTGAACGAAAGAAACGAAACACTTTTGACAGTGCTCCGCGAGACAGACCAAGAGCTTACAGTTTTGATGACCTAGATGCTAAGACTAAAACTGAACGAGATGAAATCCTTGCACAGTATTTTGATGAAATTGATGCAAAATATGAAGAAATGCTAGAAGAAGAAACTGCACAGAAAGAACCCAAAATACTAAAATTCTTACCCTGTAGACGTTCAAGGTCCCTCCCGCGATGTGTAAAAATGTCTCATCGTAGTATCGAGCGATTTCAGCAAGGCAGTTCAACGGGAAGTTACGCCAGTACACTGAGTCTCGCGAGTGAGAACTCAACTGGTTCAAGGTTTTCCCGTTCAACGAAGCGGTCCAGCATCATCAGCAACAAGATTAAGTCCCTTGTCAGTGCTGGGAATGCTAGACTGCGACAAAGACCGAAGTCACTCGACCTAGATGCCATCGAACTCTGCCCAGACAACAAGAAGAAGACAAACTTGAGAAAAACAACATCTCCTAGTATGCCTGCAAATATTGAGCAGACGACATCTTCCACAGACAGTGTAGTGGGACCTGGGACATACTACTATTTTGAGAGTAACACTATTCCACGAGCTCAAGCTAAGAAATACGACTTCCCATGGGAGAGTCTGCCTAAAGATTGGACCACTTCAGTGAAACTCCGGGAAATAAATAAGAGGAAGTCAATGGAAGAACGTAATTCTTCTTCAGGTAAGACATCAGGAGCACTGTGTGTACATGACTGTTATGACTGTGCCAACATTCCACTGAAAGTTCTGCAAGAGCCTGTTAATGATATGCATGTAGCCTTTTTTTAACTATTTCTGTCAACAGTTGTGTTTGACAACTATGATTTATAAGAAAACACAAGTTTATGAATAACAACTTCCGGTTTAATCATTAGTTAAATATAATTTATTCAAATGTATTTTTTCTTTACAAGAACATCTGATTGACCAACAGAATAATTTCACTCCACAACTTTACTGATTGATTTCTTTCTGTCGCGATTTGTCATATAAACAGTTTATTTTTACACATGTCGCTCAACAAAAGGTTTTACAAAATATTGCCTTCCATTTTTGTATGTTGAAGGTAAATAATTAAAACCGACAACGACTTAGAATCAAGCACCTGCTTCAATTGTGTATCGTGTAGTCTCCCACCGACTCACATACAAATATCAATTGCACATTCCACCTCATGTCAATTGGCTTATGTTAATCTGCATAATTTATAGCAAAGTATGCCATGCATCTTTCATCTTGCTGTACACAGAAACAGTTACAGTAATCCTAATCTGACACACAGGATTAAGAACAGCTTAAAGGATTTGACAAATTAGTCATTAACTCTAATCCCAGGGGTAGAGGCCCAGCATGGCAAGTAAGTGATTTAAGGTCCTAGTTCCCCTGGCTGTCAGATCAGGTGGACCAGATCCAGTAATGAGTTCACACATTCCATGCAGCCTCAGCTCATTGTGCACATTCATCATGTGGAAATTATCTTTTTATTATGTTCTGTGTATCTGAAGCATTTTCGTAAATATTCAACAGGCTTAATAGATGCCTTTTTGGTGAGTACGTCTGAAAAGGACAATATTTTAGGTATATATTTTACCCATATTTTACAATTTGACCTGTAATACACCCTTCCAATTCTGTTATCTGAGAATATCATGTGAAAATACTTTAAATATTTCATACAATTTTGTAAGTTGAGTTACATTCATGGATTTTTTACTTTGAAGGGAGGACTATTGTCTGTTATGTTAAAACATTATTTGCTGTTTTTATCATCTACCGATGGACCCCGTGGTCCAGTAGTAGAGCGTTCGACCCTAGAGCGAGGGTCCAGGGTTTGATCCCCGGCCGTGTCATACCAAAACTGCGGCATGGTATCTCAGTTAGCTAGCACGATAAATCGACATCAGTCCAGACAAGTATTAGCAGCCACACACACACACACACACACACACACACACACACACACACACACACACACACACACACACACACACACACACACACACACACACACACACACACGTGTCACTATATAAGTGCAATAATCTTGGACGCGACGTTAAACACAATTATACCTCACCTCACCTGGCAGGACTATTATTTGTTATGTAAAAAAATTGTTTGTTGTTTTGTCACCTACCCTGAGTAAACTGGAATGATGGTTATGTGATCATGATCAGTACCTTGTTATTTCAATCCCTGGTGTTTTCCATGTTTTTAACTTCTTTTCTTTCTTCTTTCATCTTATATTTTTACCAACGTTTGATCATTTAGAACATTACTTTTGTCAAATACCTTAACAGATTGTGTATGTAAATACCAAGGAACCCAGATGTATAAACTGTAGGTCGTGACATTATTATATTATACCCATGCTACACAGACCCTTCCCTGAGGATTCCAAGATGATTGATCCCATAATTTATTGATTTCGATAGTGTATCATATGATGTGTATAACAGAAAATCAAGTAATGCATTAAGTGTACTAACAAAAGACTTGACAGTGCTGAAAGATTTGATTGATCATATTCTATTTTGACAGACCATGTTCATTATGCCACAAATCAAGCATATTTTCAGACAAAATAAAGTACTTATAAATTATTTGGAGAAATGTTTCATGGTAACATCCGACAGCAGCGTGACACTGTACATTTATTTACAGGTGCCTGGAGTGCTAGTGGGAGCAGCAGCAATCGTCAATCACTGGATTCCGCCAAGTCCAGTATGCCATCATCCACATCTCAATATTCTATAGGGAAGGATTCTGGCAGAGACTCTCCTTCTATCACTGATGACAGGTGAGCCACTTACTAAACAAGAGCCATTTATTGTCCGAATTGGAGTAAAGTAGGTACCCCCTATCCCGTGCTTGTAGAAAGAACTGACAAGTGGGAATGGGTGGTTATGATGTGAGACCTGGCTGATGGTTGGCCATCATTCCTTGACGACATGGGGAATGTGGTTGCTCATGCTATCAACCACTGGATTATCTGACCTAGACTTCATTATTTACAGGCCACCATGACATAGTTAGAATATTGCTGACAGGTGTAAATCCATATGCAATAAATCACTCACCTAATGGTTTAACCTTGTCATGTTAAAAAAGGACAAAGAATATTCAAAATAATATTTTCCAATATGTTGATTCCTTGCAAATTCCTTCATTGATTAAGGTTCTTTGCAACAAATTAAGGTTATATAGGTATGTCAAGATAAATGTTTTGATTGATTCTTTCTCAATTTTTCAGACCAGATGGTTTGAAGTACAGTCCTGTCCAGTCCTGTCCTGGTGATGATGACGTTGAGTCAGTAACCGGGACCAAGTCCCACTTCACCAAGATGGACACTGACGCCTGGCTGCAGATGTTAGCAATGAAGGCAGCAAGTAGGGATGACGTAACATCCGACTGTGCAGACACGCTCAAGTCGCTCTCCCAGCTCACCAAACAGAACATCCAAGCACTAGATCTGATGTCTCCAGCTCTCAAGCCTCCTCCAAAGTTAGATGATGAAGTCTCATCTGTGTATTCATTAGATCAGGAAGGCTTTTACACCTCCTTCCATAATGACAGTGGCTTGAGGCGCAGCACGGCCACATTGGATGAGGATGTGGATAAGATGTCCCCTGTGAAGGAGGCTCAGAGTATGCTAAGCATGTGCAGCACTAACACGGTTGAGAGCGTCATCTACAGACCTAAAGATGGAGAGAAGCTAGCATCCCCTGTAAGTGTTAAGAGAGGGGGTAAGTGCCCTCCACCACCACCTCGCAGAACCAGCAGTATGGAAGTCTGTGCTAAGATTTCCGAGAATGACAGCAGTAGTTCTGGAGGAAGCACCTCTACTCTCAACAATGATAGATCTAAACCTGGGCAAAAGGGTTTAGATTCTTCTTTCTCTGAATCTGACCAAGAAACCATCTATGCAAGACTCAAAACCAAGACCAGAATTTCATCCGGCATGTATCCATCCTGGTGCTCCGTTTCTGATGAAGACTCCACACCAGAGAGTTCTCGAGAGAAACTTATGAATGGGCACAAAGATGTCAATGGAAATGCTTCTAAGCTTTCGCCTTTTTCGAGAAGCATTTCCCAGCCAACATCAATTGTCATGACAGCCGGACAGGATCTATCCCTCAATAATCCTACAATGGTAGGGTTGTCAGGCAAGGGAGAAGATATGAATCTGGATTGGGAAGGTCATACACTACCCAAGAGGCAGTTCTCATCAAAGATGATTGATGATGAGGACTTCACCACTAACTCTTGGCCAAGGTCTGGTATTCTGAAGAGAGATAAATCACCCAATGGCAAAACCCCCAAAACATTGAACTTTGCACCAATGATTAATATGTTTGATCCAAAGTCACCTCAAGGTGTGCAGCTACCTTTGCCTGATATGTCCTCCTCTTCATCTGATGAGACAAAGACCTCAGCAAACTCACTTACAAGTGCCTCAGATGATGGGTCCTTCTACAAGCTTGCTATTCCTTTAGGTACACCTGAGACTGTGAAGAAACATCATGGAAAGATTCCAATGAAATACCAACCCATCATAACAGTCAAACCTAGACCTAGATCTGCTACAGATGGCGGTCAGAAATCTGGTGCTTATGTGAAACTGTCCCCTGGGTCCCAGCCATCACCACCAAGTCAAGTTGTGTACCCTACTAGTGTCATCAAGCCATCTACCTCTACTCCAAATGCATCAAAAACGCCTTTTAGAAATCGCTCGTCTAGTTGCAACAATCGAGTACGAGCTCACTATGCATCCACAGACATCATGTCACAGAGTTCAGGGAGCTCCTCATCCATCCCTTCCATCTCTTCATCATCCGATGGTGGATACATGGACATGAGGTCAGCGACTATCAAGAGTAACCAATCAGACACTCTAAGCAGTAATAGCTCCATTGCCTTATCTGACATTGACTCCAGCAGCTTGACATATGTCAGTATGTCCAGTGCAAACAGTACCCCGACAAACTCTACCCTCACCTTGACTCAAGATTCAGAGTCAAATATGTCTGTTCCAGAAGACAAAGACTCTTATATGACTCTTGGGCAGAACCCAGTGAAATCTATAAAAGACATGGCTGTTGTGAATGGGCCTACAGTGTCTAGTCCCCCAACCTTCTCCAGTTTTAATGGACCAAATACCAGATCATTCACATCGAGCTTATCCCCATCTCCCACTGTTGAAGCACCTAAAATGACCTTGCACAGATCTTCCACAAATCCTCAAATTTCGTGTGGTTCTCAAGGTGTTTCGCCTGCTGCTTACTCCTCCATACCTCATTCAAATTCAAGGACAAGCAACCAATCTCATCGACATTCCCTGTCTCCTCATCAGTCAACACCAGTGAACCATATTCCCCCTAGTCAGTCCAGCTCAGTACAGAGACCATCTGTTCTGGCAGTGTCACCAATACAACAGTCACAACGTCCCAAAGACAGGCGCAGATCTGCTCCTCTACTTGGACAGTCCCACAGCAGTTTTTACTCTCAAGGCTCACCAAATAATGCTTATTCTCAAGGATCGCCAAACAGTGTCTTCTCTCAAGGATCACCCAGTGGTTTTTATTCCCAAGGATCACCCAGCAATGCTTACACTCAAGGATCACCCAGCAGTGTGAGGTCAGCAGACTCGCAAAACTCTGCTAATAGTCGCAGTGACTCCTACAGAGTAGCCATGAAGACAGAATATGATCAAGAATCGCCGTCAACTCCAAACCGGGCTGAGTCATATCGAGTTGCAGTCACCAAGACAAACTCATCTCCCCCAGCAGTTGAACCAGAAGTTCCTAATAGAGCTGATTCCTATAGATTTGCAGTGAGGAACACTAATGGTCTTGTAGACAGTTCTCACAAAAGGAACACTTCTTATCGTGTTACTCTTCATGAAGGTGAAAGAGACAGTAGACTTGATGCTCTAAATTCATGGAATGGCAGTGGTAAGGACCTTCGTAGAATGTGCATCACTGACATTGACCAATTAAAGTGCTATTCAGATGATGATTCCACCAAAAAGACAAAGGAAAAGAGTGGAGGAGGGATATTTGCTACTATCAACTCATCCAAGAAAAAGATGAGTTCTAAATCAGACATTGAATCCTTGCTGAGACCAAACAAAACACAATCTCCTGACAGTGGGAGCAAAAGGTCAAGCAAAGCTGATAAAGAGAAGGACAAAAAGAATGCCAAGACAAGGTCCTCTACCTACATCAGATTTGATCCGATCTTTGAGGACAAGGAAGACTTCTTCAATTCATCTTCAGACACTCTTAGGGCACAATCTGTGTCGTCTCTGCGGCCGCTCTCTGCATCACACTCGAGTGAGACGCTGACCACAGAGGAGGGTCCCTTGTTGGCAAAGAGGTTGCAGCCTCCAGGGCCGGTGGGGAAACACAAGGGCTCAAATGGCAAGAAACCGGTGGATGAGAGAGCTGTCATGTCAATTCTAGACAGCATTAAGTCAACAATAAAATCTATTTCTGGTCGAGGTCCAGATAAAGAAGACAACCACTATGTAGCCCAGAAGTATGCTGCAGACATTTGAGGGTTTGGGTAGAATGTACAGTGGAACCCTATCAGCCTGGACTGTGCCGGTCAGAGATAATTTGTCCAGATTAATATATTTCTAGATTAATTAATCAAGGGTACTTTGTATTGTCCCTTTGCATGAATGTTGATGTCCAAACAGTCATTGTCCAGAAGGTGGCGTTTCCACACTGACGGAGTTCAGATTAAATGGGTTTCACTGTATATACTGTCATTGTAATGTTTCCATAGTGACTGATCAAGGTTGTATTTTCTAATGGGTATTAGTGTCAACAGCATGTAAATCCCTTTAGATATCAGGTCCATGACAAAGTCATTCCACGTGGATCTCCATTTTGTCACACATCAAAAGCCAAAATATATGGGTAAATATGTATATTGTCATACCGGTAGATACTGGAGGTATAAGGAGGTGGTAATTATTTGGAGTGCACTAACATGTAAGAATGATACTGAATAAGATCTGAAGTGGATTTCATTCCCAAATTATATAATAAACTACAAATAAACTTTATCAGTGAGTTATATGCAAATTGATTCCATGAGATGGGAGTATTCATCTTTACACCAAGCTTAAGCCATGTGGTACTGTTGTTGTATTGCTTTGGTGTATTTTAAATGTACATGAATTAGAGAATAGGATGTGATAATATCCAACATTATGCCATGGTATACATGTGTAGTGGTCACATGTTCAGTAAGTTTGAATGGGTATTATATTACCATGTTTGTACTGGTGCAGTATTTGACATATTAGTGATTAAGTTATGAAACCTGGTGTACGGAATGCTTGAATGTATGTCGAATACCCTTGATTCAGGTTTTCATAGAGATTTACTGATTCAAAAAATAACTACTCAATTATCACAAATATTAATAAAAACAAATTGTACAAATCAGTCAAACTCTGCTGAAATATATTTTTGCAAGTTTAAAAATATGTAAGTTATGATTTACATTTGGGCATTGCAAATGTATGTTTATGGCACATAATTGAAATTCTGGAGCATTTTATACAACAAAGACAGGTATCCACATTTTATCATTTTGGATTGAGTGTCTATGACATGTAAATATGCTAGTATTTAGTAAATGGTTGCTGAATCAGTAATATTTGATATTAATAACAAGAAATATCAATTTCTTTTGTCATGTGCAAAAAAACATCCATCATAATAGATTGTGAATGATGTCTGTCTAATTGAGGGAATGGTTCATGATAAAAGATTGATCTTAGGTATTTTAACATACATGTATGTTATGTTCATATTCTTCAAAACAACTCATACTTTTTAAATAGCAATCAGCTTTAATACCTCATGGGTTGATCTGTAAATAGTTTGTTCATCAACATGTTGCTACAATGATAATTTAAGGTAAATATTCAGTTTTCACCACTCATCACATTGCCATTACTGCTGCTTATTCATACACCCACTATATCAAGTAGTCATTCTTATACTAGCAATTAGTTGTTTTTGTTATTGTTTTTGACTGTAATTCAACAGAGATTGATGTTCTGATTAAAAAGATATTGGTTATTATTCAAACTGATTAATAGGAAGAAATGTCACTGTATTTTAGATACCTATAAAAAAATAAATAATTGAAGGATCCATGAATCAAATCCTGTTAAATATATGTACTGCAATGGCTACAATGTGTTCAGTGCAAATGCTTTTCTACCACTGCCATGTCATGTAGTCATACAAATCATTTCTTTTCTTGTCATCGGAGCAAGTTTGTCTAAGTTATTTATTTATCATTGTTAATCTAATTCCCGGAGTCATCGCTATTCACAACTGAAGTCATATTTTCATAAATATTGTTTAAAATAAGAGGAAAACATTATCTTTCTTTGTCATTAATTCAAGATGTTTGTCTGTGAACTCATAAGTGTCAGTGATGACATGAAACATGTACCATAGATTGGGATGTAAGTACTCCTGTAGTTCATCTAACTTTCAGTTTCCTTGTGACATGAGGTTAATTACATGTTTTTAATATCCCACATCATGCTATCGTTATTTACACAGATTGTTGCGATCATGTGATCATAATTGCTGATTTTACCATCCTATACAACCCCACCTAGTGGGACTTCATCTATCCATCCTGTTGGATTTTATAAGGCTGTACATTTTGCATTCTAATCATTTTTATTTGTTTAGATTGTTTAGCTCATTGAGTGCTTTTTGAGTTAGAGTGACCATCCTATGATGGTTAAACAGTGTGCATATTTACTGTCAACATTCCTAGAATCAGAA
>HGI_T23406
ATGATAACCATGACAACAGAGACACTGTAATTCCTGTATTGAACTTTTGCTGTGGCCGATTGGATATCTGATCAATGGATAATAATTTAACGTCGTCTCTGCAATAGTTTAGTCATATAGCGACTACAGAAATGTACTATATCATTCCAAAATACGTCAAAGGACAGTAATGTAACTGTTAGGATTTTCAATTTGGATATTATCCCTGGTTTAAATAAGGAAGATCACTCGGGCCATCTCGTTATGTCGCTGAAATGGTACTTGGACCTCAGCTTATTATTTTAACAATATTTAACACAAGTCAAAACTTACACGGCAAATATGAAAAAAATGTGTTTATGTCATATCAGTAGCGAAAGTAGTCATTATCAAAAGGCAGGATGAAAATAGTTCTCTGTTTTCCGGCGATTGTCCTGGATAGCCAAGTAATTGTAACGTTCACTCATAATACCAAACATCTCGGTTCGATTTCAACATGGGTTCAATTTGTGGAACTGCTTAACATCCCTCGCCGTGATATAGCTGGAATATCTTAATAATCGGTGTGATACTGAACTCGTCACCTTTCTTCTCTAAGGAGACTTTACAAAATATATTTTGTCGTGATTTCTCTCCAATAATGCGATTAAACATTCAAGGTATATACTCTTTACAAGCACTAAAACTTTTTTATGCTTAAGAGCACAGCTATCTCTTTTATATCAATTATTTGCGACAGAATACACTCTATTGATCATTGTTGTCGAGTACATAAGTTTTGTATTACATGAGAAATAAAACTCACCGCAACCTATGTAGTGGTTTACGTGCAGCCAATGTGTGTGAATCAGGAGATAATGTACTTAGATAGTTTCTTGTAGAGAGAATATCAAAGTCGGTGCAGTAAGCGTCCGTATGTGCCCTGCATGTTCGTAGAGAGTTTCACATCCACAGAATGGTTACAGTCGGCGAGGGCACATTTACAGAATATGTCTGTCTGTATGCATGTGCTAAGAGAGTTTCACATCCACAGACTGTGCATGTGCTACCCATCGAGGGTTTCACATTTACAGACCGTCACAGTCGATGCACTACGTGTCTGTATGTACCCTGCATGTGCTAAGAGAGTTTCACATCCACAGACTGTCACAGTCGGTGGAATATGTATGTATGTACCCATCATGTGCTCGGAGAGTTTCACATCCACAGAATGTCACAGTATGTGCAATATGTGTCTGTATGTGCCCTGCATGTGCGTAGAGAGTTTCACATCCACAGAATGTCACAGTCGGTGCATTTTGTGTGTATGTGCCCTGCATGTGCTCAGAGAGTTTCACATCCACAGAATGTCGCAGTCGGTGGAATATGTGTCTGTATGTGCCCTGCATGTGCGTAGAGAGTTTCACATCCACAGACTGTCACAGTCTGTATATCATGTGTCTGTATGTGCCCTGCATGTGCTCAGAGAGTTTCACATCCACAGAATGGTTACAGTCGGTGCATTATGTGTCTGTATGTGCCCTGCATGTGCGTAGAGAGTTTCACATCCACAGAATGTCACAGTCGGTGCATTATGTGAGTATGTGCCCTACATGTGCGTAGAGAGTATCACATCCACAGACTGTCACAGTCTGTACATCATGTGTCTGTATGTGCCCTGCATGTGCGTAGAGAGTTTCACATCCACAGACTGTCACAGTCTGTATATCATGTGTCTGTATGTGCCCTGCATGTGCGTAGAGAGTTTCACATCCACAGAATGTCACAGTCTGTATATCATGTGTCTGTATGTGCCCTGCATGTGCGTAGAGAGTTTCACATCCACAGACTGTCACAGTCTGTACATCATGTGTCTGTATGTGTCTGTATGTGCCCTGCATGTGCGTAGAGTTCGTCCATGATCCTTGTCCTTGTTTTAAGTACGTACTTAACCCAGTGAATCCTAACACATTTTGTGTACTGATTACTATAGTTGGTTTCCAGTCGAGTAAAAAGCAGAACGTTATTTGTTGAAGTCTCGCTTACGTTAAATATATATATAATCCTACAATAAGATGTATTTCTGATATAAGTTTGACGTTTGAGTTTAACTGAAGGTACGTTCAGTTATTTATAGGTACATCCTCCAATAGGAAGTGCACGCTTTTGATCGTGTTTGACTCTTTATCTGCATGACCGACGCGCGATAGCCGTATGTAAACTACGATTTATTAACACCGTAGCTTTAGCTTTCGTTGTTTGCACAATACATATTCTGAACTTACGTGTGTAGATTGTGAGAGAGAGAGAGTTTGCGCTTGCCTTCGTGTTTAGAAAGCCATATTATATCATTTACAGTTCGCGCACAGAATGTAAAGTTTTACTTCCTTCTTTCCTGGCTCTGTTGTGTGTTCTGTGAGGTGCGGCCCTTAAACGCGCCAGAATCCTTTGATATTAGGTTCGAAATCTAGATTGGCCTGATTATTTTATTCAATGAACATTTATTGAAAGCGGTGTTAAACACATCTCAGAGTGAATGCATGTTTTATGAGTGTACAGTGCGTGGATGTTGTGCGTGGAAGTTTGTGAAAGGCTGGATTTAGGAAAAGGACATAGTCCGGGAGTTTAGCAAAAGAATACGCCGGGCGTGTTCAATAAGCTGAGCCCACTCAACAGCTCTCGTCACAATCTATAGAAACATATTTGTAAATGAGCCCGCTTAAGATGTTTACACTATTTTGTATTTTGAAGCTCAATGGTGTGAATATATATATAAAATTGCCAACTGCCTAGTGTCATACATTTCACGTACATATTACCGATTTCCATATTTTCCTGACATTTTTATGTATGTCATTTTTAGAGATTAAATCATATTATAAATCATTAAAAATCATTTTCATTTGTTCATGTTGAATGTTTGCACACACGGCTATGACTATCGAGACAATATTTACCCGTTGAACGTTTTCATTGAATTTGGGGCTAACCTACTGATTTAGCTTTGCAGCATTTAACATGTAGACTGGAGCCTAAGTGCACATTAAAACAACATTAATCCTCACTCATTTTCTAACACTTATTCCTATGAGACTGTATTTTGTATTTCTAATTCACACCACCTAATACATGTGATGCACATTTCTTGTGTATTCATATTGTTCGCTTCTTCTTTGAAATGTTAACAGGACTGTTGCAATTGTGAGATCATGTTGTGTATATATTTGGTCAAGTACTATGCAACAATAAGCAAATGAATTACTGGCGACGTCAGTGACATTTATTGCTCGTTCACAAGTATGAGATACCACACACAGCTGTTGACCTCATATCACATGTACAATGTTCCATGGACACCTGCAGATGATAATCACATGTACATGACGTGTCAAATCGCATTCATGTGATGGGCTTCAAACATTGTAGGTTATGTCAAGCTCACTGACCGCGCTTCATACAGTTCGATTGCATAGAGTGAGTGAGTGAGTTGTGTTTAACGCCGCTTTTAACATTATTCCAGTTATATCAAGGCGTGCCAGCTTAATGTGGGAGGAAAGCCCGAAGTGATGCAGGTCTCAGACGTTAACCACAATCTGCGTGTCCAGGGGACGCAACTCTGCATAGCGAATCGCGGCGCCTTGGGCGACTGGGCCACCCGTGCCCCCCGATTGCAGAGAGGGATACAGATGTTATAGTATTCTTCATCTCACTTTTGTATGTAATGTCGTTTAGTGCAATCTACTATTGACGACAGCAGAGAAATCAGAATCAAAATAATTAATTGATGATATGGTTCACACACCGTGTGGACAGGATTTCGAGAACAAACTGGTATCATCACTATTGGATAGTGATTCATAGACACATGCTCGTGATATAGTCGGAATCGTACAATCGATTCTGCTTTTCTTATGAATATGGAAAGGGTTTTCTCACTTTTATTTAACCAGCTCTCAAGACGTGAAACAAGATAATGTGTACATGAAACATAACGTGCATGCTCAAGTGTAGACATGCGTAATGATTATGGTTAAATACTTCTTGTGGTACAGTTTCGTGCAGATCCTGCCACCATTTTGAATTAACACGGACAAATAAAGATAATACAATTGATTTGATTTCCAATGCTGTATACAGAGGTGAAGATGCTCAGTTATCTTGACTAAAGACATAATGCAATCTACAAATTGAGGATTTGTCTGAACTTGAGGCTGGATATTTTTGCTCTGCGTCTCCTTGACTAAAGTAATGTAAAACTTCTATTTGAACACATAGAAAGAACGATCGGGAAGGCCAGGGACGCATTTAGCACCCAGGGGAATGTCTACTTATTGTCTAAATATTCTGTGCCCAATTGTCAGAGATAATGTTCATCAGTAAATCCAGCAAAAGACATACATGTTAATGTTACACAAATTCAATCCATGCGTTTGGTATGTACGTAGTGGTACGAAGCATCGTTTCAGTTTTATTTTAGCGCGCCAGCTTGATGTGGGAGGAAGGCCGAAATGATGGAGGTTTTACCACTTCTGAGAAACCCACGAGCTCGGATGTAGTGCCCACGAGTCGCGTGAATCTGGGATTCGAACCCAAGACTATATGATCATTGCATGCCAACTCTGTTGCTACATTCAGTGTCGACATGACTGGGACAGAATGAACCCTAAATCTGTCACCCACATCCAACACGCAAAGGGTCATAAATCTGTCACCCACACCCAGCACGCAGAGGGTCATAGATCTGTCACCCACGACCATCACACAGAGGGTCATACATCTGTCACCCACGACCAGCGCACAGAGGGTCATATATCTGTCACCCACACCTAGCACGCAGAGGGACATATATCTGTCACCCACACCCAGCACACCGAGGGTCATAGATCTGTCACCCACACCCAGAACACAGAGGGTCATAGATCTGTCACCCACACCCAGCACACAGAGGGTCATAGATCTGTCACCCACACCGAGCACACAGGGGGTCATACATCTTTTACCCACGACCAGCGCACAGAGGGTCATATATCTGTCACCCACACCCAGCACACAGAGGGTCATAGAGGTTAAAGTAGGTTATGTAACTGTCACCCACACCCAGCACACAGGGGGTCATAGATCTGTCAGAAACACTCATCACACAGGGGGTCATAGATCTGTCACAAACACTCAGCATACAGAGGGTCATAGATCTGTCACCCACATCCAGCACACAGGGGGTCATAGATCTGTCACAAACACTCAGCATACAGGGTGTCATAGATCTGTCACAAACACTCAGCATACAGAGGGTCATGGATCTGTCACTCACACTCACCACACAGAGGGTCATAGATCTTACACCCACACTCAGGATACAGAGGGTCATAGATCTCTCACCCACACTCAGCACACAGAGGGTCATAGATCTGTCACCCACACCCAGCACGCAGAGGGTCATAGATCTGTCACCCACACCCAGTACGCAGAGGGTCATAGATCTCTCACCCACACTCAGCACACAGAGGGTCATAGATCTGTCACCCACACCCAGCATGCAGAGGGTCATAGAGGTTAAAGTAGGTTATGTATTAGGAAGAAAAGTGGGTACAAACCTACAACTTTAA
>HGI_T08489
ATGGGGTGTACCGCTACAACGCTGCTCTTGTCGTTCTGCGCGACGACCTGTTTCTGTGTATTGACATCCAGCGACGGCATCAGTGTCCTACCTAGCAGATCCGACTCAACCACAAACGGGAAAGATTGGACATTCTGCTATCTGAACATCTGCATGTGTTCGGGGCCGCTGGCCAACTGTCGGTTTGGTCATTTGACGTACATTCCTACATTGTGGGACAACATTACCCAGCTGAACTTCACAGATAACAACTTGCATTGGATCTCGAATGATACGTTCGCCAACATCACCCATTTAAACCTGCATTTCCTATCTCTTGCTTGGAACAAAATACAGAACATTTCTGATGATGCTTTAGCTGAACTTCGTGAGCTCAAACACCTGGATCTCACAGGAAATGATCTTCTTACTCCGATAGATCTGGCGACGGCTTTTCAAGGTCTTGATAATATTCCTCTCCAAAGCCTGACGTTATCAGGTATGAAGTTAAAGCATGTGCCACTGAACATGTTTCATGGGATGAAGAATAACGTCCTTAAGTATCTCGTCCTGGAGAAAAACCATCTGGAGGAATACAACCAAGATGCGTTTTCAATCCTCGGGAATATACGTGTTATAGAATTAGGGGGGAACAAGATTAGTTCGTTGAAGTGGGGCCACGCTCCATATTTGAGCAGACTGGCACTTGATGGCAACGTAATAACAGAAGTCCCATCCTTCTGTGGCGTTAACTCAAGTTTTTATCCCAAGTTAAAGATGCTGTATCTTGAGCACAACCTTTTGACTGAAACAAGACCACACATGTTCAAATGTTTACCACACATCAATATTTTAGGACTCAATGCTAATCCCATAGAAGGAATTGAAACAAACACCTTTTCAGAATTACCCAGACTCAAAACCATCTTTCTAAAAAATCTTAAAGGATCCAAAATGTACATCAAGAATCATGCGTTCAATAACAGCAACATCAAACGACTCACCATGGAGGGCAGTCATTTTACATACAGTGACAATAACGTTGACGCAGACTCATTCAGTGGCTCCACAGGCTTAAAGAGCCTTGACCTATCATTCAGTGATATGTATGGCGTAAATGAAAGTTTCTTCATGCGGCTGTTCAAGGATCTTCGTGGATTAGGAGGCCTAGCTTTGGGTGACTGTAAACTCGTGTCTGTTCCTGACGCTATTCCTCTGATGCTGCACAATCTGGTATATCTTAAACTATTCAACAACCGGTTGACGTTCCTGCCCAAAGACCTATTCAGAAACTTAACGAAGCTCACTCATTTGTCTGTTGATGGTAACAAAATACCAGAATTTGATGAGGATACCTTTCCCGAAAAGCTTAGGAATCGACTCAGAAAGGTAAATCTGGCCAATAACCCTTTTTCTTGCACTTGTTCCATTCGCTGGTTTCTCTCATGGGTACATCAGGACAAGAACAAGTTTCTACAATTTCCCTATTTCTACAAATGCAGTTCTCCAGCATATTACCTGCATACATCGTTATCAGAAATTTCGTTCTCAGAACAATCCTGTTTGTTTGAGAGAACAGTTTATGTTGCTGTTCTCGGGGGAACCGTTCCTCTCATCATTGTCTTCGTGGTATGTGCACTGTTGTACAGATGGCGTTGGCAAATACGGTACTACATGTACTTGCTCCGACGTCATGATGACCGAATAGTCGACGAACAACATCTCACTTACGATGGCTATGTGGTGTACTCTACAGATGACACGCCATGGATCATTAAGGAGGTGCTTCCAAACTTGGAGGACAAACATGGCCTTGCTCTCTGTGTACATGAGAGAGACTTTGACGTTGGAGGGGCGATCGTTGACAACATTGTGGAAAGTGTGGAGGATAGTAGGAAGGTTCTCATTGTCCTGTCTCAAAACTCGATCCAGAGTGAATGGTGTCAGTTTTCCATCAATTATGCCCATAGAAAATCACTGGTAAACGGCACAGAATCTCTGATTGTGATACTAAAAGAAGAGATCTCAAGTAGGTTTGTGTCAAGCAGTATCCGGCTGTTGCTGGATCCCCAGACGTACATCCTGTGGCCAGCAGACGATGAAGATGTTGAAGCAAGGGTACTTTTCTGGGAGAGAGTAGCAGCTCGGATGAAGGGGGTAACTGGGAGAGAGTAG
>HGI_T16503
ATGACGGAGCTGTTGGACAACATGACGGGATATGGAGGCAGCGAACCACCATCTTACGTCTTCGTCCGGCGGCTGCAGACTGTGATGTTTCCGATAATATGTATTGCTGGAACGGTTGGCAATTGTCTTGCAGTCGGTGCTTTCTTCAGCAAAACATTGCGGAACACCTCCTGCTGTTTATATCTAGGTGTTAAATCACTGTCAGACATCGGATTTCTTATCAGTGTGTTCATCATATTCCTGTTTCGTGTCCGCGTCGGGATCATGAGTATACAAGGGATCTGCCAGATAACAATCTTCCTGTCCTACGTGTGTCCCTTTCTTTCAATATGGCTCGTGGTGGTCATAACGTTTGAGAACTTTATCCGTATATCCCAACCTGCTCTGGTCCCCAGAATCTGCACAACGAGAATGGCCCAGATGGTCATATTCATCTACATCACAGTGTCCCTTGCAGTGTATAATTTCCCTTTCTGGACCACGGGAGTAGACTACGGGATGTGCTCAGCTTTGCCCCAATTCCAACAAATCTCCATCGTCTATACCTACGTAGACAGTCTCCTGACCCTTGTGTTGCCGCTGGTACTGATGGTCATCCTTGTCCCCTTGGTGACCGTCAGTGCCCTTCAGGCCCACAAGAGGAAGATGAGGCTACAGGCTGGGAAGCAGAGGAAGGACAAGAAGGCTTCACCCGAGGCGCAAGTAACAAGACTCCTCTTTGCTGTGTCTATTGTGTTCATTGTTCTTCACACCCCAAGTCATTCCATAAGAATCAAGGAACTCGTGCTGCAGCTCGTATATAACGTAAGCCCGTCTTTTAATGACCTGATTGTGCACAGGATCTTCGAACTGTTTTATTACCTAGATTTCTGTGTCAGTCTAGCTGTGTATTTAATATTTGGTGGTAACTTCAGAAATGTGTTTAAGAAGAAGTATTTCTCACGGTGCAATGGCAAAGAGAAGGAGAAAGAACCTACAACATTGGAATCTCCAGTGTCACAGAGACTCATCAAGTGACTGTG
>HGI_T08344
TGACAGTGAGCTTCCGACAAATATACAAGTTACTTCTGTGACGTCATCCCTCTGTCGTCGTTGATTGTGAGCTTCCGACAAAGATACAAGTTACTTCTGTGAGGTGAGGTGAAAAGGGGTATCGTCATGTTCAAGACTCAGTAGACTGACTCCGAACTGACCAGCCCTTGTTCACATGGGCTTGTGAAGCAAACCATAGCAGCTACAAGATATATGGTCACACACAGTGTCAGTACTATAAAAAAAGGTTCTATATAGTACTGACACTAGGTATATCTTGTAGCTGCTATTTCTTTGCGTTACAAGCCCCTGTGTCCGTTTTTAATCTTTATGCCGAGCGTCAGGTTCTTCTGTACGATAGCTAGTTAAATCTAACGTGATGGTAGTATCATGTTGTGGGGGGCTTGTATGTGTGTGTCATACTGATATCATGGAAGTCGCATCAGAAATAATGTGTTTTACTCGCTGTCGATCGGGACATTTGTTTCGCATAGAAACAGTATGACCCATTTTAATCACATATTCTCATGTTGGTTGGTTGGTTGGTTTCTTGTTTAACGCCGCACTCAGCAATTTTCCAGCTATGTGACGGCGGTCTGTAAACAATCGAGTCTAGACCAGACAATCCAGTTATTGACATCATGAGCATCGATCCACGCAGTTGGGATCGATGACATGCATCAACCAAGTCAGCGAACCTGACCACTCGATCCAGTTAGTCGCCTTTTACAACAAGCATAGTCGCCTTTTACGGCAAGCATGTGTTGCAGAAGACCTATTCTACCCCTGATCTTCACGGGTCCATTTTCATGTAATAGTTCTGATATAAACATACTGTGAATACACAATGCCGTTTAGAAGTGGTCAAATATAACAAATAATAACACTTTTTTTGTAAAGTACAAATTATAGAACTTTTTGGCTTGAGTCCCATCCGCGATTCGAACTCACACTCGAATAGTGAGGCACCAACTCGCATAGCACTCTTTTGCACGTGGATGTTGAATTTTTAAAACCATAAGAAAACTAGCCCAAGATGTCCCTAATATAACAGCCTCCTTTGGTCGAAGAAAGTAAGAATATAGAAGACAAGTTGTACATACATTAGTATGCCAAAGTCAGCGATCAAACCCACTCAGCCACCGCGGCTGACAAATACTGTTTTCAACATAAAGAGCTGAATACAGGTTACCTGGAGATTTAACCGGGCTAAACTTAGAGTGAGGATTCAAATGTTAAATTTACACACTGTCTGTATATAAGCTGATCAAATCAGCTGTTTCCATCCATCGTTGTTATTGTGATTAAAAACCTCTGGTTGATAATTTAGAATCAAGTGTTTTCCATATTCGTGTTCTAATTTATCGTTGCACCGACAATGATCTCCGCCATATGCATGACGACGGGCCTTAAGGAGTGTACATTTAAATACTCAGCTACTGGGGAGTTAGTGAGAGTTGAACCTCGCTTTGAACAGTAGACGTGCCCGCTAAGGTAGAAGAAAAGCACAATCTCATTAAAATCAGATCTTAGCTCTCACTATCGCGAAACAAAATGCTTTTTTTAGCGGCAGCGAGAACTAAGGTCTGATTTTAATGAGATTGAAGAAAAACACGAAATAACTTGAGGCACTTTGTTGAATCATATGCGATCTAAAGTATAGACTAAATTAAAATTAAACCCAACTCAAGCCTAGAATGATTTGGCAAATCTAGATTAATCTCAAACCTTTACGCATTGCTCTGGTATCCATTTGATTTTACTTATTATTAAGATTTAACTAAATTTCTGGGACTAAATGTTGGTCCAAGGTATGGTGCTGACACTTTCATTAATCGAAGAAACTGAAAGGAGTTTTGAGCTCATGTTTTGATCATGTTTTTCTATATAAAAAATAACAATATAATAAATACATGTTAAAAAGATGGGCACCGTAACTTTTGCCTTTGTATATAAAATCACATGTGTTTGATACAAGTTTTTTTTTTTTATCATAGGATTGAAATACATGTATAACAATATTTATTCCTTCCGCATGTTTTATGACGAATGACATTTTCCTCTTAAGCGACATGTCCTAGTCGCAGTTTTGATATATGTATGCTGTAATCCAGCATGATTACACAACACGAACCGGTGAAGATCCGGGTTAGAATTCGTTAACAGCAAGCCTTGCTTGTCGCGAGAAGCGACTAACTGGATCGAGTGGTCAGGCTCGCTGACTTGGTTGATGCATGTCATCGTGTCCCATTTGCGTAGATCGATGTTCATGATGTCAGTCACTGGAGTGTGCAGACTCGATTATTTACAGACCACCGTCATAAAGCTGGAATATCGCCGAGTTCGGCGTTAAACAACAAACAAACAAACTAACAAAACAACAACACAACATGATAAATTTATTTACTGATATGGGCTTTCATGGACACAATCCATCTGGTCTCGTGTCAGCAGTACACTGCGCAGGGCTGAATAACACCTAGTTGCAATGCTACCAGTTGTGTACCTTGATATACCAGTCACTGACCACTGGTCACCTCTACCAGGCAGGGCTGCATGGTTGCATGGTTGCTGGCACGGTGTATGTATACACCGACACGTAGTAGTTCTACAAGGCGCTGTACTGATGATACAATGGTGACCCCTGACCTGTCACCCCCCTGATATATCGGTCACTTGAGGGCATGTCACTTACAATAACATGGAGACATGTACATGCCTATCTCGTGACTCGGAACACTTCATCAAACCACATTCAGCTCACGTCATGGGCACAAGCACATTCACGGATTACAGACTGATGTTATTAATACGTGTCCGCAAGTGTACTTATCCGGACCAATGAGTTACACGTATAGAGTTATTATTATACCAGCATGTGTGTCATATTGAGTTGACTAAACGAGTGTCAGAATACTTGAATTTTCCGAGCGAGAGTGAGGTCAGTAAATCAGTAATAATTTCAGAATATTTTATGATAAACTCACAGCTACAACTAACTTTTCTCTGATGTGTGATAAATGGGAAAATGAACTTAATCAAAGCATTTTATGGAATAGTGTTTTCTCTAATTGCACAATGTGTACCAATGGTGTTAAACTAATAGATTTCCAGTACAGATTCATAAATAGAGCTCTGTATACCAAAAAGGAATGATTGAAAATGAGTGAGTGAGTGAGTTGGGTTTAACGCCTCTTTTAACAGTATTCCAGTTATATCACGGTGTGTCAGCTTAATGTCGGAGGAAAGCCCGAAGTTATTGAAAATGAAGTTAATGGATGATGATATATGCTTTTTTTTGTGTCTCTGAATCTGAAACCCTATACCATGTGTATGTAGAATGCATTTTTGTAAAGGATTTTTTGTTGGAAATTGAAATGTACCTAAACTCGAAACTTACATATGATATTCATATTACCATTCTGGATAAGTTATTTTGCTACAACAAAAACAACTTCTATCTTTTCAACCATATAATTCTTCTTGCAAAATAATACATTCACCAGTCAAGCATTAAGAAAACTCCATTATGCTTTCCATTTTTCATAAAGATATTGAAAGGTGTGTGTAAAAAAGAAACATTTATCGCAATGAAAAATAGTAGTTTTAACAGATTCGACAGAAAATGGAAGGAATTATCAGCCTACTTATAATTTCTCAGTCAATCAATATATGTACATACCCATATCTGATCATGTTTTAAGATTCTATGAATTGCTACACTTATATACTTCATGTACCAATGCTTCATTCATGTCTATTGAATTGAAATAAAAAAAAAATGTTTAAATAAATAAAATGTTTTTTTCTTTATTACCCATTATTTCTTAATCCTTTTATGCTCAAAACAAAATGCACTGATCACGACCGCCGTCTCAGAAACCACAATTGTCGAATGACGTCAACAATTTTCAGCTAGGACGTCATTTCGTGTGACGTCATTCCACCCTGTTGTTTACGCCGCACTCAGCAATATTCCAGCTATATGACGGCGGTCTGTAAATAATCGAGTCTGGACCAGACAATCCAGTGATTAACATCATGAGCATCGATCCACGCAATTGGGATATATGACATGCATCAACCAAGTCAGCGAGCCTGACCACCCGATCCCGTTAGTCGCCTTTTACGACAATCATAGTCGCCTTCTAAGGCACGCATGGGTTGCTGAAGACCTATTCTACCCCGGATCTTCACGGGTCACCTCTAAATAAGAGAGAAATTGTGGCCATGCGAGTAAATGACATAATGACATACTTTTAAAAAAGGGAAGGCGATCCTGAAATAATAAATGTCATGATTTAGAAGAAAGATCAGCCAGCAAGAGTTAGAACGGTTTCGGTACATCCCAGACAAGCACGTGAGTCATGCAATTTCTCCGTGCACTTGGGTCATTCTTGATTTTGACACTTCAGTGAAAGGTCGTCAAATAGCTCTGAGCCATTAGTATTGTTGGTTTAAGTCCTTCAGCTAAGTACTCTTGCTATTATACAGTATTTGGAATGCGCCCTCAACAACGTGGCAAAGGGCAACTACAATGTTTCAAACTGGTTAACCTCAGCCAAAGATTGCCAATATGTTCAATGTGTCTCTTTCTGTCATTTGCAGCCTTTGAATCAGACTTCTGCAGACAACAAATGTTAATGATCGGTAGAATAAGAGTTATCGTTCTTGTTGGAAGTAGTTGCGTTCATACGCCAATTTTGAGGGGCACGAGTCTACAATCGGCTTGTCCCGGAATGGGACGAGTTGGTCACGAATGGTTACGGAAATGTGCAACCATTCGCCACCACTCGCCCCTTTCCGTAACTTGTCCCGAAATAACACAGTTGGTCACGAATGCTGCTTGCAGGGTTAGGAAAAGGGCGTGTGGTGACGAATGAAAGAAATTCGAGACGCATTTTGGATAGTCGAAGGAGGGAAGTAACTCTGCCTATCGTTATGTTTGTCGTCGGTGTAATCTATCTTTAAATACCTTAAGCAAATAACATACCCTGGTCCCTTGACCACAAGTACAGGACGTTAACGACCACACCCTGATCCATTTTTGCAAATATTTATGAAAAGTATTATCAACCGAAGGGATTGTTTTCCTTAACTGTTTTTATCTTCTTCTGCCGTTGTCTGAGCATGGAAATCAGAAACAATAAACAATTACTAATGCTAACTTGCTGCCAATCGTTTGCGCATGTGTACCACGTACATCCATAGACCATGTCCTAGGTGCGCTGCGCAAGCGAAGTTCCACCTAAAGCATAGCTTGCGCAGCGCAGCTAGGATATGCTACCAGTCTCTGTTTTTCCGTTCCAGTAACAGCAAGAGAGACGATATACCGACCTTACATGTAACCATGGAGAGTTATTTCGTTTCCAAGATGCAGCTATCAACGAATAACAAGTCAGGTGTTCACAACAACAGAGACCCGCCCGGGTGTAACTGAGCGTAAACTGTTGGTTTGATATATTTGGAGCAACGGTCATCCATTAGTCTGTGCACAGTTGCGTCCCTTAGCTGTGCCAGGGATCATCGGAGCATTTGTTCGAATCCGGAATTCGCCTTAAACGTGATGCTTGCGCGAATACTATGCCCGATTTCGTGAATTTCACCGAAGAGGTAAATGTATACAGCACCCGTAACTTCGGACTATTCTCCCTAATTAAACTATGATCTGACGACGGAAATACAGTAAACTACGGTTATAACGAACACAAAGGGACCAATGATTTTAGTTCGTAATAACCGTAGTTCGTTATAAGCATATTTACAGCATATATACAACAGATGGTCGGGACTAAAATTAAGTTCGTTTTATCGGTCAGTTCATAATAAGCGTGTTCGTTATAAACGCAGTTTACTGTATTCTTCAGAGAGGCGTTAAACCCCACACACTCACTCAATTTTAAATGTCTACACATATAGTGCCGAGCAATAGAAGTATACACCCATGTCTGACGGTGGCTAAAAATGAAACAAATAAGAGATTGAAGGTTATATGCTATGTGGATAAATATGACACGGGTACCATAGTTATGTTTTTGGACGTTAAGTTTGCAGTGTTTTAGCAACTGTTTCCAGCCTCGTAACGTCTTGATAACATTTGTAATATTTTGGTTTATCATATAATGGGTAGGCTTCTCGGCAGGATAAAGCCAACGGATAAAAACGATATCCGTTGGGGTCATATGCGGATAGAGATGCAAATATCAAAGGTCAAGTGGGGACTACTTTCACTGTTTATAAACAAACATGGCGTCGCCCTCATCATTCGGCGATCGAGTCAGAATTAACCATCGGGAATCTGGATAAACTACAGGGATAATTGCTATCATTATCAAAAGAACAGTCTAATATACTGAAAATCAGTCTCTAACGTAGATAAGGCATTTTATAAGTTTGGGCAACTTTAGAGATATAAATTTCGAAACAATTTTGCGAGGGCACGAGGCCTAGCCAAGCGGGATCAGTAGCCATATCTGTGCTTGTAGACCTCTGCGGCTTGAAACCTTCTCCACAAATTAAAATAGTTGGATTTGTCCGAAATATGTTTGAATTGTTACCTTGTTTCGTTTTGTCGCTGTGTGTACATCTGACTACACTTCTTAACGTTATGACAGGACAGACCGACTGTCAACAACGACTGACCGTGGCCGTGACGTCTCATAGACTAGGGTTAGAGTAGCTTCCCTTTGACAAAGGGCAGTTACTCTAGCGGACAAACAGATGGATTGCCGCGAAAGGCAATTAAAAACAATTGTTGATTTGCGTATATGTTGCTTCGCCACTGTATAAGAAACAGATTTCAGTCGGAACTATATTGGCTACTGTCACTGTCCGACTGACACATCACTTACCCTGTGACGTAATAAATATTAATGCGCGCATTCCAGAAAAACTCGCAATGTTTCGGTTATGTATGTGAGAGAGGGAAAGCGATTTTGAAGCACAGAATTAAAGAATGACATTATATGATAAAGAGGTTATCACGCTTGTGTGTTTTAGGGGATGGTAAATATCCGTTTAGGAATAAACACTATGTATTTAGCTCGCCAAGGCTCGCTAAATACAATGTTTATTCCTAATGCAGGATATTTACCATCCCCAAACACACTCGCGTGATAACCTCTATAAATCTAATTTTCAAGGGTATACTTTCTTTTGCCCGACAGTGTAGACGGCATACACGATACACATTCTTTGACACTCCAGGGAGGGAAGGAAATGTTGAAATCGACACCGAGTTTTGTGATATCGACAACAGCGAGGATGCTGATAACACTGAAATAGACACCGAATACGCCTGTGTTGACAAGATGGCGGTCTGCAAGCTGATGTGTTTCGCCCTGCTTATGGGGGCAGTCTGCTCTTCAACAGGACGGGTAAATCTTTGATGTTTTGTTGAAAAAATCTTAATATAACGTTGATTGGGGTTTTTGAAAATATTTTTTTGTTTTCTTCGATCATTATGTGGCAAGACGCATTTGTGTGTCTGTCAAATCGTACCATAAAATACATATTTATGGTACATGTAAGTGCTTAATTAATCAATTAATAGGCTTACCAAGCATTGACCTTTCTCTTAATGACAAGGTTTACTGTTGTGAATGTCTCTGTGGGATTAGGATAATCTTTTAATGCTACGTCTTTGTTTACTTTCATCAAAATTTGCCACAACTGCCACATTGTCAGAGCTTGATGTCTCTTTTAAGCTATGCACGTTGATTTCACGTCCTTTTTGTATTGATATGACTAATCATCAATATTGGACTAACCATTTCTCTTGTGGGCACGGGTGGCCCAGTCGCCTGAGGCGTCGCAGTTCGCTATACAGATACTATGATGATGAGGTCGAATCCAACATTCGCCCTGACCATGTATCTAGGCTTGTCACCCCCACCCCGTGCTCGTGGGTTGAAGTATCTGAGACCTTCATCACCTTGGGTCTTCCTACCACTGTACCACATCAAGCTAACGCGTCGTTAAATAACTGAAATACTGCTCAGAACTGCGTTTAACAAAACTCACTGACTCTACGTCTCTATGATATAACCATGATTTAACGTTCACGGGACAATAATTCATAAACGGAATTCCAACCGATACATTTTATATATGATTACATTATATCATAATGAAACAAGTATACATACATACTTTATGTAAACTTTCTTATATGTAGTATCTAACAAATGCATAAAAGTAATTGATTATGATTAGTAAAATTATTTGCTAAAAAAAAATCACAAAGCAACTTACTGTTTTCTGCGGTACATCCTACGCGAAAATATTGACATTGTACACTGTCTCCCTCTCATTAACACATACGAAATATAAACCTATAAAATCGTTTTACAATAATTTCGGAATTGATTTCCTTGTTGCATATTGTATGACCGTCTTCGTCTTTCAGGCCAATGAAAATGCAGAGAAGAAAAGGGGGTTTCCCTTTCAGTTTGAAGCACCAATGAACGAAAGAGGTAAAATCGCGACCACATATATACAGTGGTCAACCGAAACACAAACAGCTTATAAGATTAGAAAGCTATCACTGGATAGTCACAATTCTGTTCCTTTTAAACAACATCCAATAATATTGTAAGGATATTGAGTTTGTTTGTCGTTTGTTTAACCTACTCACTGCAAGATCCCGGGGATATCAAATAAATAATCGAGACAAACCAGTGATTGATGTATGAAGATTATTATACAAACGTGTGTCATACTGATTTTACGAAACAAGAGTCAGAATTCTTGTATTTCACGAGCTTACAGATCACGACCGCTGTCTGAGAAAGCAAACAGTCTTCAGCTGTGACGTCGTTTCTGGTGTGGCGTCATTCGGAATGACGTCAACAATGCCGTCCGGACGACGCAAACAATACACTGGCGCGCGTGAAGTGATATTTGCACTAGTGCACATACGATATTTACTAACTCGGTTATTTCTTATCCAATATGAGTATAAATGGAGGATATATGAGTATAAATGGAGGATCTCACCCAAGTGTATTTTGATATAAAATATATCTACACGAGTCGAATGTTGATATATTTAAAATCAAAAGACACAAGGGTGAGATTCTATTTATCATCCAAAATAATTCTTCCAACTTTTTCAGTTTGTAGACGTCACAATGGTCTGAAAAGTATTGTGATGCCATTTCATTGCAGCGATATCTATAATGTACATATAACTTGATCTCACTCAAGCGATCTGTCCTGTGTGAATCAGTTTTGTATGATAAATATAGAATACTAAATGAGCTCCCGTGTAATACCAATTTTATGAAACGAGTGAATAGTTCTGGTATTTGATGAGCGAAAGCGAGTCAGATACCAGAACTATTCACGAGTTTCATAAAATTGGTATTACATTGGAGCGAGTTTAGTATTTTATTTATTACTTGCCATTTATACCTTTTTTAGAATTTCACTGTCGTGTATGAATAGGCAGACACCTACACGATCCACAACGTAATCCCTACACGATCCACAACGTAACACAACTGAGTTTAACAGAATAATACTTCAAACACGTAAAACGTTGACACATTAATTTAATACCATACAACGGCCAATATATACAATATCACAATACTCTATGACGTTATTTGTGGAAAACAAAACAATGCCATGTGACGTCAGTCTAGCAGCGGGGTTGCTAGGGTTAGTGTTTGTGCATAAGCTCTCGGTGATCTCCTCACGCAATGCCGTTGAATAAGTTCTGAGAGCTCTCAGTGTTTTTTAGTGGAACTTATTCCCGCAGTACATAAGCACACGCTTTTGGTATTAACAATGTGTAATGCAGCTGTATGTTTATTAATCAGGCGATATCTTCATGGGCAAGTAATAAATATGTGCAACATCCCACGCCGTGGGGATACAATGCAAATCAGCCAGTTCACACATTGTTATCATCCGATTGTCAGCTCCCGTTGTATTCCGCGGCCCCCAAAAATCTAGATTTTTTGTAAATTCTACAACTAATTTTTGATGATTTTGCACACAGTTCTGCAAACTTTTAGCTTAATTTTCGTGAATTTTTTGCTAGTTTTGAACCTGATTGACTTGTGGCAGGCATGTAGCTGACAAACGTGTCCATGGCCTGTATAGTTTATTGAAGTGAATCTGTTAACATACAGACATGCACTATCGGTAAGCAATAATACAAAAGCCAACTTCATTTCCAAAACGAAATCAGGATATCGATTTCATTTAGCCATTTCTCAAAACGTAAAATGTTTAAAAGGTGGTTGTAAATTGTTTGGGTTGTTTTTCCTTTTTTCCATGTGACACAAACACTTCAAGTAATTATGTGGAATGAATGAATTAATAAAATACAAATCTAACAACGACTTTCGTTTTAGTAACCTTTGAAACTTTTACACTACAACAGCCTTCGACTCATATGTTAAAATTATGCTTATTATTTGATGAATTTTGTACGAGGTCTGCACAAAAAGTGATCTTCTGCAAGATAGATACATTTCTGCATATAAAACGGGAACTGGATATAATCACCAGTCGTACGGTAATCGTCGGTTGTCGGGTCTACTCTAACCCGGAATAACAATGTACTAGTACTATTACAAGGAGATATTGTGATAAATATTCGACCATTGAACAGTTTGCTGTCATATCAGTACAATGGAAACAGAAACTAACAGCAAGCTTTCTTATCAGGGCGGGAAATATGCGAACTGAAGTTATAAATAATCAAACCGAATGAAATGTTGACGTCGGTATGATAACAAATAGGGTTTCACTCCACCACTTACCTAGCTCCGTGGGGATACCGAAGACAAATTGAAGTCCCCCTGTCATATGTTGGTAATATTGTTGTTGTTTGTTGTTTTACGCCGCACTCAGCAGTATTCCAGCTATATGTCGGCGATCTGTAAATAATCGAGTCTTGATCAGACAATCTAGTGATTGATATCTTGAGCATCTGGAATGCGATGACATGCATCAAAAAGTCAGCGAGCCTGACCACCCGATCCCGTTAGTCGCCCCTTACAAGCATAGTCGCCTTTTACGGCAAGCATGGGTTAATGAAGACCTATTCTACCCCGGATCTTCACGGGTCGTTAGTAAAAAGAGCTGACTGGTGATTATATCCAGTTCCCGTTGTATATGCAGAAATGCATCTATCTTGCAGATGATCACTTTTTGTGCAGACCTCGTACAAAATTCATCAAATAATAAGCATAATTTTAACATATGAGTCGAAGGCTGTTGTAGTGTAAAAGTTTCAAAGGTTACTAAAACGAAAGTCGTTGTTAGATTTTCCACATAATTACTTGAAGTGTTTTGTCACATGGAAAAAAGGAAAAAACCCAAAACAATTTACAACCACCTTTTTAACATTTTACGTTTTGAAAATGGCTAAATGTTGTAAATGAAGTTACTAAAACGATAAATTTCAATAAACTATACAGGCTATGGACACGTTTGTCAGCTACATGCCTGCCACAAGTCAATCAGGTTCAAAACTAGCAAAAAATTCACGAAAATTAAGCTAAAAGTTTGCAGAACTGTGTGCAAAATCATCAAAAATTAGTTGTAGAATTTACAAAAAATCTAGATTTTTGGGGGCCGCGGAATACAACGGGAGCTGACAATCGGATGATAACAATGTGTGAACTGGCTGATTGTGCGTCATTGGGGTGGGATACACTTCTCAAAATCAAATTTCTAAAATAAAGTGCAATTCGTATACATTTAAATTGTTGGGTGACGAGATCTAGACCGATTTAGAGTACAAAACACCCCGGAATGAAGGAGGTTCTAGCAAGAGTTATGTCCCTTTTGAACTCGCAACTTTGAACTCGCAACCAACTGACCGTAATGTTTGCAAACAAGTGATGACTTCCGTGACACCGAATATTCTTCACCCAGCTAAATTATTTACTTTGTTTGTCAATTTGAATTTCTTTTTTATTTCAACTATCATGAAAATGGTGTCATGTAAGGGGGGCAGTTTGGGGATTTTCTGTTCGTCTGCAATCTCGAACCAATCTGATCAAACAAGCAAAAAGGTAAATTTATCTGGGAAATCTGGTCATTCGTAAACCTTTTCAAAATTCACTTTGATTGCATTGACAATGACATAATAAAAAAAAGAAACGTGACTACATCTTGGGTGAGAGGGCACACTTCAAGAGTCTAGTGGGGTGGTCGGGTAGCCTAGTGGTTAAAGCGTTCGCTCGTCACGTCGAAGACCCGGGTTTGATTCCCGACATGGGTACAATGTGTGAAGCCCATTTCTGGTGTCCCCCGCCATGATATTGCTGGAAGTGGCGTAAAACCATACCCCACTCACTTGATTGAGGGAGTGAGTTTGGTTTCACACCGCTTTTAGCAATATTACAGCAATTTCGACGTGACGAGCGAACACTTTAACCACTAGGCTACCCGACCGCCCCCACTCAATTAAGAGTCTAGTAACGGTCTCTTCCACACCGACGGCTGCGATGTCAGCCGAGAGTCTAACGAAGGTGAAACGCGCTGCGGAGGAGCATGCAACAATTTATGTAAATGATCACGGTCCGTTGACAGTACGTGATTATGCTTACATATATATTGAAAGGGATCATCTTTACAACTTCATGTAACTCTTCATCCAATTTTTTTTTTTTTCGAGAACGTGTCACTATGTCAACACGATCATTATTAACACTCGGCCGTTATGGAACAGATGTGTTTGGTTAAAAGAGAGCTAAAATATTCATACGTTTTAAATGTATATTTGATACCGTTGTATTCAAATTCAAATGGATCACTATTCCAACAGAACGATCTCTTACATCTATATACACTTTTTATGTCCTAAAACTTCATGTTTTTGCAGCATTTCGGGAGCACATAAAGGGACTTGAAAACGCATCGAGATATGGTGTAGGTAAGTTGGAATATATGTATAAATATCGAATTAAGAACATCATTCTCTAGTTCTTGTCAATCCTAGTATACAATACCATCATCACCCAAACAGGCTCCGCTAAGTTCACTGTAACCAGGGAAGATATGTGCCGCTACAAGATATTTCAGATTATCCGTCCTTTTGCAAGGGTTTTTCAGCATCCATTTACGAGGGAAAGACATTCCGTTATTGCGAGTGAATGAGTGAGTTGGGTTTAACGCCGCTTTTAACAATATTCCAGTTAATATCGCGGCGTGTCAGCTTAATGTTGGAGGAAAGCCCGAGGTGATGCAGGTCTCAGACGTTTACCACTTCGGTGAAACCGGTGGGTATGGTGCTGACAAACCTAGAAACAAATCGGGGCGAACCGGGATTCGAACCCACAATCCTAGCTTTCTGGCGTGCCCAAGGGACGCAACTCTGCACAACGAATCGCGGCGCCTCAGACGACTGGGCCACCCGTGCCCCTCCGTAATTGCGAGTTTCGAATAGGTTATTATATATTATCCAATGACATTTCATGAGAAACAGTGTCAATATCGGGAAGTTATTACACACAAGCATTCTACCGTTATTCTGCTAGCTCTGATAAACGCCAGGTAACTATTGGAAGAATAGAGGCCAGATCTCTCTCACACACCAGGCCCAGCAAATTGTCAGAGAGGGGACCGGGGTTGACCCAAACGCCCGTAAAATATACCCAAAGACCACACACTGCAAAATTGGTATCGTTCCATGTCAATTCGGTGCACCAAACCTGACTTGCACGTTTATAATAGTTGCATGCGATGTTTAATATGTTTCAGCATTTAAGTTGCCGGTGGCCTGTGGCCCGTGTTAGGGTTGTTCCCACTGTGAGAACACCCCGTTGTAATTGTATGAATAATATTGTATGCCCAAATATATTTGACAAATTTATTTATTTTTAAGAGAAGTTTGCATTCATGACTCTTGTTCTCGTCGCTTTATGGCTGAAATAATGCCGATGCGACGTTAACTTTTAACTCATTCACTCAGCATTTAAACTGACCACTACCTGTACACATTTTGTGGATGCTATATGTTCATTGATGAAAACGTCCGTGGGAGTTGAATGCACGCCGCAACGATAAATGTATATCTCGAAGTCTGTCATATGTTAGACATGAAGAACTGTATGTACAAGTAGAATTCAAACGTACCATGTGATTAATGCACACTCAGTTATATCATCACGTGTCTCGAATTCCAACTTGAGTCAGTACTACTGTGTCAACAAACTGCTTCAGCATATTGAGCGTCATAAAATGGGACACGTAGACAGTACAAGCTTTAGCTACTGTTCTGATGAAACAGGCAATCTTATACATATAGTTTTGGAATGTAACAAAGTAAGCTCCATCTGGCGAGACATGGAAATTTGGATATCGCACAAAACCCCAAACCCGGTAACAACATCCAAAGAAAATGTTGTTTTTGGTTATTTATTGAAAAATAACAGCCCTTTAAACCTCATCATTATTTTGTTCAAACGAATCATTTTCAACTTTAGAAATAATACACATCCACCAACATTCCAATTCATACAGGAGCTCACTGAATTGTATAAGTTAACAAAATATACTTCTGTCATTAATGATAGCAGAAATTACTTTAATAAACTTTGGTCAGACTGTCATGCTTTATTTCTGTGAATATATTGACCTGCAAAACCGTGTAAATGCTCTAGAAAAATAAACAAATTATTAAAAAAATATTGAGCGCCATATACATTCGATTCGACTGTAATCCTCGATGCTGTGTTTGTAGACGGTGACCCAGACTTCATAGTGGACGTGCAGGGGTTGTTGATCAGCTATCCGCTATGCTTCCATGTCGGCGGGCAACAGGGAGAGGTGCTCCGTCTCCTCCAGCACCAAAACCTGTGTGAGTGATCTCCCTTCTCTGACTGAGTGGTAGACACGATGGGGTATTGTATTAACCAGCCACTATAAACATTGACTAAGATTGGAATTTATGATCGTCGGATCGTGGCACGACAAAGGGGCACAACTCTGCACAGCGAGTTGTGGTGCCGAACTCACTTACCCACTTAGTACAGTATTTCAGTTTCTTAACGGCGTAGCCCACGGTGCCGTTGTACAAGTCAACCTTAGCGCTACGACTGTCTTCGTTGAGGTATGGTAGTTACGATCACCAAAGATCCCTTTTTTATAACTGTACCCTGTTCCTAGACATGTGCCCCAAGATCCGGGGTAGAATAGGTCTTCAGCAACCCATGCTTGCCGTAAAAAGCGACCATGCCTGTTGTAAGAGGCGACTAACGGGATCGGGAGGTCAGGCTCCCTGACTCGGTTGATGCATGTCATCGATCCCAATTACGTTGATCGATGTTCATGATGTCAATCACTGGATTTTCTGGTCCAGACTCGATTATTTACAGACCGCCGTCATGTAGCTGGAATATTGCTGAGTGCGGCGTAAAACAACAAACCAAACCAAACCCTAGACATGTTCCAGTTTTTGTGAAACCCACGATTACTCGATCAGCACTCGTTGTTACTGACAGAACGGAGCGAACCAGGGATTCAAAACATAATGAGGCCAGGGTTATTATTTATTGTATGTGTCAAGAGATAACTGGACAGTTGTCGATATTATTTTTTAATGAGAATTATCTACACGAATCTCTCAGTTTCTATTAAACGAGTGAGTGTGTATTGTGTCTTCACTTGGGTTAAATCAAATCTGTCATCAAAAGACAGTACAATAACTGGCAATATATCACAGATTGTCTTTAAAAACTAGTCTCAGAACACTAAAAATTCACACTCTGTGACACCCCAGCAGGATATGCTCCATCGGTAGAGAGTAGAGTGACCTAGAATAGATCTTCAGCAACTCATGCTTGCCATGAAAGGCGACCTGTTTGTCGAAAGAGGCGACTAACGGGATCGGGTGGTCAGGCTCACTGACTTGGTTGATGCATGTCATCGCAATACTCACGATATTAATCACTGGATTGTCTGGTCAAGACTCGATTATTTACAGACCGCCCCCATATAGCTGGAATATTGCTGTGTGTGGCGTTAAACAACAAACAAACAAATAAACAAAAACTAGGAGATTCCACAGTTTTGTGTTGTACGATTAGGGAGTGCTCTTCACAAGGAATATCACTAAGACGATGATCTAAAACAGAATCCACTATTGGCACATTTAACTGATATGGAATATTTCTTTTCAGCGCTTTTCGTCAACGCCAAAATAATTGAACGAAACGAGACTCGCAAGACGTACCTGGGATCAGTTGCCATTATTCGTCATAATGTGAGAATATTCGCCACTAGAAGAGGAGTCCAGATCAACCGATATACCTTCAGCTGGTCAGGTATGACCGCCTTCCGCTTGTACGGCCATCAGGTCGTCGTTGGCCAGAATCTCTTGGCCGTGACCTTCAGAAACAAAAACGTAACGCTTATCATCAGACGTCACGAGATATCAGTGGATTATGAGGACTCTTTCGTGGAGCCATCCAATAATGTTGGAGAATCGATGTCAGAGATTGTCCAGAGTCATATGACGCCATCAAATCACGACGTGGCATCCCGAAATCACGATGTGCCGTCACCAAATAACTTCGCCTACCTCGGGTTCTACATTGCAGATTCTACAGGACTTACCGCGCCATGCCATGGCCTCTTGGGTAATGCATGTTTTGTGATATCTCTAAAAAAACCCTCACAACTCAAAAATCAATTATCTGAAGTTCCAAATATAACAGTGATATTACTTGTAGACAATTTCGATCGATTTAGTATTTTCACTGTAAACAGAAATGACGTCATCCGCCGTTTGATGACATCAAATAATTCGAAAGGGACACATATGGGTGTGTCGTCACTCCGCAGATTATTTCTTTTCTGGAACATTTTCAGTAAGGTAACATAGATTTATGTTACTTTCACTCATTAAGTAATTCACTCCTAGCCTGGGGCCTTGGAGACATGGAGAATCGACGTGACGTGCCAACGCTTTAGCCATTAAGTGAATGATTGAGTGAGTTAGGTTAAACGCCGCTTTGAACAGTATTCCAGTCATATCACGACGTGCTCTTTAATGTGGGAGGAAAGCCCGATGTGATGCCGCTCTCAGACGTTTACCACTTTGATGAAACCTATGAGCACGGGTATGGTGCTGACAAACCGAGAAACATAATCGCGGTGAACCGGGATTCGAACCCACGATCATAATTTTCTAGCATGCTCAAGCGGCGCAACTGCGAATTGCGCCGCCTGAGACGACATCCCCCTTTAGCCAGTGAGTGAGTATTGTTTTACGCCACTTTTAGCATTATTTCAGCAACAACAAGGCGTGGGGCACCAGCAATGGGCTTCACACATTGTACCCATGTGGGGAATCGAACCCGGGTCTTCGGCGTGACGAGCGAACACTTTAACCACTTTTTTTGTAACCACTTTAACCAAGTTGGAAGTATCTTTCATTAAATAAATTTTAAAAATGTCTTTTTTTCTTACCAGGCCAGTTTGTCCATAAAAGTGTGCTACTCACTTCCGTGCAAGTAAGGAACGGAAAGAGAAAGGGGAAAATCGCAGTTGTCTCCCCTTTTTACAGCACGCCCACTTTCAGTATGGCTACATTAACTGAACGCACGAATCACGGCACAGGGAGAAATGTGACCTGCTGGCGTCTCAGACGTGGCGGGGACAGCATTGTTGACGGTAACTACATCGACTACATGGTCGCACATCTTCGGGACACAGAGATCATAAGGTTTCACTGAACACCTGCACTCACTTTCAACTGTGTCGGGACAAGGTTACGGAGAGAGACGAGTGATCACGAAACCGATGTTGGCCTAAAGAGAACCACTGTTCTCAGAATACAAAGATTTTCACAGAATCATATATAATTTCAGAACGTAAACATATTACCATATTGGTAATGGTTACGATATATGCTTTATAAACTACGAAAATAATTGGATTAGTTTATTAAAATAATCCTGCAGTAGTGAATACCAAACACTGGCTAAAGGACATAGAGTGAAACCCCGCTAATACGGACAGTACCGTTCCCAGTGAAATATCCACTCTTGGATGCATAGTTTTGTTTGTTTGCTGTTTAAAGCCGCAGTCAGCAATTCAATACTCCACTTTTGGCCTGTAAATAATCGAGACAAGCAGACAATCCAGTGATTGACATGAACATCGATCTCCACAATTGAGATACGATGACATGCACCAACAAAGTCAACGAGCCTGACCACCCGATCCCGTTAGTCGCCTCTTACGTCAGTGATACGCTG
>HGI_T11050
GCGGTGTGATCGAAGGAAGAACTTTGGTGAAATTTAATGTAAAATTATGTTTATTGATGCATTTAATAGCAGATAGTCTACTAAATCGTACGCATTATATTCTTAAGAATTCTCATTTTCAAAATGAGGGTATTTAGTCTTCATCCGATAAGTATAATCTTTCACTGAATTGAAATGACCTACTCTGCATGCCTTGAGTCGTGATTCTTTTTGTGGTTTCACTGCCGACACTGGTTAGAACATTGTACCTGTTTGTGTAGAATTCGTTATGTGACCATTTCTGAGGCATTTTTAAAATAAATGTTGTAAATATTGTATACCCTTTGTGTAAAGAGTATGACTCCTGCAGTACATTCATTAATTATAGGTTGCAGTAAAATATTAGCAAGACAATGAGACTGAGATGGCCTTTTGAGACTCAGAGTGTTGCGTGTTCACCTCAGTTATTCCTCTGCTTATTCTTAAATCTTTTACTGATAGTTGAGCTGATAGGATCTCTCATGGTTTGTTTACCATGTTTATCTTCGAAATGTTCCCTCAATATGGAACGATATGTCAAGTTGTACCCAGATTTACTGTATTGTTTTGTACCCACATTGAACTGTACTCACATTTGTGAAAGTATATACACAATCGGTGTATGGCATCGAATAATATGACCACTCCCGCCAGAATTCCCAAGCAGAACTTTCTGTCTATTTAAATAGTAAATCAACATTTTCCTGAGCTGATTTAATTGGAAAGGGACTTGAGATTTTCTGAATATGTAGCTGTTGATAAAGACCTTTAGCTTTCTAAACCAATTGAGAAGTACCCTTTTTTTGCTATAAAATGCATTTGGAAACACAACCTCTGTAAACATATTATATCATGTACTTTCAATTGCAAGGGATGAAAGTCTGCTTCTACTTAGCATGCTTAGCTTCCAGGTTTGGATACAAAATGTTACCATGGTTACGGCAATGAAAATCTGGGTACAACTTCATGTATCATTTTGTACCCAGGGTACATTTCGATGGTAAACTGATCGAGACACTATTGGTGACAGTTGTATCCGTTGAGAGTCATGTGGATTCAGAGAGCGTCCAGTAAATAAACTGAAAATCAGGAAATCTCTAAGAAAGGTCTGAGAGGTTGTACTTATTTCCCTCCCTAAATTAACATTTCAATGCAAATCTGCTTGGCTAAAAGTAATACTGGTTAAATCGATATTGGGAAAGTGAACATTCTATTTTGAAGTACCATTTTCACATGATCTTTAGGTTTTATGACAAGTATAACACTTGACAAGACTACCAAAGAAGTTTTGCATATGGATAAGAAATGAGCAAAATGTTGACATTGAATGCAATTTGATCCAGCAAACAGAAATATGCAAGTATATATGTCTTAGACCAGTTTCCATTTGTAGTCACCCTACCTGTGCAGCTGCACAATGACAGCAACAATGTTAGTTCATCATGGCAGAGTTTTCTACATGTGTTTTACATGCATAACAGCAGACTTAGAACTTAATACTAGCCCATTAGCCGGGGGCTAGTGCAAATTCCTGCAGGCTAGTTCAAATTTCCTAATTTCCACATTTTTTTAACATTACAAGGACATTTTATCTTTTCCCGGGCTAGTAAAGCTTTTGAGTTTAGTTGTAACTCTGTTGCAGTGGCTCAAAACAATACCTGGAACCGTCATACATGTGTGTGACAAAGACTTATGAACTGAGAATGGTGGATAATGCCTAATGTTTGATATCTAAATTCTATAAATGAAATATCTATGAATTAAGCAACAAACATGGTGTTAACGCTGGTTGATACTGATGATGATTTTCAGATGACTGTGCCTCCAGGAAAGACCCCGATTAGCTTCCTCCAAGAATTATGTACCAAAAGGGGGATAACTCCACAGTACGACCTAATAGCCAATGAGGGCGCTGTTCATGAACCAACCTTCTTGATGAGGGTGACAGTGGGTGATGTCGTTGCCACAGGAAAAGGTTTCTATCACTTCTTCATCTTTAACACTAAGAGCTCCAGATAAGTTTTTGAGCAATTGAGTGTTTACTTGAAGGGTTCAGTCTTATTGGGTTATTACATTTTTCATTGGGTAACCAATATTTTTTCACTTATCTATTCATCACTCAATTGTTTTTTTTTCCAAAATGAGCTAACATTATTGAGATTTAAAAAAAAAATAAAACAATGTTTTAGATGTATATAATGGTTCTAAATAAAGGCTTGACTTGGAAAGTAAATTAGCTCATAATTGTGTTTTGGAAATTAGCTCTTTTGTACGCATGCTGAAAAAGCATCACTGGGTTTTTATGCATGCTAATTTTATCCATTTAAGTTTTTCATTTAATGCATGCATTTCTGTACCCAAGTTAATTGAAAGTAATTGGGTTTTGAATATTTTTAGGGGGGTATTTATACGAATACACAGCTTATCTGTAGCTCTGCACTACTCATAATGTCTCAGCTACATGTATGTTGATTAATAAATGTAAAACAACATATTGAAAAGTAAGGAAACATTCCACAGGTTTGTTATGACAGTGTTGTAAGAATCAACCATTTGCCCCGATTCAAGATCATTCTCTGTTAAGATGTGACAAACTCACGATCTGTCCATAGACGGTCATGTCATGTGGGTGTGGATGTGTGCAGTTTTCAGCCAATCAGCTGTTTTCTGGAATGATCAAATTTATTCGTTGTCAGTTGCTGTTTGTACTCTGAAAATGTATTTGCCATCCCTGATTTGGAAATTGGGTATGATGTATATGCTGTATGCTGTATGTTGTATGTTCTTATGATGTATATGCTGTATGTTCATATGATGTATATGCTGTATGTTGTATGTTCATATGATGTATATGTTGTATGTTCATATGATGTATATGCTGTATGTTGTATGTTCATATGATGTATATGCTGTATGCTGTATGTTCATATGATGTATATGCTGTATGTTGTATGTTCATATGATGTTTATGCTGTATGTTGTATGTTCATATGATGTATATGCTGTATGTTCATATGATGTATATGCTGTATGTTGTATGTTCATATGCTGTATATGCTGTATGATGTATGTTCATATGCTGTATATGCTGTATGCTGTATGTTCATATGATGTATATGCTGTATGTTGTATGTTGAAGGTTCCAGCAAGAAGAAAGCCAAACATGCAGCTGCCCAGACTGCCCTCAACCAGATTCTTGGTGTGTCCAATGGCCAGGCACCAGAAGAAAATGAGTTAGTTTATACTCTTTGTGATTTCATATTCCAATATTTAGTACTTGTCCACAGCATCCTGTTGCTGGTTGTAAGAGGGGACTACATTGGGAACCTGTGGTGATCCCAGGTTAGAACTGTCTGTAGCATTTTGTTCCTAGTTGTAAGAGGGGACTACATTGGGAACCTGTGGTGATCCCAGGTTAGAACTGTCTGTAGCACTTTGTTCCTAGTTGTAAGAGGGGACTACATTGGGAACCTGTGGTGATCCCAGGTTAGAACGTGTCTGTAGCACCTAATTGTGTTCACTAGAAGAGTCTAGAAGGTTGTTGGTTCGATCACACCAAAAGACATTAAATGATGATACTGGTTCCCCTGCCTCGCCCTTGTGATTAGGGGAGTAAAACAAGGACTAGCCATGAGTAGGGTTTCCATATTACATTGTTCATATTAAACTGTACATAGTATCCATGTTGGTTACATATCCAGCTTGAGTCTGGACTGCTACAAGCAGCCACACACACACACATGAGTGAGTGAGTGTGTGAGTTGGGTTTAACGCCGCTTTTAACATTATTCCAGTTATATCACGGCGTCACACACACATCAATGCACGTCACTACATTGCAATAATCTGCAACGCCATGTTGATCCCCCTTTCCCACTGACATCATACTCCATTATTAACATCCCTACTTGACTGCATGTTGTTCTGTGTTTCTCAGTGTCTCTGACTCTGGAGAGGACCTTGGTCCGGGGAATCCAATCGGGGAACTTCAGGAGTTCACACAGAAGAAACTGATCAAACCACCAGTTTATGAGTTCACTAGTGAGCAGGGACCACCACATGCTCGCGAGTTTGTTTGTCTTGTCAAGCTTGGGAAATTTCAGGAAAGAGGTAATTAGTTGCTGTTGTCTTGTGACCATGGGAGCCATAATGCTAACTTGGCTTTAGTACCAATTTTACTTTGACAGACGTTTCTATTTTATTGCGAAAGAAATTGAATATAACACATATAGCATGTACAGGAATTGATCTTGATCTGGTCTCACTTGTGTGTTCTTTTGTTTCACCATGGTAGTGTTGCTATTCATGTGGCAGCTGGAGCAGTTATTTAATGACTTTTTTTGGGATGGAAATGTGGATCTGTAACGCCTTTCACCCCCAAATTTAAGGATGTAATGAATTTATTTGCCTGTGTGCAGGTACGGGGAGATCAAAGAAAACAGCCAAGCGTAATGCAGCTCAGGCAATGATGCAGCATATCAAGACCCTGACAACAGATGGGGAGCAGCCTGCCACCATCGAGGACTCCGAGGAGGAGGATGAAATACCACTGGTGGGTACACAATGATGCAGTAACACACATGTACACAGGAACACACTTGATGCAGTAACACACATGTACACAGGAACACACTTGATGCAGCAACACACATGTACCCAGGAAAACACTTGATGCAGTAACACACATGTACCCAGGAACACACTTGATGCAGTAACACACATGTACACAGGAACACACTTGATGCAGTTACACACATGTACACAGGAACACACTTGATGCAGTAACACACATGTACACAGGAACACACTTGATGCAGCAACACACATGTACCCAGGAACACACTTGATGCAGCAACACACATGTACCCAGGAACACACTTGATGCAGTTACACACATGTTCACAGTTACACACATGTTCACAGTTACACACATGTTCACAGTTGCACACATGTTCATAGGTACACCATGTGTACAATTACACACATTTTCACAGTTACACACATGTTCATAGGTACACCATGTTCTCAGTTACACACATGTTGACAGTTACACACATGTTCATAGGTACACACATGTTCACAGTTACACACATGTTCATAGGTACACACATGTTCACAGTTACACACATGTTCATAGGTACACCATGTTCATAGGTACACCATGTTCTCAGTTACACACGTTGACAGTTACACACATGTTGACAGTTGCACACGTTCAGTTACACACATGTTCACAGTTACACACTTGTTCAAAGGTACACCATGTTCACAGTTACACACATGTTCATAGGTACACACATGTTCACAGTTACACACATGTTCATAGGTACACCATGTTCATAGGTACACCATGTTCTCAGTTACACACGTTGACAGTTACACACATGTTGACAGTTACACACATGTTCACAGTTGCACACATGTTCACAGTTACACACATGTTCACAGTTGCACACATGTTCATAGGTACACCATGTGTACAATTACACACATTTTCACAGTTACACACATGTTCATAGGTACACCATGTTCTCAGTTACACACATGTTGACAGTTACACACATGTTCATAGGTACACACATGTTCACAGTTACACACATGTTCATAGGTACACACATGTTCACAGTTACACACATGTTCATAGGTACACCATGTTCTCAGTTACACACATGTTGACAGTTACACACATGTTGACAGTTGCACAAATGTTCAGTTACACACATGTTCACAGTTACACACTTGTTCATAGGTACACCATGTTCACAGTTACACACATGTTCATAGGTACACCATGTTCACAGTTACACACATGTCCATAGGTACACCATGTTCTCAGTTACACACATGTTGACAGTTACACACATGTTTACAGGTACACCTTGTTCACAGTTACACACATGTTCATAGTTACCATGTTCACAGTTACACACCTGTTGATAGGTACACCATGTTTATAGGTATACCATGTTCACAGTTTCACACATGTTCACAGCTACACACATGTTTACAGGTACACCTTGTTCACAGTTACACACATGTTCATAGTTACCATGTTCACAGTTACACACCTGTTGATAGGTACACCATGTTTATAGGTATACCATGTTCACAGTTTCACACATGTTCACAGCTACACACGTTTACAGGTACACCTTGTTCACAGTTACACACATGTTCATAGTTACCATGTTCACAGTTACACACCTGTTCATAGGTACACCAGTACTAGAAAGACTCATATAGAGTTAACCCTGTGGGTATTCAGGGTTAGGATTGGTTCCCCAGCAACCTATGCTTGCCATATGAGGCAACTTATTTGATCTGGTGGTCAGGCTCAGTGACTTGGTTGATAGTGTGTCATCGTACCCTGACCGCATGGATCATTAGTATTCATTACTCATAATATCAAACACTGGATTGTCTGTCAAGACTTGATTATTTACAGACCGCTGATTTCTTTTCTAGTGAAGAACAAAAACACAAACTGTTTGTATATATATGATATCCACGTTCATACAACTTGAAGGTGTCGACTGTTGGAGATGAATAACACACAGGTCCATTGTACTTTACTGAAAATGGATGTCGATGTCTACAGTAGTTGGACAGAACTGAGATCTGTTTTCTGTCTGTGTGAAGAATACTCGATTAAACATCCTGTGAAGTACAAAGTGTGCTGTCTCCTGAGGTGAAGTTAAAAAAGAAAATATTCAATCAATCAGTCAGTGAGATAAGATGTCATTCTACAAGATTAGTCAGACATTCTGTCCGTATTTCAATGTGTTGATGTGAGACTATTGTGTATTTTTCACATCAGACCTTCGAGCCGAAGTCGTCGTACACAGCCCTGAAGGAGGGCAAGAAGAAGCTGCCTGTCACCACGCCACAGCAGGCGATGGAGATACAGAAGTTCTATGAGAAAATAATGAAATCAGGGGGCAAACAAATCAAAGATCTGCAGGTATGTTTCTGTTACGCATAGTATTCAAGTCTGTGGCGGATTGTCTCAGTCTTTGCAGATTTACGATTTAAGAATGGTGCTATGTTATGCGTACACTGGTCCTTGGATCAGAGTACACTCACATTTCATTCTCAGCCCCCGAGTATACCCAGTGCACACATGGTACAATGTGGTATTATGTATCATATACATTGATGTCATTAGGCCAAATCCCACTCTGAACACAGTTGTCACATTGACTGTAGCAAAGGTAGAAGAGTGTGAGACTTGAACAGAAGCAGAGAGAAAGATAATTATGAAACTTTGTGGATGAGAACTTGATCACTGAAGAGAATATTAAAACAGTATCATTTGAGCGTGGGGCCCCTGACATTCGAGTCGTTAGAGGTGCTGCATGTGTGACTCCCCTACTCAGTATCCACTCTGTTTCAGGGTAAATCTCTCAACGCACCCTCCACCAACTTCTGTCAGATGCTACAGGAGATTGCTGAGGTCCAGCGCTTCGAAGTCCAGTATTTTGATATAAAAGAGATTAGTGTATCAGGTAAGTGCCCTGCATGTTTACATCTAAGGAAGATGTGAGTGTGGAAGTTTGACAGGCTGTTATTCCTGGTTCTGTACAGACAGGCTGACCTTGTTTGTGAAGCTTTGTCACATGTTCCAGAGGAAGCTGAGTGTTGGAATTCAAATACAGATCATTCCTGTTGTAACACTCTTTGTCCCTTCTTTATCTTCAAATAAGTGTAAACTCTCTACAAGATTTTGACTTAGAAAGGGGAAACATAATTGAATATAGGTTATTTCATTTCACCTATAAACATATCATGCACATCTTGAACTTTATGAAAATTATATTAGGATGTCAAATTGTTTTGACATGTTCCAATGGCAGTATAGTGCTAGGGTCAAATGCCTGTTGTCTGCTTTGCCATTTACATTGTTAATAAGACCAACCCAAGAAATATTTTTGCATTAGTGCATCAAAAATGAGCAATATAACGCAATGTTTGACAACTACAATTTTTATAATGTGATTCAGCATGTTTAGGAACACTCTCTCTGGTGTGTGAAGATCTTCATGTGTTGATGTATGGTGTGTTATTGTCTACTTGCAGGGCTACACCAGTGTCTTGTCCAGCTGTCCACAATGCCAGTAGCGGTCTGCCATGCTCTGGACCCACACTAGACGAAGCTCATGCTAATGCGGCCCACAATGCACTGCAGTACCTAAAGATAATGACAAAGTCGTAACCATGGACCCCAGGAAATAACATAGCCTCACTTTATTAAGTAGAATTTGGAGGACTGTTGTAGTAACTTATAAACAAGTTTTTGTGATCAGGCCAAATACAAATATTTGAATTTGATGAAGCACTGATTCTACAATTTGAACTCTGTGTATAGTAGGGGTGAAACGATACACCGATGCATCGTGAGTTTTCATGTGGGGATATGATACATGATATTTTTTTTCATATTGATACAAGATAATACAATTGTTAAAATATCTTTTTTGCTACTCGTTTTATGACCCCCCAGCAATTTTGTCAGTGAAATATTGCAAAAATGTGTTGTAATTAGCGTTTCAAGTTCGATACTAAACATGGCCGCTATGAACATGTATCTACATCTAGCTTTTCCTTTTGAACCTGCTCTGGTATATTTATTGTCGCCAAGTTTCCACTTGATTTGACGTAAATATGCGTTTCACGACCTATGTATTGTATCGTTACCTTGCTGTATCGTTTCACCCTTAGTGTATAGGGCTTTGTGTGTAGGGCTCCATGTATAGGGCACCTTGGGGATGCCAGGTTAGACAAGGCAACCGATACTGCTTAGAAGAGGTGATTAAAGGTGTAAGGCTCAGTGACTGTTGATTGTGTGTCAGTGTACACAGACAGTGTTGGTTGTTGCACATATCAATCACTAGATTGTCTGGTCCAGTCTGGATGATTTACAGGGGGCACGGGTGGCCCAGTCGTCTAAGGCGCTGCGATTCGCTGTGTAGAGTTACGTCCCTTGGG
>HGI_T11923
ATGTCATCCCACATCACACCCACAACCATCCACATACCATCCCATCCCACCATCCCATCCCACACCATCCCATTCCACATCACACCCTTCCCATCCCCTTCCCCTCCCCTTACTACACCCCTCCAACTCCATGCCACATCACACCCACGACCATACCACATCCCACCCCTCCCCCTCCCATCCCCTCCCTTCCCCTCCCCTTACTACACCCCTCCACCTCCATGCCACATCCACCCACCCATACCACATCCCACACCCCCCTCCCCATCCCCCCACCCCCCCCCTCCACCTCCATGCCCCATCCCACCCCCCTCCCCACATCCCCCCCCTCCACCCCCCCTCCATGCCCATGCCACATCACACCCACCACCATACCACATCCCACCCTCCCCCTCCTTCCCCCCCCTACTACACCCCTCAACTCCATGCCACATCACACCCACGACCATACCACATCCCACCCCTCCCCCTCCCTTCCCCTCCCCTTACTACACCCCTCCAACTCCATGCCACATCACACCCACGACCATACCACATCCCACCCCTCCCCTCCTCCCCCTCCCTTCCCTCCCTTACTACACCCCTCCAACTCCATACCACATCCCACCCCTCCCCTCCTCCCCCTCCCTTCCCCTCCCTTACTACACCCCTCCAACTCCATGCCACATCACACCCACGACCATACCACATCCCACTCCCCCCCCTCCCTTCCCTCCCCATCAACTTCCCATCCCCTCCCCTTACTACACCCCTCCACCTCCATGCCACACCCTTTCCCCTCTCACCCCCTTCTTATACCACAACCCCTTTCACTCCCTCCATACCACCACCTACCCCTTTCCAGCCTCCTTCAGCCTCCTCATCATCTTACCATACCCTACCCTACCCCAAACCCTCTCACATACCCCACCCTGCACCCTCCCTACCAGAATCCACATCCTCCCACCATCTCCCACACTACATCACACCCTCCCCTCCAATATTACACCACACCAACTTTTCATATTGAAGGGCAGTCCAAAAGTTTGCATGAAAACAGTTTAATGTCAGTGTTCACACTACATGGATAAAAGCCCTGTTGTATGTTTCAACCCAGGGCACTAACCAAGGGTGCATTCACACCATGAAACAGTGATACATATATGATTTTATGTGAATTTATTGTAACAGTGAAGGTTAGGAGATGTACTGAAATGAAGAAACATTGGTTTTACTTAAGACAAAATTGTTATGGATGAGCAACTCTTTTATTACAATTGGGCGACGTTTCGGTGTAGATTCTAACACCGTTATCAAGCAAATGATGTACAAACTAGTTATGAGCATGATATTTATACATAACAATAGATAGATGTTTTACTTTACAAAATAGAAATGATTTTTTCTATGATGACGTAGCCTACTAGCCCTTATAATGCCTGTACGGCCTACCAACCTACATATACTCATCAAGTTTTGACAGAAATAATTAAACTGAAATATTGCTCAACGATTTCTGGCACCATTATGCAAAGCATAGGTCGACCACCATCAATAGGTCATTTGCAAGTAGCCCATGTTCTGTACTGTCCGATGTACGAATATTTCAGTTGTAGTAATGGCAATAAAATTGAATTATTTCATAAATTTGAATCCATGGGTCAGTGTTATATGGCTGTGTTGGCCACTGTGATGGATAGGTGTCACCTGGAGGCCTTTGAGACAGGAACAATGGCCCTGGGAACGGCTGTGGCGGGTTGAGTGGAGGTAGTGACAGATTAATGTAATGGCCGGGTACTTGCTGGGGAAATCAATTCGTCAAACGTGTGGGAAAAATCATCAAAATGTTGGTGTTTATGAAAAGTGGAAGGTGTTTGAAAATATTCTGCAAACATTTCATGATTTTAAGGATTCAGAACTGTCGTGGGACTTACTATCGATATACGAGAGGGAGGCAGACGTGGATATTTTGTGATGAACCAGTTATTGTGCATGTGTTTGTGAGAGTGTAACGAGAAGATGAGGATGTAATTCCTGGATAGATGTGTGTTGAGTTGTTAGATAGGAGACTATATTTGGAGACATAACACAATGTAATGCTGTTAGGCAGCAGGTAATGATTACACAATTTGTTCCCAAAATGTTTTGAGGAATGAGTGAAAACATGGGCCAGGATCGTTGTACAAACATACTATTCAAATTAAGAATGGATTTCGGTGAATGTGCTAAAAAGGTTTTAAAAATATACATTTGATTTGATTTTTCTTGTGTGTAACAATTTACGATGCAGTGTTTCCCAAAAGTCAAATATATGTGATTATGAAATGTAATTACAAGGGTGAATATAGGCCCTTTCTGTTTTTCTGTTAGGGAAGATGTGGCAAATATTTCTATTTAAGGTTATCAGTTTTGCTGTGACCTACAGTTTTCATTTTTTAGAACTCTAATTGGAATTTCTATGTTTTGAGTATGCAGTTGTTACTAAGTCTTTGATTGGAACCCCGATATTGCTGGATTCCAGGAATCAATCATGTCAAAACTGTGTTGGTGCCTGTTTTGTTTTCATGGATTTGCTTTGTAATGATGTGGTCAGCTGATGTACAGGTGTTGGGAATTACTGGTAGTATATTAATGCATTGATGTTACTTGTGACAAAGTAGAAATTGGACAAGGAACAAAAGTTGACTTGAATTGTGAAAGTAATGGTAGACTGGGACTGGAATAGCTTTATGTGACTATAAAATGGAGCGTTTGGTCGATGGGCAATTACTTGGCACCAAGAAGTCTGTGGAAAAGATAGTATTATCTGTGCTATCGGCGCTACAGTCAGATACCATTTTGGCATCAAAGATAGACAGGTGCCAATCAAGGTAAAGCTGCCCACCTGTTGGATTTACCTGTTGATACACATTTAATCAGGTACAAATTGCTCGTCTTTGTTGATATGATCGCTCACTGAGTGTTCATTGATGTCAGGAAAAGAATGTTTATGTCTTTGGAACACATATGTTTCATTAACAGCTACAGAATCTGTGTAATGCTTATTGTGATAGAGTTGATATTGGGAAGTTAGGTGAGCTACAAATAGTTCAGTCTGTGTTCAGTGGCTGCCAAATAGAATTAAAATGTAACAATGATTGTAAACAATTTAACAACTCACAATGGTTATTTTCTACACCTTGTTAAAAAAACACATGTGTAAAAAAATATTTCCCACCTTTTTTACTTAGAAGTGTACAAACATTACGTTGCTATTTCTCTAACATACAACAAAATGTTCAAATCTGATTTTCAATATGGCTGCCAAAGCAGACATATTTAACATTATATATTTGTGGCCATTACCCTGCCGTTTTTGTACAAAATGTAATATTTTGTGTTTGTTTAGTTAAATGTGAGGCTCACAGTTTTTTTTGCATTATTTTTAATTTTCATATTGTGTTTTGAACATGGTGTTGCATTCTCTCAAGATGCATATTTGGCTCTATAAAGAACTGCTCTGAAATGCAGGAGTTGAACATTTGGCATGTTTGTTTCATTTTCATAATTTGTTCAGATCAGTAGTTTAGTCCTCAGCAGTGATGCAGACTGTTGACTACATATCCAGGTGAGCTACAGCACCATGGCACTATTTGTTTAGAAGTAGTGTTACTATAATCATTTTTTGTGAAATGGTGCTGTGTCTGTAGACTCGTGTGTGTTTTAATTGCAGAGCAAGAAGCTCAAAGATATAGAACAGAAGAACCGGCAACTTAATGAAAAGAACAAGAAATTTCTTGACAAGAATGTGGAACTTACCTCTTTCAACCGAAACCTCAAGGACCAAACTCAATTGCTCACAGAGGATCACAAGAAACTTGTAAGTTTCCTCATAAAAACAGGTCAACTTATGGTTGTGTGTGAGTTGGGTTATCGCCTCCTTGAAAAGTATTCGAGTTATATCACAGCATATTGGCGGAAAGCCCCAAAGTGTTGCAAGACTTAGACGTTTTCACTTTTGTGAAACATACGAGCATGGTATAGTGCTGACATACCCAAGAAACATTATCAGGGTGAACCAGGATTTGAACCCATGATTATAGGTTTCTGGCACACCAAAGGGATGTAACTCCGCATAGAGAACTGCATCACACGACAAATGGGCTTCTAATACATTTGTAAGATGTTAAGAAAGTATGTTTTCTATCAACTTTTTGCAACATTTTGAGTAGACTGCTCTGTTTAACAAAACATAAATGGGTCTGAATATCAAGATTTAATGCTACACATATGCGGTTTGTTATAGTGTGGTCAGGACACCCATAACGGAAACACAAATGAAAAACATGAATCTTTGTTAGCTTATGATTGTGTTTCCTCAATAGTTGTCATGTGCCTCGCAGTCTCAGAAATGGAATAAGGATAGTTTTTTCATGGTTATTTTAAAAATTTGAAGTAAAGACCAAGTGAAGATCTGGGCAAGAATTTGTCTTCAGCAACTCTTCTTGTTGTAAGAGGCGACTAACAGGATCAGGTGGTCAGGTTTGCTGACTTGTTTGATGCATGTCATCACATCCCAACTGCGTAAATCGATGCTCATGATGTCAATCACTGGATTGTCTGGTCCAGACTCGATTATTTACAGACCGCCCTTATATTGCTGGAATATTGCTGAGTGCGGCGTTAAACAATGAAGAAAATTTGCTTCATGTTTCACGTTACAATCATATTCTATATAAGGCTGCTATTTAATGATGTATTGGGTGTGTCATGCGTGACTATTTTCTCCTTCTGCCTGTATGTTGACTGTCTTAACCTCCTCGCTGACACCTGTGAAGCACATAATAAGCACTGTGTGTGTGTGGTGTGTGTAATTGTCTGACTCACATACGTGAGTGCTGCTTTCAAGAAATCGATACTCTGGGACTCATTTGTTGAAGTCAAATTGTTTTGACAAGAATTGTCACTGAAAGGTTTATATAATAGGTTATTGTGTCTGGTGTATCATTATGTTGGCTGTGATTGTAGTATGTTTAAGTTCCTTGATGTGTTCCCACAACATACTCTAAAGCTTGAGTAATAGGTGGCCTGGGCCACTGTAATGACCACTCCCTGACACAGAGGATTCAAGGGGGCACTGCCAGCTGCCACAAGCAAGTAGGAGAACGATCAGGTTTATTATTTTCAGAGGTTGTTTCTCACTGAAGTGTATGTCTTTTGGAAAAAAGGAATCTAATTGTTCTAATGAACATAACATAATTTCTGGTTACCCAGCCAGTAGACCAATACCAGTAGATGCTGGTTACCCAGCCAGTAGACCAAAACCAGTAGATGCTACCCAGCCAGTAGACCAATACAAGTAGATGCTACCCGACCAGTAGACCAAAATCAGTAGATGCTGGTTACCCAGCCAATAGACCAAACCAGTAGAAGCTACCAAGTCAGTAGACCAATACCAGTAGATGCTACCCAGCCAGTAGACCAATACCAGTAGATGCTACCCAGCCAGTAGACCAATACCAGTAGATGCTACCCAGCCAGTAGACCAATACCAGTAGATGCTATCCAGCCAGTAGACCAATACCAGCAGATGCTACCCAGCCAGTAGACCAATACCAGTAGATGCTACCCAGCCAGTAGACCAATACCAGTTGATGCTACCCAGCCAGTAGACCAATACCAGCAGATGCTACCCAGCCAATAGACCAATACCAGCAGATGCTACTCAGCCAGTAGACCAATACCAGCAGATGCTGTCTACCCAGCCAGTAGACCAATACCAGCAGATGCTGGTTACCCAGCCAGTAGACAAATACCAGCAGATGATACCCAGCCAGTAGACCAATACCAGCAGATGCTTCCAAGCCAGTATACAAATACTAGTTGATGCTACCCAGCCAATAGACCAATACCAGCAGATGCTACCCAGCCAGTAGACCAATACCAGCAGATGCTGTCTACCTAGCCAGTAGACCAATACAAGCAGATGCTACCCAGCCAGTAGACCAATACCACTAGATGCTGTCTACCTAGCCAGTAGACCAATACCAGCAGATGCTAGGTACCCTGCAGGCCACTGGGTTCACAATGAGACAGTACACAGCAGAGTGGATCCCTCAGAACACATCACCTGGTTCTCCTAAACCTGCCCACTGGCTTCCATTCCCTCAGTCCGAGGTAATACGAGATAGCTAGACCAACAAACACCCATGTATTAGGTGCAGAAGCCATTAGCTCTGGGATTCCCGGAATGTCCTGGAGGGGTTGTCCTAGTCCTCAGGCTGCCAGGCTTTTGGGGTATCATGCTGTACTCTGTTTGTTGTGGCTGGGGTCACTAGATATGTACTTACAGTTATTCCGGAGATCAAATAGTCCCATCATATATCTGTTAACAGCAGTGCTGGCTTGTTAGTTGGCATCTGGGGATGCTGCAAATGCTGTTTGTCAGAAAGAATTGGGGCTGAATGTACATAATGGTTAATAAACATGGTGTGAATATGGCTTATGGCATGCATCTGTGGTCTGTCTCAGTGTCCCTGAATGATATTATTTTCCCTTTTGCTCAGTGCTGACTGTAGTGCTTTAGCCCGAAATAAAGCAAGTCTAGATTTTCCCCAGGTTCAGGCTGAATCTCCCATCTCACTGTGGCTCCTTTTCAGTTTACAAGGAGTTGCTTGTTTCTATAAAATTTGTATACTTTCAGAGACTAAGCGTTAGTCTGGCTAGCAAGCTTATACCCTGCATCTGGTTGTTGTTAGTGCCCTTGTCCTGTCTCACAGTCTTCTTTTCCACCCAGCCCAAACTGTTATACTAATAGCTCTAGATGAAGCAAGTCTAGATTTTCCACCAGTTCAGGTTTTTAGGTTCAGGAAACTCCCAGGGGGCATGGGTGGCCTTGGGCACGCCAGAAACCTATGATTGTGAGTTCGAATCCCGGTTCGCCCCGATTATGTTTCTAGGTTTGTCAGCACCATACCCGTGCTCATGGGTTTCACCGAAGTGGTAAACGTCTGAGACCTGCATCACTTCAGGCTTTTGCTGACATGCCGTGATATAACTGGAATACTGTTAAAGCGGCATTAAACTCACTCACTCACTCAAGAAACGCTCATCTCACTGGGACTCCTTTTCAATTTAAATGTAGTTGCTTGTTTCTATCAAAATTGTATATTTTCAGAGATAGGTGTTAGTCAACAAATGCCCTAAATGTATCTACTGGTTAACTAGTAAGTATATATATATATGTATGTGGCTTTTAGGCTTTCATCTGTTGTTGTTGCAAATGCTCTTTAAGGCAGACAATGTAAAAATGGCGTTTAGGACAGTCCTTGTTCTGTTGACACTTAATTTATGATGCTGCCAACTTTTTCAAATCTTAACATTGGCATAAATTTTAACCTGTCAAAAACTTTAAATTGATATGTTTCACTGCATCCAGATTTATTTAGTCACACTTTTATGAAGGGTTGATATATTATTTTTTGCAAACACCTGGTATCATCAATATGTGATAGTGATTCATAAACACATGGTCATGATATTGTGAGTGTGTGAGTTGGAGTTTATGCCGCTTTGAACAGTATTTCAGTCATATCATGGCATGGCATCTTAATGTGGGAGGAAAGCCCAAAGTGATGCAGGTCTCAGACTTTGGTCAAACCCACATGCACGGGCATGGTGCTGACAAACCGAGAAACATAATTGGGCAAAACAGGATTTGAACCCACAATTATAGGTTTCTGGTGTGACCAAGGGACGCAACTCTGTACAGTGAATTGCAGAGCCTACTTATAATATAGTAGGAATCATACAATGTACTCTGCTTATTAGGCTGGGACGAGTCCAAATTTACTACCCAGGTACCCACCCCCTATTACCCAACCCTACCCGGGTACCCACTGTAGGCTTCAAGAGATAGGTACAAAATATCCGATTGGGAATGGTTTGACCATAGCCCTGGCAAAATGTATTTAGATACATGTATAAAACGATCTGGTCATGCATATACTGAAGCTGACTGAAGTTTTATATCTATTCAAAAATATAAAGTCAGAAGGAATGTGTGCATAGTCAGAAAGACAGTAACCATGGAGTTCCAGATAATGTTTGCCATTAAACAATATATCTCGTGACTAACCACGGGTTCGGGTATTCATGTGGGTATCCGGGTCCTAACCCAAGTACCCGAGTTACCCATCCCAGCCCTACTGCTTTTGATATTTATTTCTAATGTGGATCTTTTCTAATAGATTTATTTGACTGCTGAATGCTTTACTATTGCTGCGTCAGTTCATATCTGGCTGTGAGTAGTTACAAGTCACAATGTGGCCAACTCTCATCCAAATTGAACCTAACCAACCACAACTGTCTGACATGAAGAATTATTCTTATCTGAACAATCAAAAAGCCAGCTTTTGCCAAGAAAAGCAAATTTGTAGGGAAAGTCCTAGTCAATTAGTCTGACCAAATACAACTGTGTAGGTATAACATTTTTTTTCCCACCCGACTCTGACAGCCCACACTGCTGTCAGGCATTTCGCACAGTTCCATCAATGCTATTCCCCTACCACTAGGTATTGTGTTTACACAAGGGAGGCTATCTCATGCCCACCTGTCTACCTGCCTAGTCAGCTTGGGGCTTGAAGATACTTTTATTCTAGTAATGTGTAAGGAAAACAGTTTCTGGTCCAACTGGTTTCAGATTGAAGATAAGAAAAATATCAGGTGTGGATAAGGTGGGCCTGGCATCTGTTTTGTGATCTTGATGTATAATAGGAGTGTTTGAGATGTCTGTGATTGTTACATACAACAGATGTTATATGACTGCATGAAGTGTTTTCATTAACTGTGTGAATATTTGTGTCCTTTTTATTCCATGACCACTTAAGAACACCAGTAAGAATCTTGTAGGGAGATTTGTTTGTAATGACCATTTAGTATGTGATTTTTCTATCCCAGAATGATGTATACAAATATTCCAGATGCACATTGTTTCAACAAAATGTTTTTCTATTCAGAACCAGACTTGGTCACTAATTGTCTAAGTATCATTTTGCTGTGTAGATGTCCCTTCCAGAACCACCAGGATGATCACAACATTCACAGATGAACCTTGTTTTACAGATGTATCCATGCTCATTCAGAACCACAGGAAATGTCTGAGACCTGACTCAGATGTGGGCTTTCCTTTTGACAGATGTATCCTCTGTTTCAGAACCACTATGATAAATATCATTCTAGATGAACCTTCCATCCCCACCAGGAATATGAACATTCCAGATGAACATTGTTTAACAGAGGTGTCCCCTCTGTTCCAGAACCACCAGGAATATAAACGTTCCAGATGAACATTGTTTTACAGATGTGTCCCCGCTGTTCCAGAACCACCAGGAATATGAACGTTCCAGATGAACATTGTTTTACAGATGTGTCCTCTGTTTCAGAACCACCAGGAATATAAACGTTCCAAATGAACCTTGTTTTACAGATGTGTCCTCTGTTTCAGAACCACCAGAAATATAAATGTTCCAGATGAACCTTGTTTTACAGATGTATCCCTCTGTTCCAGAACCACCGGGAATATGAACATTCCAGATGAACCTTGTTTTAAAGATGTATCGCTCTGTTCCAGAACCACCAGTATGAACATTCCAGAAGGTGCTGCAGATGGAGGGCATGAAGCAGCAGCTCACAGAGCAGGGCAAGTCCATTGCTGCGCTCAAACAGGCCTGCTCAGATGGAGGGCATGAAGGACTCTCACAGGCCTGGGCAAGTCCATTGGACACAAACAGGCCTGCTCAGTAAGTACATAGGGCTCAAACAGGCCTGCTCAGTAAGTACATAGGGCTCAAACAGGCTTGCTCAGTAAGTACATAGGGCTCAAACAGGCCTGCTCGGTAAGTACATAGGGCTCAAACAGGCCTGCTCAGTAAATACATAGGGCTCAAACAGGCCTGCTCAGTGAGTACATAGCACCCAAACAGACCTGCTCAGTAAGTACATAAGGCTCAAACGGGCCTGCTCAGTAAGTACATAGGGCTCAAACAGGCCTGCTCAGTAAGTACAAAGGGCTCAAACAGGCCTGCTCAGTAAGTACATAGGACTCAAACAGGCCTGCTCAGTAAGTACATAGGGCTCAAACAGGCCTGCTCAGTAAGTACATAGGGCTCAAACAGGCCTGCTCAGTAAGTACATAGGACTCAAACAGGCCTGCTCAGTAAGTACAAAGGACTCAAACAGGCCTGCTCAGTAAGTACATAGGGCTCAAACAGGCCTGCTCAGTAAGTACATAGGACTCAAACAGGCCTGCTCAGTAAGTACATAGGACTCAAACAGGCCTGCTCAGTAAGTACATAGGACTCAAACAGGCCTGCTCAGTAAGTACATAGGGCTCAAACAGGCCTGCTCAGTAAGTACATAGGGCTCAAACAGGCCTGCTCAGTAAGTACATAGGGCTCAAACAGGCCTGCTCAGTAAGTACATAGGACTCATATGTAGCGAGAAGGGGGCACTGGAACAGAAAAACAAATAATTTCCTCAGGAAGAAGCAGCCAAATGGATGAAGTCACTAAATCTAAGTACAATCATGGTGCAGACAGATGGACAAACATCACCAGTTATATTATAATATAAAGATATGTTTGTATCGTGTTGAGGGTTTAGAACATCATGATAAGGAAGTGTGTACTGGTGAGTGAGAAGTGTGTCACTTAGCATTGTTTCATTTGTTTCAGGAAAAGGACAGAAGAATAGAATTAATACAACACAGAAAGAAAAGAAGAAGGTTAATGAGATCACAGGAGAAGGTAGTGTGTATGTTGGGATGTTGGGGGGGAGGGAGGGGAGGGATATGACAAGGGAGGGGGTTGGTGCTGATGGGGTTGGGGATGTGATAAGGGAGACAGTGGGGAAAGGTTGGTGCCAGGGAGGGAAAGGTTGGTGCCAGGGAGGGAATAGGTTGGTGCCAGGGAGGGAGGGAATAGGTTGGTGCCAGGGAGGGAATAGGTTGGTGCTAGGGAGGGAATAGGTTGGTGCTAGGGAGGGAAAGGTTGGTGCCAGGGAGGGAATAGGTTGGTGCCAGGGAGGGAATAGGTTGGTGCCGGGGAGGGAATAGGTTGGTGCCAGGGAGGGAATAGGTTGGTGCCAGGGAGGGAATAGGGTGGTGCCAGGGAGGGAATAGGTTGGTGCCAGGGAGGGAATAGGGTGGTGCCAGGAGAGAGCTGGTGCATGTGGGGGGAGGAGGGAGGGGGTTGTGGGAAAGGAAGGGGTGGTTAAGGGGAGGGAATAGGGTGGTGCCAGGGAGAGGGTGCATGGGGGGGAGGAGGGGGGGTTGTTTGGGAGGGGAGGGAATAGGGTGGTGCCAGGGGAGGGAGTTGGTGCTGGTTGGGAGAGGGAGGGGTGGGGGTGAGGGGGGGTTCACAATGGATGGGAGTTGGGGTGAGGAAAGGGGTGGTGCCAGGGAGGGGGTTGGTGGTGGTGGAGGTGAGTGGTGACATTGGTATTGGCTATCGTGGGTTGTGGCTTTTTGGGGTAGAGTTACAACAGGGTATGGCAGTGTTGGGGTAAGGGTGCACAAGGGGTGGAATTACAGTCATTCAGGAGAGGGCATGGTGATATATTTTTCATAACATGATGACTCTGATGGTGAATACACAACCTAAATGTATTGCAGTGTTGTTGTGGTTACATCTGCCTCTTCTACCCTGTCAGTGTACGGGAGTAAAGGAGACCTTCTATGGATATGATGAAGACAGCAGATCAGAAAACTCGGAAAACTCTCTGTCATCCGTTTCCTTGACGATATCAGATGATGACCTTTGGGATGAGGTACAGCATTCTCAGGTTTCCATATTGTAAAAACTCACATGAAACATACAGTCTTGAAAATATAAAATTGCTTGTATTTATTGCTTAAGGTTGAAATTCATATTGCGCTGCAACAAGGTACAGAGTGCTTTTCATTTGTCAAGGCCAAAACATGAAAATGTTAAATGACAAGGGTGGTGACCTTTGGATAACACTGCTTTGAACAGTATTGGAGTTCATATTGCAACATCTTGTAAGGAAGTGACAAGGTCTCAGACATTTATCAAATTGTGACCATGGGTGTTGTGCTGACAGACCAAGGATCGTAATCAGGGTGAATTTGAACCCATAACAGTGGATCCTGGTATGACTAGGGGAAAGTAACTCCATGCACAGTTTTTTCAGTGCCTGAGACCACCATTCCCAGTGCTGAGATAATGTGACGTACAATCATGTATATTGAAATAAAACTGGTTGTCCTTCAGAAGTGATTTCTGAAAAGTGGTTTTAGAAGAAGTGTTTTAACTTTGTAGCTGACCCGGGAGGAGGTTGAGAAGAACTACCAGAGATTGATGCGTGAACACCAACAGCTGCAGAAGTCCCATGCCTTGCTGCAAAGTCAGACTGATGGTCTGCTGGACCCACAGAGGGAGGCCAAGGTAAGTCCTCCACCACCTTGCTGCAGAGTCAGACTGACAGACTGCTGGACCCACAGAGGGAGGCCAAGGTAAGTCCATCACACCACCTTGCTGCAGAGTCAGACAGACAGACTGCTGGACCCACAGAGGGAGGCCAAGGTAAGTCCATCACACCACCTTGCTGCAGAGTCAGACTGATGGTCTGCTGGACCCACAGAGGGAGGCCAAGGTAAGTCCATCACACCACCTTGCTGCAGAGTCAGACTGACAGACTGCTGGACCCACAGAGGGAGGCCAAGGTAAGTCCACCCACCAGCTGCAGGTCAGACTGACAGACTGCTGGACCCACAGAGGGAGGCCAAGGTAAGTCCATCACACCACCTTGCTGCAGAGTCAGACTGACAGACTGCTGGACCCACAGAGGGAGGCCAAGGTAAGTCCACCACACCACCTTGCTGCAGAGTCAGATTGACAGACTGCTGGACCCACAGAGGGAGGCCAAGGTAAGTCCACCACACCACCTTGCTGCAGAGTCAGACTGACAGACTGCTGCACCCACAGAGGGAGGCCAAGGTAAGGAGTCGGATTGATGCAAGCCCCACTCTTGGACACTAAAGTACCAGTAAAGTTTTGAAAACAAAATCTACATTAGGAATAGATATAATCAAGACAGCAACCATCTATGAAGGGAGGGGATATAGCTCAGAAAACATTTAAAGAAATATTTTGTTTCATGCTTTTACAAAAAAAGAGTAAATTGGTATAAGCTACTAGAAATTTGAATACAATTAAATAAAACAAAATTCTCTTGTATGAAAAAGATTGTATAAAAATATTATCTTTAAACAAGAAAAATCCTTAAGATAAAAACATTTTCACTTCCAATTTGTGTTATACAAACTTGATTTGAAACTATTTTAACGTCCCCCCAGACTGGATGGTAACATCCAGATGGATATAAGCAGACATTATACAGATTTGTAGCAGTAATTTTATCAGGGCACATTGGTTGAAAATTGACAGCAAACTTTCTTACAAAACTGAAACAGACTGTGATGAGAAATGAAGTAAGGGAGATAACTCTTCCATATCTGCAGTGGCTAATCCCAAGGTGTGGTGGTAAGTATAGCCTAAGTCAAGTGTCTCTTATGGCTATTATCAAGTCTTTAGCTGGGTGTTTATCTTTTTGTTCTGATTGCTGCTGATGACGTGTGTCGGGAAATACTGTACACTGGCCATATATTGATTTTGTCTGCATTGGAAGTAACAGCACTGAAACAGTCATGACTGGGGCTAGGGTGACATAAATAACCGAGAAAATATTACACAGGCTGCATATGACTCTGACATATACTGATAGAAAACATCAATATCATTAGCCATCTGAAGCCTTCAATGATCCTAAGTTTAGGTTAGGATTTGAACCCTAACTGCTCCAGACAAAAGGCCTAGTATCACTGGCTAATATCACTGGGTAGGTTTTATAAGAGGTTTAGTTACCCTACTCAGGACTACTGGATAGTTTTATTGAACTGATTGTCAGTTTCCATAACAATTGTTTCACTGACAAAATTAAACACAGACAAAAGGGGTAGTTGGAATAGCCTAGTGTTAAGGTGTTTGATTGATATGGAGAAGGCAGGGTTCAATTCCCTACATCAATGCAATGTGTGAAGCTGATTTTGGTGTCCCCACCATGATATTGGCAGACTCTCATTAGTTCGTAATGTAATAAAAACATTATTTCAAAACGTTTCAGCATACGTGTCTACTTTCAATTCATCAGACATTATGTCCAAAAACTGCATTTTATTACTTAAACAGTTATATGTCGATAAATGAGTCAAAATGTTTAATGTCATGTATCTTTGTAATAAACAGGGTCGGTGGGGTAGCCTAGTGGTTAAAGCGTTCGACACGGGTACAATGTGTGAAGCCCATTTCTGGTGTCCCCCGCCGTGATATTGCTGGAATATTGCTAAAAGTGGCGTAAAACCATACTCACTCACTGTAATAAACATGAATTGGAGCTTGTTAATTTTATTTTTGTGTTCCGAAGAAACTGTAGTTTTGAAATATAATGAAAACTCAAAATGTGATTTTTCATCCAGATGGTCCCTTATCTCATGGTGGGTCACATTTTTTTTTACATCATGTCTCCAGAATACGTCAAGGCAGGGTTTCTTTGTATGAATAGTTCTATAACATTAAGAAGGCACGTGAGACATTGCACGTGAGGACATAAATACACGTAACAACATCAATACACGCGACATATAGGTCTGTTTGTGGATATCAGTGTCCACTCCCAGCATGTTTATCAATACCGACTACATCCACACCCAGGTTTAGCATCATCTCGTGTACGATCAGTATATAAACACTGTAGCATGAGAACAGGCTTACACAGTATGTGATGGTGTCTTGGAGAGTTGCAGCTAGATTGGGAATGATGCCGGAGATATTCAAACAGTTCTTGTAGCTCGCAGATAGAGACCATACCATGTATATCTTAGTGTGTGATGTATCCGGGGGGCACTTGGAGTCTCTACGCTTGGGGTTGATTACGGTTTGTAGATATGGATTTAATTTACTTTAATTTTATTAGGTGTCTTGTAAATGTGTGAAAATATGTTTTTCTAATAATAATAATCTGAAAGTGCTTATTTTGAAAACATGTCTTGTGAAATATGTGTCATATCTTGTTTACTTTTGGAATTTAGATATTATGTCTTCAGCAACCTATGCTTGCTGTAAAAGGCGACTATGCTTGTTGTAAGAGGCAACTAGCGGGATTGGGTGGTCAGGCTTGCTGACTTGGTTGATGCATGTCATCGTATCCCAATTGTGTGGATCGATGCTCATGATGTCAATCACTGGAAGTCAGACTGTGTCATCAATGTTTCCCCATGTCAACTCTGTGTGTGAAGAAACAGTTCAGTGAAGATGCAGTTAATGAACATGGACCTCCAATTTCTGGAAAAACCCATTAACAAGGATAAGGAGTTTACAGATCGTGTATCATTATCATTCGTGGGCTTCAAACCAGGATAGAAATAGGCCGTTTGTTAAGGGAAGCGACTCTGCATAGAAAGTTTTGGCATCTAACCATTGGGCAACCCTTGCCTTTATGATAACTGAACTCAGATATGGTTAATGGAAATCTGGTTCATGGAAATCTGGTTTATGGACACTGGTTCATGGTCATCTGGTTCATGGACATCTGGTTCATGGACATCTTATAAGGCAAATGCCGGTTAGTTTTCATTTAGAAAAAGAAGATGTATGGAGTACATGTAATGTTGAGGACTGACTGTTGTTGTTTCTGTAGATGAGGAGCCAGCTGGAGATGGATCTGTTCAAGAGTCAGTGTCGGATAGAGGAGCTGGAGAAATTACTGCAGGACACAGGACAGGTGAGTGTGTCAGGGAGGGAGTGAGTGTCTGTTGGTCAATGAGTGAGTGAGTGTCTGTTGGTCAATGAGTGAGTGAGTGTTTGTGTTGGTGAATGAGTGAGTGAGTGAGTGTCTGCTGGTCAATAAGTGAGTGAGTGTCTGCTGGTCAATGAGTGAGTCAGTGAATGAGTGTGTCTGTGTTGGTGAATGTGTGAGTGAGTGTCTGTTGGTGAATGAGTGAGTGTGTGTCTGTTGGTCAATGAGTGAGTGAGTCTCTGTGTTGGTGAATGAGTGAGTCAGTGAATGAATGTGTCTGTGAATGAGTGTCTGTGTTGCTAAATGAGTGAGTGAGTGAGTGTCTGTGTTGTGAATGAGTGAGTGAGTGTCTGTGTTGGTGAATGAGTGAGTGAGTGTCTGTGTTGGTGAATGAGTGAGTCATTGAGAGAGTGAGTGGGTGTGTGAGTTGGATAGAGGATCTGGACATACAACTACAGGACAGATTAATCTGTCAGTGTCTGTGGGAGAGAGAGTGTGTTGGTGAGTGGGAGAGTGAGTGAGTGCCAGAATGAGTATCAGAGTGAGTGAGTGTTGGTGAATGAGTGAGTTGATGAGTGGATGTGTGAGTTGGATAGAGGACCTGGAGATACTACTACAGGACTAACGACAGGTGAATGTGTCTGTGAGTGAGTGAGTGAGTGAGTGAATGAGAGTGAGAGATGAGGCATGGATTGGGGAACGGAAGGCCCCACCAGTGAGGGGTAAAGACAATCTGGCCCAAGAAACCTGAGGTCAACTGCATGAATGTCGGTCTACTCCATCAGCAGCTAGTAACACAGCAGCAACCATGTTGAAAATGATTTTAATATATGTTTGATTTTATTGGGAGTAAACAAGTTTGGAAACTTTGCAGCCCTATGGAGAAGTTTTAAAAGCAGGACAATCACATTGGGAGGGTTGAACAAACATTTGGGGTGATTTGTGGAAGGACAGTGATTTTTTTGTCAATTGTGAAAGTTTTTTTAACTGCTTTATCAGAAATTTATTTATCTTTTTATGAAGAGACCAAGTAATTGCTTTGCAAATACCCAACAATCATGAAAATCTTCAGAAAAAAAGGTCAACCCATCTAGGGAAGGCTTCCAAACCATTTTTGCCATGACTGTAACTAACAACTTGAGATGAACAGGCACAGTTGATGAAAATACAAGGTCTCACTTGTAATTGGGGTCTGAGGTTTAATACTACATTTGATGAAATCAATTTCCTGTTCGGTCAGTCAATAAATCCTTCAGGGCTTCTCCCAGCTTGTATGGCCCCCGTGATATAGCAGCAGACGACACATATCATTGTATCTCCACCTGAGGTGATGCTGGGACGTTGATGCAAACAACATATATGATTGTATCTCTCACTGATTTTGGTGTAGTCGTATGTGTTTTGACAAGTCTTGGGGATTTGTGCAGTCTATAGTTGAACATTTTAGTTCTATATTAACTAGAAACAGGGGAGATCTGATAGTTACTTCCTCGCATGCTGCTAATTTCGTCACTCATCCACTGATTCAGGGTGAAGCTTGTGAATGGGTCCGAGAGAAAGAAAAGTTCTTCACCTCTAATGAAGAGCTTCGACAACAGGTAAAGATTTTCTCCAAATACTTTTTTTAATGATGAAATAAATATGATTTTCCATTTTATTAAATTTGTTGATATGGGTGTTTTAAGAAAAAGAACCTGACTTGAATTTGAAAAGTTGGTTCGGATATGAACCTAGGTTTTCAATGAAGAGTGATGGTTCACTTGTGGGTCTTGTAATGCTTATTTTCATTTGAAATGTAAAGCATCACTTTGTTCAAGAAAATGACTGGTTATGTATAAATTGCAAGTAATTCCATGGCATTTGATTTGCTAACCAAGCAGTTTTTATCTCAGGTTTGTTTCAAAAACTACTTTATTCTGATTGGCTGTTAACAGAGAAGACGAATCTTGAGTCGTATTATTTGCGCCGACAGATGTCACTGATTTCGTATTATTAGGGTCATGATTAAATAAGCAGTCTGTGAAGCTATTATAGTTGACTTCTTCATAAGAACTGACTTCAATATTTTTTTGGTATAAATGGAGGTATAAGACGTAAAAAGCAGTGTCCACATGATAAATCTGCTGTTTTGTGTGTTTATGGCGGTAAACCTATGATTGTGGGTTCGAATCCCAGTTCGCCCCGATTATGTTTCTAGGTTTGTCAGCACCATACCCGTGCTCATGGGTTTCACCAAAGTGGTAAACTTCTGAGACCTGCATCACTTCGGGCTTTCCTCCCACATTAAGCTGATATGCCATGATAAAACTGGAATACAGTTAAAAGCGGGGTTAAACCCAACTCACTCACTCCTTCATAATTGCAACAAATATAGAAGACTTCTTTAGTCGCCTCTCCACGTTGCAGGTACAGGTGTTTGAGAGTGAGACTACCAACCTCCAGCAAGACCTGTCCGAGAAGACGGAGCAGATCGAGGACCTGGAGTTCCGCATCCTGGAGCTGGAGGAGTGTGCACAGCCAAAGGTAGGTCCACCATGTTGGATTTGATATGTTCATCGGTGCTGAGTCTCATTGTATCCTGCTGATGTCAACAATGATCGCTTCCTCATAGAATTAGGTCCAACCAGGACAAATATCGCCAGTGTAAATGTGTCGTGGAAAGAGTTTCTTAGTAAAAACTGTTCTATGTGAATAATTCCCCAAGAGACAAAGAGTACTAGGAGCAATTTCACTACATCTACAGATACTTTTTGACACTACCACCATACCAACATTTTCAACAATTCACAACAAAAACTCAGCTCAATATTTGTAGCCCTGTCACTAACTTAATCCATATCCTGATGTCGACAGTGAAAAGAACTTCTCCATTTACGCTCAGTAAATGATGCTTGTCCGTTGTTGATTTGCTATGAAATAATACTATAAGATCAGCCAGGAAAGAGGTTATTCCAAGCGTATAATGTTAGTCTATGCTCGTAGATACCCATTGGGATTCTGGGTAAGAATATAGGTCCCACCAACCTCTGCTGGTTGTAACAGGCGACTAAATGGATCATGTTGTCTGGCTCGCTGACTTGGGTGATCGTATTATGGATCGATGCTCATAATGTCAATCACTGGAGTGTCTGGTCCAAAGAGGATTATTACAATACAAGCCACTGTCATTTTGCTGGAATATTGCTGAGTGCAACGTTAAACAAAAAACAAAAGATCATTCTGGGAGAATGAAGGGAGACAACTCAATGTGTTTCTGAAATCATAGACCTCTTCAAGCCATTGTTTGAAGTGAATCCAAACAACATACAATTCATACGGTACATCATAGGGAGTGTTGTGACAGCGTTAATGTATTCTTGTCATCAATGCAAGACAACTATTGTAAATCTTGATATTAATGCAAGCGTGAATTAAATGCGAAAAATGTGAAGTGGTCTTTTGCTCGCATTTTTAAACATCGCATTTATATCAACAATAAGACATTTTGGATTGCAGAAATACCAACTTAGACATACCCTGAAAACAAACAACTATGTATTCCACATCAATGTTTATAAACAATGTCATTCAAACACTAATTACATCCTGTGAATTGTCTCTGCTGGGGTCAAAACAAGCGTTCTACTCACTCATGTCATCACTGATCACACCTGCAAGTCCAGACAGACGCCACCCAACACGGTGTCTTTGCTCTTTGCGACTGCATCAAAGGCCGACACAAGCCAGCATGCACGTATTGTTTTAGCTGAAGTACTCTACTCAGCGCTAATAAGCGGTGCTATTTGGTGTGTGATTGGATTAATGTCAGGTTGGATTAAGGTGAGGATTCTCCTGTAAACCTGACTGAAGACATTTTGTTTAGATATAAATCCACTGACACACGAACCTAAATAACCACCTAAAAAAACTTAAAAGACACACCACAGGCAACTGCCCCCACTGCAAACAACCCGAAATCACAGAACACGCACTCATCCACTGCACCCTCTACCAAACACACATAACCAAACTACAAACCACCCTCAATCTAAATAAGGTTCCTACTCTAGATGAAATACTTTAAACTAGAAAACTTCAAGGCCCTAGGCGTATTCCTAATCAAAACAGATCTAATTAAGCGCATCTAAAAACTCATTAATCTACCAATCCAAAATCCAATAAACATACAAACACCCACCTCACCCGGCTCCCTTAGTTCCCTCCTCCACCCACCTCGGCATTTATTCCAAATTTAAAAATTCCAAAAATTCAATATAAGCAATCCCTAAAAGCCCCCTTTGGGTTGCACACACCACTTTCACCCTTTTCGAATACAATAAATGGTCCCAGGCCTTAAAATACGCTCAAAAGCTTAAATCTCCTAAATCAATCAGTCAGAGAGAGGGTGTCGCATTATATTGACTGAATTTTTTTTGCTAGGGGCCAATTCTTTTGGAGACCCCAGCTTTACAGATATTGAAATGCCTTGAGGATGAGTTTTGATAGGTTTATTTCCCAGTAATGTCAACTTTGTCTACATCTTGGAGAAATTCTAGACTGAATTAAGTCTCCAGCTGATAAACATGTGAGGATGATGGATAGGTTTAATAGAATTTCTTGGAGAGCAAGGGGGGTAACTCTTCATTCAGAATTATTGAGCGCAAGTTTACTCTTTATCCTTCAACAGCGCCAAACTCAGCAGTATTCCAGGTTTGTGATGCCAGTCTGTAAGTAATTGAATCTGGAAAAAACATACCAGTTATTGACATCATGATCATTACAATCTTTACAAATGGGATATGATGACATGCATCGACCAAATCAGCAAGCCTGCCCACCCGATCCTGTTAGTCGCCTTTCGTCATACATTGTTTGCTTATGGGTACAATGCCAGAGACTCTTGGTGTCCCCTACAGCGATATGGCTTAAATATAAATTAGCATTAAACCACACCCAACCACCCACCTCCCAAAAATATAAAACAATCCCAGAACTCCAGATAACTTTTTGAGCAATTGAGTTTTTACTCGAAGGTTTCTAGTTTAATTGTTTATTACATTTTTCATTGGGTAACTAATATTATTTCTGTTATCTAGTCATCACTCTATTTGGGTTTTTTCCCAAAATGAGGAAACATTTTGAGATTTAAAAAAAAAAATGAATGTTTTAGATTTATAGAATGGTTCTAAATATAAGCTTGATTCGGAAAGTAAATTAGCTCATAATTGTGTTTTGGAAATTAGCTCCATTGTACGCATGCTGAAAAAGCTTCATTAGGTATTTGCACATGCTGTTTTTATACATTGGAGTTTTTCATTTAATGTATGCTTTTCTGTACACAAATTAATTGAAAGTAATTGGGTTTGACTATATTTTGGGGGTATTTTACGCAAATACACAGCTTATCTGTAGCTCTGAGTCTTGGTAGGACTACTTCCTCTTGGGGCATGGCCATTGCATCAGAAAGTGAAGGAAGTCAATTTGACCTGTGTACCCTGCTCCAATGACCTGATGTGCACCAACAATCCCATTACGTTGACCTTAATGGCAGCCTTTACGTAGGACCTCTTTATCTTCCAGTGACCAGTTCAATACTTATCTCCATTGATAATCCTTCCTTGCCCTCAAGGTAATTCTTTGTGGAACACACTCGTCATTGCACCTCCACACAAATGCTGCTCCAACTACTAGGTTAATGGCCTGTGGTGATCTGCCTTGTAGTGTCATTTGTCTATATGATAGATTCTCCGTAGTTCTGCTTGGATGATTCCAATACTAATCAGAATGACCCCAGGGAATAAGGAGCAGAGTGATATGCCTGTATATTGGTCATTAGTCTTCTGTCGGGTCCTCGTGAGTTGATGTATGTTCGCTGGTGGAAGGGATTCTGTTTTCGCTGACCATGGACTCCTGATGGAGGAAGCGATCAAGGTGGGTGATATCATCCAAGAATTTCATCTCTTTAGCCAGGATTTATTTCTGTCGTACATACCTGTGCCTGTTCTGATATTTTAATGTAGGGTAGTGCTGTTCTTACTGTTTAAAGAGCCTTTCTGTTGGGTAGTCCATATGCAACCATGTCTGTCCCATTGCTAGTGTGGTACAAGCTGTTAGTTGTTGGTAAGTTCTGTGTAGATTCTATGATGATATTGACTTCTTTGTGGATTTTGTAAAGACCAGGTTTGGTGAAATCTCCCAAATATTTTCATGTTCATGTAGAATTTATTTCAAAATTATTCCATAATATCACTTACTTTTGTATGTTCAAATATTTTCTGCGTTCATGCAGAATTAATTTCAGCAATTATTGTCATAGTACTGAAAATTTTCTCATTTCTATATGTTGTCATGGTGAAAGTATCATTACTGTAATGTAATGAAAAGGAAAATAATTATTTTGAATTTAAAATACAGCTATGACATCACTATTGTTTCAACTATAGATTATCTGTAAGGAAATGACAGTTTATGACATACTCTCCTCAATGCAAAATTGAAGTAGCATTTACTTTGATACTTTAAGTCAGATGATGCAACGTAACTGGACATGTGTTACAAATAAGATACTCGCCAACATCACTGACTGATTATTGGTAACGAGTGCCCAGTGAGTTGTGTGTTATCCTAACACACATACTTTCATAATGACATCTTTATGTTTAGTGATTCAACGTATAGACCTCTATTGTACTGGCAATGTTGATATGGAATGTGTAACAATGTATTAAGATTTCATTTGACATTGAGTGAATTAGGTTATCACGTAATTCAAGAGGTTATATTCTTGTTTCCAACTAAATCTGTTTAAAGTTGTTGTTTTTAATCTGAAAAACTAAACATGACCACATCTAATGTCAACAGTTTGTACACTTTACAAGAACCTGTGGTTCCATATTTAGTCAGACGTACCTAGCAAGAACAATGCACTGGGGTAATAGGTGACATGTTTGGTGCTGGCGCCGTTGCCTGGTAACAGAAAAGGGTGTTCTCTTGTATGTTCTATACACAAACTGTATGATGTCCACATTGTACATATGGTCTTCATTAAGACATTCATGTTAAAAGCATGGGTTATGTATTTGTGTAACCTACTCATGGCTTCTGTCAAAAAGGTTTTATAACAATAGCAGTATAAAATATAAAAATGCTTTTCAGCTTCTGATATGTATGAAGAATAGTTTAAGGTTATGTTACGATATAAATATACATAAAATAGTAAATGTTTGACAGAAAGAAAATTGATATAGCCAGGCTGTATATAATCAAGGCCTTGTCAAACAAAGTGATCTTAGTGCTACGATTGTCGTAAGTCTATGCTAAAGTGTTAAGATTTTTTCGTGGAATGGGGTCCTGATTATTGGAATATATGTGATTCACTATGTTAGGATTTTATCATTAGTTGTATGATAAAATAACAAAACCTATGTCATTGTGGCAAAAAGTAAATAATATTTGTAATATCAGGTAGTATTAAGTGCTGTAATGCTGTGTTTGGGTTCCATTGTATATTCATCTCATTGTCATGTAAAAAGATTTTTTTTATAAATATTTTTGACAAAGGGTGTATTACACCTGAAAAATGCAACCAATGACTAGCGATGGTCGTTCACATCAATATTTACCTAGTGGCTGCACTTTGTACCTGTGTTTGATAGTTAGGCAGGTATGAATAATAAGCTCTGCATATCATGTAAATATTTATTTCATCCATTGATTTTGGGACAACTGACTTTACTATTGTTCTCGATGTCTTGACAATTGTTTCAGAGTATATTTTCAGTGAGGCCCTGTAAGGGTTAGATGGTTTTGATGAATGTGTGTTTAGGCATATGTATGCATAGTCGGATTCATACACAAGTTAGGAAAGTAATGGAAAATATCACATTTGATATTCAGCTTTAGAAATTGGCACATATCATGGCTGTATAGTTCCAATGAAACTGTTAGTACTACTGAATGTGTATCATCATATGTACTAATGATATCAACTGAATCAGTTCCAACCAGATAAAGTAAGTGAGTGAGTCTAACACCGATATAAACAGTAAACCAATCACACAAACCCTCTTTGCTGCATTTTTTATTTTAATCTGTAAATAATAATAATAGTAGTAATAATAATAATAATAATAATAATAATAATAATAATAATAAAAATATGGGATTGAAACCTATGATCATAAGATCCTGGCTTCCAAAGGGACATGACTCTGTATAGCAGATTTTGGTGCCTTTGAGAAGGTCCACCATGGTCTTATCAGGTAAAAGTTATGTAACTGTGTTTGTAAACAGAAAAAGAGTATGTTCTTTTAGCAAGGCAAAATCTCACAAACAGGATTACTGTGTGCATAATGAAAGTAGCTATATCCTCACAGGTCTGAAAATTGGTACAATACTTAAACTGTCATTTGTCCCACAAGAGAGATTACATTAATTCAGCTAGATCCAATCCTGATCTGTAATCAGCTTAACTAGGCGTGTGTGCTCTGTGACGTTGACTCTGGCCGAGGCACAAGGAGAGACTATTACCGGAATGATTAAGGTTAACTGTTTAGCAGTGTTATTTTGGTATTGATTACCTGGAGATTACTCAATCCTTCTGGGTGGTGATATTTAGCTGTTGGAGCGATACACAGACTGTTCCTGATTGCATTCACAGCCATATTTAGATGCACTGACTATGAAAATTAAGCTTTGCTGATGTTCAGAAATTTGACATATTTTTATTGAGTAGATCTGTAAGTCATGAGAATGTCTGACCAAGAGACCCATTTTTGGTTCAGATTTGTTTCTGATGAGGACATGTTTTTTAACACAAAATAGAAATATTTATTGTTTGATAGGCATTTATTGGAAGTTGACGGATGACAAATTAGACACAACATGGATAACATGTTCTTTGTGCCTACTTTAGAACTTTTATGTTTGAAATTTGAAACATTCCTTTCAGTATTTTTTGTTGTTTGAGGGGTTAGGGATCAGTTCAAAAGTTTGATGTCAAATTAAAGTCTCAATTCTTTAAGTTTAGGGGTGGGGTAGGGTGGTAGGTGGCTGGTTGGCTGGTATAATTGCCCTACAAGTTTTCCATCCAATAAAATCAACTTACCATATTTCTCAAAGTTTAATATGATAACTAGACTAAGTGAAAACTCTCATCCTATTGCACTGAGCCTATTTTTATTTGTATGCTGTGAGAAGTCATTAGTACATCTGCTGTTACCACAAGGTAACCATCACTAGTGGTAAGTCCATCTAGTCCCATGTGTAATATAGAATGGCAGATTTGATCTATAAAAAAAACTGCAATGATTTTTTTTCCCACCTTGTAAATAGTCTTCAGTCAATAAATGTTTTGAAAAAGCAGGGCAAAACATGAGAATGCGTTGCAAAAGAGGCCACACAGGAATTCAATTTTTTCAGAGTTAAGTTTATTTTATATTTTTGGAGGGAGGGGGATGACTCAAAACTTGAGGTGGGGAATGTCTCAAGACTTAAGGAATTGATATTTTTATACAATATCAAACTTTTGACATCATAGAAGTGTATTGTACAAATGAAGAAACTTAATAATAGTTGAATTATATTTTTGAAAAAAACCCAACGAGGTCTACTTTATGTTTAATTATGCTGTGATAAAATGTTTAGAAGAAAATAATTAACAGTTCAATCTAAGTCATACAAATGTATAACAATTAATGGCATAAACTAGAATAATTGGAATTGATAAAAAAGGACAGTGATGTTTCATAAATATTTACTTGTATTATTAATTAAGTTATTAAATTGCTGAGTCAGCAAAGTTATGCCCACATTACGTATGATCAATTAATGGTGAAAACAGATATAGAGCTGTGTTATTTATTTTAAGAGAATATTCAATATTTATTAGAGAATATTCATCTACCTTTTTTTGATAATAATTCTAAAACAAATTTCAAAAACAGGAGATGATGTTTTCAGAAGCACCTAAGTATACTTTGAAAGTAAAATTCAAATATTAGCATCACAGACAGTAAAATCATCTCTTAAAACCAAAGGGAAGTAATTCTACACTTGGCTAATCTTCAAGCAGGAAGATAAGATTTGTCCTCCCTGACAGGGCCTCAGCAGAAGGTGCTGTATTGTTATGTGTCTAAGGAGTTGACCTGGTGTAGTGCCCCTTCCAGCATTCATGTACACACTGGGCTGACAGCCAGTCACCGACCTCCATTGCTGGAGTGTGTCATACAACCTGTAGAGGTGGAATTACCTACACCTAGCTCCATACTCTAACCCAGCCTCAGCTAAATTTCGTGGATTCTCCTCAGGATCAATTTTTCATGCTGGAAGTTCAGTCAGTTAGAACTATGATGGAATGTGCTTCTCTGACAAGTTGGAGTTTTCTTAGTGTCAGGTGAGTTAACATCGTTATCAGGTGGGGTCGTTCAGGTGTGCCGATTTCAGGTGAAAGATATTTGAGTCATTGAGGTGTGTCTGATGTTTGTGATGTGTGAGAAGAAATTGCAAGGACAGGAGTAACAGGGAATTTCAGAGGTGATCTGACACCCAGTGTTAGTACTGTACATACAGCTGTTAGTACTGTTACAGTGTTGAAAATATATGTGTGTTTAGATACTGTGACAGCATTCTGTAGATTACTGATTCATATGTAAATTGTCAGGCTTGACAATATGTGGATATGTATATTCACTAAGCTGGTTCATTGTGGCAACTTTATCAATATTATTGTACTAGCTTTCCGGATTGTCATGGGCTGTGGCACACATAATATGAGGCTGTGTGATAGATGGCATAAAAGTGACATGACTGTAGACTGACATTTGAAAGCTTGAATAACTCACAGCTTGTCTAGTCCTTGTGATTTGGCTACCTACATTTAAATAGTTTGTAGAAATAACAAATTAAAAGTCTAATAACAATAATTGTCGGAATGATATTGATGTCCTTGTAAAACTACTAGAATATATGTATTATTTGAGTATTTTTTTCTGAGTCATATTATTTCTCTTCAGTTTCCATATACATAATAGGTAATCAGGGAAAATTGAATGTTTTGATCCTAGTCAGTTAGCTTTTGATGTGAGTTTCATGATCACATGAATAAAAATGATCTTAAGTTTTGTTTTTATAAAAAAGGCCAAGTATGTTGTTTTGAGAATTCTTTTGGACACTTAGTTTATAGTGTTGTTTGGACACTCTGTTTATAGTGTTGTTTTGACACATGGTTTATAGTGTTGTTTGGACATGTAGTTTATATTGTTGTTTGGACACTTCGTTTGGAGACGTAGTTTATAGTGTTGTTTGGACACATAGTTTATAGTGTTATTTTGACACTTCATTTATAGTGTTGTTTGGCCACTTAGTTTGGCCACTTACTTTATAGTGTTGTTTGTAAGTTTGAAGTTGTTAAAAGATTTATGATGATTTATTCACACTGAAACTATTCCATTATTCAAGTTTCTTGATACAACTGGATCTCATCGTGAGTGTTTATTGTCGTACTTTGTGGTGTCCTGTTGATCTGGAATACGTTTGATAAGAAATAAGTCCCGCTTTGCCGGCCTGTTTCCTGCACTGCAAGAGGTGGTACATACTGGCTGTAACTCCGGTGCTTTTCGACATATTGTAAGTGTATATTCTCTCAGTAACCCAAGGAAGTAAATCCCAAACATGTCACGTTTATTGAAGTGTCATGAAGTATATTCTTTGATGAAGAAACATTGTCAAAGATATATCACACTCTTCAATCTTCTTTTATCAAGACATGTATGTAATTTAATGAAGAAAAGTCAATACTGTTAGTGAAGTACACTGTTACAGGTTTTTAAAATGCCAAGATACCAGAAGCAATATGATTGTGATGGTTGAGTTATTTTAGTTATTCCGAAAAAAATAGTATTTTTAATTTTCAAAAATGTCTGTTGATGAGAAACTTCTACTAATAAGCAGCCCTGAAAGATGACAAACCAGTATTCCTCTGTTAATGGCAGACCTCTGATAAGAGATGGCCTGGGGGTGTTGAAGTGTCCGCCATGCAGTAACAAGGATAGTCTCAGTTGCAGCTAATGATATATCCCCATTATGTTTATATTTATGTATCATACAGTTGCTAAACTAAGCCGTCCTTCCGTCACTTCCGAAAGTAATTACCACTGACCTCCAAGAAGGGGTGACCTCTAATATAGACAAGGCCTGAAAACTGAAATTCAATAAATTACATTTAGATGAACAGTTAGCAGTTGTCAATCATGACCCATTAATTGAAATTAGTGAAGGCTATTTGGACACATGAAATTTGGTGCGGCCTGTTCAACAAAGTATATGAATAAGGATGAGATATGGAATTTTTAGTTTGGGCCTCTGAATTTTCATATCGTTAATAGGGTCACTGTCCAATTCACACTGTAAAAATGATATGATTATATAAGATTTAAGTGTCACTAATGTTATATTGTATGAGAGGAGGTAACAGTTTAGCTATGTCATTCTATTCGATTTTTTCTTTCTGTACAGGAGTATTCATAGTCACATAAGTCGGCAAGAGGTCACCGATTTGATGGTATATGATCTTCAGTACAAACATTTGGGCAGCTTGTTATTGCTCCTGTCCTTCATTGAATAACATCAGCAGCTTGGAGCTGGTGGCATTGATACTCTCACTGTAAGGCCACAGGGTATAAAATGTTAGATTTTCATCCCGCCCACCTGACAATCAAATACCAGCCTTTCATCATCTTATGCCCTCCAGTATCTACAGATGACGAAAGTCCCTTCGTGTGTTTCCTTCTTTCTTTAGGCCTGATGTTCTTTTTAGTTTCTTTTTGAGACCGACCGACAAAAAGACATTGAAAAAAAAAGACTTTTGACAATTCACTTTTTTAACAGACATTTTTACAATTAGGTAAAATCTATATAAAAAACCATGAGAATATTATCACTGCAACTTTTAAGAAGTGGTGAATAATATGCATAATAATCTTATTAAAAAAACAAACCCCATCAATTATCTTTAGGTGCCTTGCCATGTTAAAACTTGTTTGTTTTTCTTTTATTAGTAGCAGTACTAATCTGGATGTTTGATTTTTTAAAATATTTTTTTTCCGATAACCTTTAATATATTTTAGGCCCAATTTTTGTTAACCTACTAAAATAAAACTAAAAGGCCTTACTTGATGAGATACACTATATGCATCATCATACCACACATCCCTACTTGTAAGTTTGAGCTTGTAATCCTTGTTAAAGTTGAAAGTCTTCAAGCTCATATTCTCTTTACGACATTCATAAACAAACTTGCTTTGAATAGTTCTAATGTTTGTCTATTTGTCAATATTTGATATGTCTATCTGATCTCAGTTGTAAAGAATTAGGAATACATCTTTTTCATCCTATATTCTTACAATGTAAACATACAAAGTTTGAAATTCTTCAAGCCAATGAATTCCAGACACAAGATATTTATTGGCAATATGGCTTAGGAAGGTGCTGATTTTGAACCCAGTATCTGCATTTCTGCACATATCTCTGATCATGTATTCCAGTTGCTTGAAAACAATTCTGATAATGTATTTAATGTGAATATTAAAATCTTGAAAACAATTCTGATAATGTATGGAATGTGAATATTAAAATCTTGAAAACAATTCTGATAATGTATTTAATGAATATCAAAATCTTGAAAAACACTTCTGATAATATAAAAATATTAAAATATTGAAAACAATTCTGATAATGTATGGAAATATTAAAATATTAAAATCTGATAATATATGAATATTAAAATCTTGATTCTGATAATGTATGGAATGTGAATATTAAAATATTGAAAACAATTCTGATAATGTAATTTTAAAACAAAAACAGTTCAGATAATTAAAATCTTGAAAACAATTCTGATAATGTATGGAATGTGAACATCAAAATTTAAAAACAGTTCTTAATGAAAAAAATATTGAAAACAATTCTGATAATATATGGAGTGTGAATATTAAAATCTTGAAAACAATTCTGATAATGTATGGAATGTGAATATTAAAATCTTGAAAACAATTCAGATAATATATGGAATGTGAATATTAAAATCTTGAAAACAGTTCAGATAATGTATGGAATGTGAATATTAAAATCTTGAAAACAATTCTGATAATGTATGGAGTGTGAACATCAAAATCTTAAAAACAGTTCTGATAATGTATGGTGTGTGAACTTCAAAATCTTGAAAACAATTCTGATAATGTATGGTGTGTGAACTTCAAAATCTTGAAAACAATTCTGATAATGTATGGAATGTGAATATTAAAATCTTGAAAACAATTCTGATAATGTATGGAATGTGAATATTAAAATCTTGAAAACAGTTCAGATAATGTATGGAATGTGAATATTAAAATCTTGAAAACAATTCTGATAATGTATGGAATGTGAATATTAAAATCCTCCATGCTGATTCCATGTTAATGACGACATGTGTTGAGCAGGTCGGCACTAGCATCGTGCACAGTGACGGGGGTTGCGATCATGTTGGTGCTAGGGGGCGGGGAGCGAGCCTTTACCTGACAGTTTGCTCAACAAATACCGGGCGACCAGGTAGCCTACTGCTTGTTGACACACTTTGCTCACTCCCGGTGTCATCCCCATGTCATGTGTGTCTTACAGCAGGCCTCTTTGGGCAGAAATAAAATGTGATAATTATTATTCTGTTGGGTTGGAGTTCCATTAAGAAAGGAAGAGGTAGAATAAGGGTTCTTTTAGGACCACAGCATCTCCATAACTTCGGAATTGAGCCAAAAAAATGAAAATTGTTCAGAAAGTTATCATATGTGTTAAAATAAATGCGATCTAGGCTTTGTACATTTCAACAATTGCATATATTGGACTTACGACAACAATCAGTGAAATGTTAAGATGTGTCAAAAAGGTTGATTTTAGTGTTTTTCAGTGGTTTTTGTAATATTTAAAAAATATGCAAGTATGATATAAGACTTTGTTGATTATATTGTAAAGGTGTATGCATTTGTATGTCACTGAAAGCATTCTTTAATTTTACAAATTCTTTATTTTCATGCATGTTAGTCTTAAAACTCAATTTCATTATTCAATAATTAGAGATATATGGGTTAGATTTCATGGATATGAAGTACGTCCTCTGTGTAAATAATAATAATAATAATAATAATAATAATAATATAGTTTATTATATGTCTTGTGTTTAAAAAGTAAATAACATATGCTAAAAGGAGTGTTTTAGTCCTACACCAGGCCTCACAGGGCCTTTAAGACACCTTTATATTGTGCCTTCATTACCACTGTAATGAATAATAGGATATAAAATTTGAAATACCATATTCGACATAATAAGTGCCCAGACGCTCTCAAAATTAGAAATAGGGGGCTCTTATTAGAATATTATTTTTGTGAAAAAAAAATAAGAGGTGAAAGATAAATTTATGCTGACAGCCTGAAATGTTTATGTATGACAGATATATTTTTCTAGAATTTAGTTGCCCATCATTAAGGGTGCATATAACGCACGAGTGAGTATTGTACGCAAATAAATAAGTCTTGTGAACATTGATCAATCGGAAAGGGTGCTAATTGGGATTGTTCACTAGCCAATATATTAGCAAATACCATTGTCCGTGCTTATTAGAGCAGGGGCACTTATTATGTCGAATATGATACATGGTTTAGATACAAGTCAGTACACTGAAAGGGTTAACTGGCATAGTGAGTGGGCTTTGGGGGGTGGGGGAGCAGTTTTGTGTCTGGCCCTGTTTACTCTGTCACCTGTTTTTCATTAAATGTATACATGCCTTAGGAGGAAATTTAAACAAATACATGCATGGAATGTTTATTATTTCATGCATGTCTGTGCAAGTGTGATGTTTGGACGAAGCCGGTCGGCATGTTTGTGTCATGATTCACATTTCATGATAAAAACCAAACACGAAGTATGTGTCTAGTCAGTAATACCATTGTGTCAGCCATGTTTCCTGGGTATGTTGCTGTGATCTTCCTGATGGATAGATTCTAGAGACTTAGGGCATTATCATAAGGTGCTTGGTGGTGAAAGTGTCTGCTCTTCACACAGATAGTGGGGGCACGGGTGGCCCAGTCGTCAAAGGCACCGCGATTCGCTGTGCAGAGTTCCATCCATCGTTTGGGCATGCCAGAAACCTATGATTGTGGGTTCGAATCCTGGTTCGCCCTGATTATGTTTCTAGGTTTGTCAGCACCATACCCCTGCTTGTTGGTTTCACGGAAGTGGTAAACGTCTGAGACCTGCATCACTTTTGGCTTTCCACCCACATTAAGCTGACACGCTGTGATATAACTGGAATACTGTTAAAAGCGGCATTACACACAACTCACTCACTCACTCCCTCGAAAGTCTGGGTTTGATTCCCCATATCATTTCTGATGTCCCCCATCATGATAATTTCTTGAATATTTCTAAAAGCGGTACACTCATTACCACACTGCTATTTCTGCATGCTGGGGGCCTAAGGATCAGCAGTTAAGTCAAACTCAATATTTGAAAATTTTACTACTACTGTTGTACTATGACATGTATAGGTGTAATTTTATTGGTCTGTTTTGAAAAAGGGAGTGGTAGGTTTAGCCTTGTGATAAAAGCGTTCGTTCATGACACCTAAACCCAAGTTCGATTCCAAAGCCATTATCTGGTGTCCCTGTCTTGACATTGCCACAAGATGGTGCAAAAACTCACTCACTCACTCACTCACTCACTCACTCACTCACTCACTCACTCACTACCGTAGGAACAACTGACCAAAGGACTACTGACCGAACAAATGAATGGACAAATGAACGAACGAACAAACGAATGAACAGAACGAAAAGGAAAGCATATCTATTTACCAACATAATCCTTCAGCTATGTAATGTTTATACAAGTGTGTGCATGCACATGATCACTGTTACACATCTACAATCTTTACATGTGGCTTTTGTTCATCATAATGAGTGGAAAACTTGAAGTTACCTCACAACAGTGGAATACATATTGACAGCAAACATTGTCTGACGTTTGAAATCTTCTTTGATGGAAAAATTTATCAGTATTATGTCAGCGATATGTTTGCCTGCTAAAAATAAACAGCAAAGCATGCCAAGCTAGCTTATCGTGAACAGTGTTTACTTAACCCTTTAAGTGAGTTGTGCCAGGATCAGAAGGCTTGTTTACTCCGATATTATGCTGATAAAAGTCAAAGTAGGACTCAATTCTCATTGAGATATGTTGAAAATAGATATTAGATATTTTGAGAGCATATTATTAATCCCCTTTGCTGCTAAACTGTTTAGGGTGGAATTTAATCCCGCTCATGTAAAATATGGAACACACTTGCAGGACAGTTTTTCACTAAGTGGACACAATTTATGGATAACAACTTCTTTATTTACTGTATAGGCGAAATTTTGGTATAGATCAAAGTGGAGACAATTTATGGATAACAACTTCATTATTTACTGTATAGGCGACATTTTGGTATAGATCAAAGTGGAGACAATTTATGGATAACAACTTCATTTATTTACTTTTGGTATAGATCAAAGTGGAGACAATTCATGGATAACAACTTCATTATTTACTGTATAGGCGACATTTTGGTATAGATCAAAGTGGAGACAATTTATGGATAACTTCTTTATTTACTGTATGGGCGACATTTCAGTATATCTTTACTGAAACATCACCTTTACAGTAAGTAAAGAAGTTGTTATCCAAAAATTGTCTCTACTTTGTGATCCATCAACTTCTAAGTAATGCCCATCAAACAATTTATTTGACAGCATTTCAGTTCTAAAAATTGATCTATAAATTAGTGTACACCATATTCCGAATTGTTCCCTTTTTGACATTGATGAGGTGACCCGAGCTGAAGTGGGTCAGAAACGATACAGATGTTGTCGTTAGAGACACTACAGATAAGACACTCCAGCCTTCCAGCACCTCATACATTCATGCATGCTCCCACACCAGCCCATCTGTCATACCTGTGCAGTACACCTGGCTGGGACTTAATTAATCACATGTTCACCAGCTGATTTAGTGGGGAGGTCCTGCATGTTGAAGGTATTACTGGAATTTCGGCCCCTTCCAAGGTATGTGACTTTTACCCTTTCTGAATCTGGATCTGATCATTGCTGTGATCAGGGTTAGAAACTAACAGTTTTTGTCCACTAGTCCTTATAATGATAACATATAGCAAAACCCTTAAAATGGGCCAATTTCTACTAGTCCTTAGGATACCTTTACTATTGGGCAGTTTGGTAAGGACTACAACTACAGTACTAGTGCCAATTTCTAACGCTGGTGATTGATACTTTGTGAGATGATTTTTCTCATATTCGATAATAATTGATGCCCTGTATGTGGAATGGGTGTGGTTTTAATAAGACGCATGTGGAGATATTTTATATTGGATGTCAGTATTAAGGAAATCAGGAATCTGTGAAAGAAGGATACAAGTTGGGTGTGTATCTGTTAATGGAATTTATTGTGATAAATAAATACCATATACATGTGATAAGATATATAATATCTTTTGACATGCTGATAATCCTTTGATATATCCTTGAAATCAACATGAACTCATTGTTTACAAAATGAGAGTTCTATTTTTGTGAATATCATTGTATGAAATGTATAGTTTATGAAAGTAGTTTAAATATTTGAAGAATTGGAATTGGAAGAAAAAGTTTAAATAGTTAAACCTTCACAATATTGTAAATAGGTTCCATATGCACAAAGCAATGTTAACAATAAAACTAGATGTCTCCATCCTTCCACGCAGTTGTGCAGAAGTAGTAGCACATTGTGATACTTCATCCTCAGTTGGTACTCAAAACGTTTCAGTCTCTAACTTCCCCGAACTTTGATTGAAGCATCATTTTGATCCAGTGGAGATTTGGGGTTAGAACAGGTCCCCTGAAACCTGTGCTGGTCGAAGGAGGTAACCAAATGGATCTGTGGTCAGACTTGGTTGATTGCGTATCATCGTTCCCTGACTGAGTGGTTTGTTGTTCATAATATCAATCACTGGAATGGCTGGTCCAGAGTTGATTATTTCCAAACCGCATCATATAAAAGGAAATTTGACAAACAAACAAACTTTGCATCATTTTATGTAATTGACAGTGAACAGAATTTTACTCGACTTTGTAGTGATGGCAAATGTCTATTCATATTTAGCATGGTGTCATACAAAAAAACTTTAGTGTTATGACTGTCATAAGTCTATGTTAAGGTATGGGTGTTCCGAACACCCAGTGTCCTACAAAACAACCTTAGTGCTACGACTGTCATAAGTCTATGTTAAGGTATGGGTGTTCCAACCCAGTGTCCTACAAAACAACCTTAGTGTCACATAAGTCTATAAGGTATGGGTGTTCCAAAACAACAACCTTAGTGCTACGACTGTCATAAGTCTATGTTAAGGTATGGGAGTTCCGAACACCCGGTGTCCTACAAAACAACCTTAGTGCTACGACTGACATAAGTCTATGTTAAGGTATGGGTGTTCCAAACACCCAGTGTCATACAAAACAACCTTAGTGCTACGACTGTCATAAGTCTATGTTAAGGTATGGGAGTTCCGAACACCCAGTGTCCTACAAAACAACCTTAGTGCTACGACTGACATGTCTATAAGTCTATGTTATGTTATGGGGGAGTTCCAACACCCAGTGTCCTACAAAACAACCTTAGTGCTACGACTGTCATAAGTCTATGTTAAGGTATGGGAGTTCCAAACACCCAGTGTCCTACAAAACAACCTTAGTGCTACGACTGTCATAAGTCTATGTTAAGGTATGGGAGTTCCAAACACCCAGTGTCCTACAAAACAACCTTAGTGCTACGACTGTCATAAGTCTATGTTAAGGTATGGGAGTTCCAACACCCAGTGTCCTAAAAAACAACCTTAGTGCTACGACTGTCATAAGTCTATGTTAAGGTATGGGAGTTCCAAACACCCAGTGTCATACAAAAACAACCTTAGTGTGAAGATCTGTCATAAGTCTATGTTAAGGTATGGGAGTTCCAAACACCCAGTGTCCTACCAACCTTAGGATTATGTCTATGTTAAGGTATGAGAGTTCCAAACACCCGGTGTCATACAAAACAACCTTAGTGCTACGACTGTCGTAAGTCTATGTTAAGGTATGGGAGCTACAATCACCCTAGCGTGAAGATCACTTGTACAACGGCACCCTGGATTATGTTAGAAGACAAGACGGTAGGTGTTAATGTTGGTGCTGACTCAAAGGACGTGTCTGTCACACAACTGAGCTGAGGGATCGAGGTTGCATCACAGTGTTGATGACGTATGGTTGAGAATGCAGGAAGTAATGTGATGAAGAAATCAGCAGATTTATGAGGCACTGCAGGTCGTTCCCCTGGCTTGTTGTGTAACAGGCATGTCATCCCACACTGTTGTGTAAGGAAAGTACCTCAATCTGTCTGACATTGTGGTTAGACATGTAATGAAATGAAATAAAGATGTCAATATGGAGGCACTTTGGCATGAATATATAGCATGGACCATCTCACATAGACTTTGAGATGTACTTACTTTGGGGATAAAATAATGAGTATAGTGTTAAAAGGTTACCATACTTCATTCTTTATAAATTTCATTTCTGTTTAGCTTCCTGAAAGTGTGGATATTGAATAATTTCAATTCAAACTTACTTGGTGTGGCAATTGGCTTGTGGTGCTTGTGGATATTGTGCTAGGGGTTTCACCAAAGTGGTAAACGTATAATTATCTCATTGAGATAATCTGAGTATCTGAAATCTGTTTTAAGTGGCATTATCCAACTCATTTGTTCCCTAACATTTCATTGACTCTGTGATGCAAAGCGATATACAGAAGTTGACTGAGACCATAAACTATCAGGATGTAAGTGTTCTGTTAAGGTTTCTAAACCATGCTAACAAGTGTCTTGTGTGTAAAATGTACTGCAACCACATTTTAGCAGCAGAGTTGGTTGGTTTGTTGTTCAACACTGCACAATATTCCAGCTATATGAAGGCGGTCTGTAAATAATTGAGTCTGGACCAGACAATCCAGTGACTGCCTTCATGGCACCGATCTACGCAATTGGAATACGATGACATGCATGAACCAAGTCAGCGAGCTGGACCACCCAATCATTTTAGAGGCCTCTTACGACAAGCATAGTCACCTTTTACGACAAGCATTGTCATAAGCACTGATGCCTTTTGACGACAATAGTCATAGTTGCCAGTTTTTTTACGACAAGCATAGTCACCTTTTACGACAAGCATAGTCGCCTTTTACGACAAGCACAGTTGCCTTTTACGACAAGCATAGTCGCCTTTTACGACAAGCACAGTTGCCTTTTACGACAAGCATAGTCACCTTTTACGACAAGCATAGTTGCCTTTACGACAAGCATCGTCGCCTTTTATGACAAGCATAGTTGCCTTTTACGACAAGCAACGTCGCTTTTTACGGCAATTGTGTCCTCAGTCATCATTGCCAAAAAGATGCCCCCAAATGTTCATGATCCCTTTCTTTTCTTGTTCAGTATATATTTATATTGACATGTTGTATTATGACGACAATCCAATGTCATGTGATAGCCTGTTTATTCCCAGATAAATGACTCAGTTGGTGATAAGACAAGTAAAGAATCTGATAAGAGAAATAAGTTATCTCAGAAATAAAAAGGCCAAATACTGGATCTTGTTACAGTGAGTGGCCATCTAGGTAAGGAGAGACCTACCCTAATCATACTTATGCTGAATTAGGGCCAATTCTGCTGATATTATGGCCCCATTGATGTATAAAGTACATTATCAGGGTCATATTCAGCTGAATAGATAGAGTTTTATGTAGGTGTCGATGTGTGACACACCTAGTGTACAATATTCAATGTGTCTGCATTGAGATATTATATGTCTGGTGTAGGTAATTAAAGGCTTGGTGTTTGATTTCTGAAGCATTTTGATACAAATAATATATTAATATCTGTACTGATGGTGTGTCAGAGTGGGATGAATTCAGGGTTCTACACTTGTCTGCTAGTCGGTGACTAGTGAAAGGTTTGAAGGACTAGTGGAGAGGTGCAGATTAATTTGAAAACTGATTGGTCAGGTTCATCTGTGGACTGAAGGGGCCATGTGATACAGGTTCGTTACCAGGGGATCCCAGTTTTGGGTGGAAATGGAGGGTCAGTGTTGTTCAGTGGTCGTTGAGGTGGGGGAGAGTTCCTGGGAGTACTTGTTGTTTATTCCAGATGAAATGTCAATATGGAGGCAATTTGGGATGAATGTATAGCATGGAGAGTCAGTGGTGTTCAGTGGTCATTTTTGGAGGGGGGGGGGGGAGTCTTCCTGGGAGACTGAAGCAGTACTAGTTTTTTGATGTTTTTCTAAGGGGTTGTGATGTTTTTCATTTCTAACTTGCTGTATGAAGGGGTGGGGTCAGTGTTGTATGTGTGTGCTTGACAATACGCTTTAATTATTTATTAAACAAAGCTTTCTTATTTTTGTACTTTTTTGTCACTAGGGTCCATCATACCTCTAAACCCCATTCAGAAGTTAATTAAGATTCTAACTATTTTAGTTTAGACAGCCAATGCTATGATTTACCTTTGTTTAAGTTATGGGGGCAAGGGTGGCACAGTTGTTTAAGGCTGCAATTTGCTGTTCCACGAGTTTCAAATCCCGGTTCGTCCCATCTGTATTTCTAGGTTTGTCAGCACCATACCTGTGCCTGTGGGTTTCTCCAAAGTGGTAAATGTCTGCATCACTTTGGGCTTTCCCCTGTGATATACCGTATTCGATGTAATAAGCGCCCAGGCCGCTCTCAAAATTAGAAATAGGGGGCTCTTTTTAGAATATTATTTGGTGAAACAAACAGAGTTAAAGGATAAATTTTGTGGTTTATATGAAATGTTTATATATGACATATTTTTTTTCCAGAATTTAATTACCCATAATTATAAAGGATGCATATAACACACGAGTGCGTATTTTACGTGAATAAATAAGTCTTGTTTACATTTATCAATTGGAAGGGTTGCTAATTGAGATTGTTCACTAGCCAATATATTAGCAAATATTGCCGTGGGCGCTTATTAGAGCGGGGCACTTATTGCGTCGAATACGGTAACTTGAATACTGTTCAAAGCAGCTTATAATAAACTCACTCACTCACTCACTTGTAAATTACAGATTGACATTTAGTTAGTGCACTAGCACTTTTAGACTCTTTAGTCACCATGATGTGATTTGATTGTCTGTAAGTTATTAATTAATCACTGTTGTATCAAGGATATCAATGTCACACAAAAAACACAGTGATAAACACAGAGCTGTTGCTTCAATAGGTTTCCCATCGCTAAAAGGATGGCAAATTCGAAAGTAATATTTGCGTCATGCAAACAGTTGTATAAGGAAATAATGTGGACCTTTGACAGCTTTATGCATGCTTGTCAGCAGGAAGGCTACACCTGTGTGCGGGGATGACAGGTCATGCTGTCATCGCTGGTATGTATGCTGTGCCTGGTGGTGGCCGAGAGGGACTCTCCTGACTGTGGGTTGTGTGCAGTTTGATGTACAATAAATCTCCATCTGAACAGGCTAATGGGATCTTAAGATTAAGTCTAATGATTTGTGGGTCTGTTTATGCAAGTTATTACTTTAGTTTTATTATTAAATCTCACATAAGATGAAGTTTATGATGAATGTCAAGGACATTGGCTGAAGTGAGGTACCATGTAGTGTTATGTACACTTGAAGTTGATGTGGATGTTGTGTAGGTGAGTGGTATGTTACGTTTTTCACATAATACTGCCAATGTTTGAAGACTAAATGTATACTGTTTGATGGTCTTTTGTAGGACAGATGTGTCCTGTTTTGGAGGTAACAGACTCCATGTTGTGGAAAATATGATGTTTTGGTAGTTTGATAATAATATAATAATATTCTGTGTTGTTATCCAGTGTTCACAGTGACTCATTTAGTGACCAGGAAAGATATATATTGCTGAAGTGTTTTACTACTTAATTGGGGTCTGTGAAAGGATGGGGCGGTCGGGTAGCCTAGTGGTTAAAGCGTTTGCTCGTCACGCCGAAGACCCGGGTTCGATTCACGACATGGGTACAATGTGTGAAGCCCATTTCTGGTGTCCCACACCGTGATATTGCTGGAATATTGCTAAAAGCGGCATAAAACTATACTCACTCACTCACTCACTGTGAAAGGACATTATCCCTGGAGATTATTTGAACTTAACATATTCTGTATGTTTTGGATGTCATTCATTAACCTACTGGGCACATATATAGCAGAGCTCATGTGTACGTGGCACATATGTACCAGTCCCATATGTATAGGGCACAGATGTACCAGTCCCATATGTATAGGGCACAGATGTACCAGTTCCCATATGTATAGGGCACAGATGTACCAGTCCCATATGTATAGGGCACATATGTAGCAGTCCCATATGTATAGGGCACATATGTAGCAGTCCCATATGTATAGGGCGCAGATGTACCAGTCCAATATGTATAGGGCACATATGTAGCAGTACCATATGTATAGGGCACAGATGTAGCAGTCCCATATGTATAGGGCACATATGTAGCAGTACCATATGTATAGGGCACAGATGTACCAGTCCCATATGTATAGGGCACAGATGTACCAGTCCCATATGTATAGGGCACAGATGTACCAGTCCCATATGTACAGGGCACAGATGTACCAGTCCCATATGTATAGGGCACAGATGTACCAGTCCCATATGTATAGGGCACAGATGTACCAGTTCCATATGTATAGGGCACAGATGTACCAGTCCCATATGTATAGGGCACAGATGTACCAGTCCCATATGTATAGGGCACAGATGTACCAGTTCCATATGTATAGGGCACAGATGTACCAGTCCCATATGTACAGGGGCACAGCACAACAAGGGCTTCTCCCAAATAGGCTGACAGACAAGGGTGTATATGCTTGATGATTCAGATGCTAGCTCAGGTATCATTGATCCCACGTTGTATCTGACTTCTCATCAGGAATTAATCCCAGGTCTGTGCCCATCATTAAAATTTCATGCTGTCTTGATTGAATTAATCCCCGTCTGGGATAAGTGCTACACTGTACAGTGCTTAGCTGCAATATTCTAGCTCTGTGATTGGCTGGAAGGTAGAGGACACCAACTCTTCCAATACATTATGTCTAACTGGACTCATTGATTATCAGGCATTGTTTTGGTAACTGGTAAACAATGGATTAAAAAAATTAGTTAATAATAATATATGAGATTGGCTGTGAGTCGCTTGGAATCAAAAGGTTGCTGTTTGAGTGATAATCATGAATAAGTAATGTCCATTGACCACGCCCTGGGATTAATCAGGCTAATGTGGATGAAACATCAGAGAGTCAGTCTTGCGTGTAGATATATGTACTACAAAGATATTTGCAGGACGCCCATTTGTCTAGGTGTTGCAGGTCTCTGTGCCTCCATTGGTGTGCAGGATCCTGTGATCATGGGTTTGAATCCCAGATTCGCCTTGGTAGGGTTCTTGGTTTGTCATTTGTTTCTCAGATGTTGTAAGCTCTGGGTCGTTCTCATTCAATATGCTATCGTGGAATTGAACTGAAATACTGTTCAAAGCAGTGTTAATCCCAACTCACTCACTCACTCCACAAAGTTTGAATATAATGTCTCATGTCATTCAAACAGAATAGTTTGTGAACATTCTTCATGTTTATGCAAATATACTATTCAAAAGATAAGTTACGGACCACCCAATTCTTTCATATTACTAGAGTTAATCTGTCATGGCAACCAGATGATTTTTTCATATTACTATAGTTTATCTGTAATGGTGTGACAGAGTAATTCTTGTAATATTGAAAAATTGGGTGGTCCTTAACTTCTTTTGAGTAGTATAGTTTTATACTATTCTGACAGTATTCCAATCTGTGGTAAATATCTGTCTGTCAAAGTCATCTTCAGTAGATGTTAAAATAGCAATAACTTGCTCGTTCGTTTACATGCCCGGAAAATGTTAACTAGACTGGGGCAGCAGCTAGTCATTTAATGAAGGCACAGACAGTCATTCAGTGATGTCATCTAGTTATTTTAAACTTGTGGGTTCAGTTGAAGTCTCAATAGTCACGTCGTTAATCATGGGCTGACACAGACACGTGTATCGAATGCCACCTGTCCGCCCAACACTGCATGGCTGGCTGTGTGTTGCTGTAGTAGGACATATACCTACCTGACAGGAGTGATGATGATGATGCACAGTGACTCACCATCAGTATCTAGGCTAGCTTGTGTTTAGTAACTTGCATGATATCATTTATGCTGACATACTTACACCTTGTCTGTCTACCAGATCCTAGAGGAAAACAATTAGAAAAGGAGTCAAACTCAAGTATAGAAAGATTTGCAAGTCTAGATTGCCGCAGCTCTGAAATTAAGGATTGTTCTTGGCTCCATTTGGATTTTATTATTTTATTTCGTAGATATATATTTTGAACAAAGATAACTATATTTCTGGGACCATGTTGGATAACAGCTGATTCAGGGATTATGTTTTATAGGTGTTTGCATTGTTGGTACATAATATTTCTGTTTATTCCATGTTATCTTAACTAACAGAATTGTTATAGGTGTGCATGCAAACAGCTCAGAGAAAACATTCATGTTTATCATTCAGGCCTTTGGTGCTGCAAATGATTGCTTTAACCAAAAGTCTAACCCATTGTCTGTTACAGTTAAGCAAAGAGTTCTTGAATTTTCTTATTAATATTTCAACCTTTTCAGTGCCCAGAAAGATTCTTCAAATATGCACCCATGTCAGGTTGAACCCAGGCCTTTGATGTTTTATTCAAAATGATTGCTTGTCACCAATAGTCTAAAAACCTTGTCTCCTCAATGACAGGACATGCAGATGGTTCTTGAATTTTCTTATTAGCTGTTTCAACCTTTTGAGTGCTTAGATTCTTCTGGACTTGTATGAGTGCTGATATGACCCTACGGATTCGTTATTTTATTCATTGAAATTGGAGGAAATTATCAGAAAATGACAATGATCTGGACTTGTACGAGTGCTGATGATGTACCTACTGGTAGTTATCGCTGTTCATTGTGTGTGGAGGATTGTGTCTACAGGAGAACAGAGTTGTAACATTAATGATCCATAATGGACTGTGAGGAGATTGGCAGTGATTATCACAATCTGTAAGTGCTAAGCATTGTGGAATTATCCAGGTTTAAATACATGTGTCGTGCTGCCTGTGATGAGGTGGACTCACCTGCTTTGTTCTTGGATGGTCTGTGTGGGATTTATTACAGAATGGCACCTCATTATTTCTGGGGTAAAGCGCGCGATAAAGCATGCCTCCCCAAATTTACTGACATTTTTAATGAACTCAAGTTTTCCAATGACACTATGTTTTCCCCCATCTCAGAAAACGTTATCAGCTCATCACCGCGATCATGTAACACTAAAAAAATTGCATCAAAATTCTTTGAAGTTGTATCATTGGGTACATTTTAACTGAATCACAGGTAGATTAGGAGAGACAAGTGCACAGCTGATTGCTATTTCCGGCTTAGTTTACGAGAAAATACACACGGTAATCTCAATCTCTGCATATAAAACAATGCCTTGGAGAGCAGGAAATACATTTTAAATGGTAAATCATCATGTCTAGTGATGTTTTATATCAAATTTCATACTTTTATTGACCAAGTTTGTTATACCTGTATATTCACCTGAATTTGCTGAAGGGATATGATAATCCTCATCAATTATTTTGACCCCAAAGGTAGCGTTGTTTGTTTTCGAAAATGATCGGACAGAATAATTTAAATGTCTGATAAGCAATATTTTAAACCAGATGTTTGGGATTCCCAATTGGACATGTCCGGTGCATATGACCGTTTCCGGAATACACCATTGCTGATCTTGCCCATGTTAAGTTTTAGAATATTTTGCAAAGTAAAAGCCTGATTTGAATGAAAGAGCAGTTAGTGAAAATGAATAAAGTGTTTTATGGAGGAATTACACTATCTGTCAGTGCTTCGCTGACAGCAGATAATCTGTACGATCATAGGAAGAAAGTATCATGGGGTGCTAACACATCCTCCATGTACTGCTTTGATAATGTGTTACTGTTGACTTTCAAGTTGTAATTATCTTGAAATTTATTCAGGTATTAACCGCAAGGTATTTCTATTGCTGTTAGTCGACGTGCCATAAAAGAATATGGGTCATGCACGGCAACTGGTTGGCCAGAGGTTTCTGTGGGTATGTTGATCACACAACATAGGCCTTTGTCATGGCAAGTATATGGGTCTAACAAGTGTGCTGGGTGCTTAGCATTGTAAACAGCAGTAGCTAGCAAATACCAAGCTTCATTGTTGTAGTCAGGGGTCTGGTGATATGTGAATGGGGAGGGGGGGGAGAGATAGGGTAGGGGTGTTGGGATTAAAATGTTTTTGAAAAGAAAATTGTTCACAGGTACTACTCAAAATATTAGTTGTTAGATGGACATACTGGATGTCCTGAAACAAAATGTATTGTGAATATTTAATTGTTTGGCATCTACATTCCCAGAAAAAGTATGTGTCTTGATGCAGTGACTGAAAAAATATCCTGTTTCTAACAAGAATCCCCCAATCTGGCTAGAACGGGACCCTTCGTTTCTAAGCTTATGGTTAGTCCAGGGAAAAGTAATTTAAATCTCACAGACCCAGAGCTTGTTGAGGAACAGGGAGGCTTGGTGCTCCTTCTGCTGTATGCTGATTTGTACCCAGCCATTATTAGAAGACGGCACCTATTAAGAGATTCTGTGTCTATTAGAGAAAATATGGTACCATATATTTCAGGAAGTATACATTAGGAGTCCTTCAAATGCACTTTGTATTCAATCAGAATCAAATGCTTTTTTTATTGAATATTTAAAGAGGCAAGACATGTATGGGATACAGCAATGCATCAGTGAATGGTGACACCCTGTTTGTGAGGGTATTGCATCTGAAACTGAGCATTCCTGACACAAGATGACAGGCTCCTGTCTTCATGAGAGCCATGAATGATGACGGAGTGACAAGCGACCTTGACTTCCGTAAACAACCACAATAGAAAGCTGCATGACCTTGGGATAGTCATATATAATGTGAACTCTTCACCTGCGGGAATTTCAACAAATATGTCCAGTCTGACCTATCCTTTACACAGGATTATGTCTTAGGTCCGATACAGTCCCCACTTAGTCTCCCACTGTTGTATGACATATGCTGGTGTCTTAAACCTATTGGTCTCATATACAGAAATATATGTCTATCCTTGTCTGAGACTTGGGTTAGTTGCAGTTAGACTTGGTCATGTATTGTTTTGTGCCTTTGTATAGGTCATAATGCATACATTTTTATCTCAGATGAAAATGGTTTATTCCTGCCCGTTTTCGTGAACACCTGGTGTCATCACTGATTTTCAACTTGCGAAGAGCCGGGTTAGAACAGGTCTTCAGCAACCCATGCTTGCCATAAATTGTGACCCTGCTTGTCGTAATGGGATTGGGTGGTCAGGGTCAACTTGGTTGATGAATGTCATCGTATTCCAGTTGTATAGATCGATGCTCATTATATCAATCACTGGATTATCTGGTCAAGACTCGATTATTACAGTCCGCCGTCATATGGTTGGAATATGCTGAAGGTGGCGTTAAACAACGAGCAAACAAACTGAAAAACATCACTAGTTTTCAGTGATCTATTCATGTAGTCTTCACTGCTATTTTGCCTTTTAAAATTAGAACAGTCAATTACGTATTATACGCGAATAAATCTTGTGTACATTGATCAATCAGAAGGGGTGCTAATTGGGATTGTTCACAAGCCAATATATCAGCAAATATTGCCTTGGGGGCTTATTAGTGCTGGGCGCTTATTATGTCGGATACAATAACTGTAATTTGAACCAATGTTGATGTTACATTCACGGAATAAGAGAGAACCGATCCCTGATGCTGAGGGTGTGATGTGTCAGTGTTAAGTCATACAACCATCCCGGACCTGCAAGTCTGGTTTTGAGTTACAATAGACAGATAATTTGTAGGACAATGAAGTTAGGGCATCTTAAGCTGCCTCTGTTGACACATAGGATATTTCAACATGATGACTGGGAAAAACAATGGTGTAGCCCATGATGTCCTCCCATTTATGACATCCCTATCTGTCGACTTTCTGGCATGAAATAGACCAGGGTTCAGACAGGCTTGTATTGTAGTGTCAACCTTGAAAAGCCTTGAATATCACCAAAATAGCTTGTAAAAGCCTTGAATTTGTACAAAATGACATATACTTGTTAATTAGTTAATTAAAGTATTAAAGCACACAAAAATATGTACCAAAGATGTTTAAGTGACATTTATCACAGTGATAGATTTGTGTGCCTAAGACCCTTGAGAATTCATGAGAGACTTAATTTATTTTGTTGGTTGAAAAATAAATCTTGATGGAAAATGTGTGATGGTCATGCTGCCTTCTAGGTCTTACGACTTACATAGTATGCTGGATTTAATCAATAATTTACAGACTAAGGCTAATAACCCAACTAAAAGGCCTTGAAAATGACAGTTGGTAGAGCTGCAATGGTACAACTAGGTCACAATACGATACGTATCTAGATACTTACATCACGATTTGATACGTATCTTGATACGCTATGATACACATAGTGACAAGAGAAGACAAGAGATAAATGAATTAAACTTAGTTTATTAAAATGAAAAATTAAATGAAAGTGAATGAATGTTCATGGGTCATAAAATATATTGTAATGAGTATTTTAACTTAATGAATCATCTTCCATTTCCATGTAATGGCTGGCAAACACAAAAGTAACAGTCCAACATGGATAAGCACTAGTAACTTGCCATTTTCACAGTCCCTAGTGGTTTCTCTAGCAAAGGAAAAACGTCTGCTTTTTCCGACATGTTTGAGTTAGAGACCGCTCAGCCAATCAGAAAGCTTGAACTGCTACTGATATACAAAGCTAGCATGGCCGCTGTATTTTCGAAGACGTATGTGTTTGTAGCGAAAATTATATTGTCCCTACGTTTTTGTGACTCGGTTCAAATTTAAAATTCATTTAAAACACATTTAAAACATATCTGTGATAAAAGTTTATTGGAAAAAAACATAGTGTGAAAAATTTAGATACAGTACCTCACAAATCGTGCACCGTATCGTATGGAGTGAATCGCAATGCTTCGATGCCCGGGATATCGTTGGCAGCCTTGAAATGGTCTGGAATTTTAGTGTTCCATATCTGTATGAACCTTATAGACACATTTCTTGGTTGTGAAGTACACACACTTGCAGGCTGTGTAGTATAGCCAACATACTTGCGAGCTGTGAAATATACGTACTTGCTGGACACATAATGACTAGCGCTGGGTGTGAAATGTACATCCTTGTCATCGGCAGTGTAATGTACATATTAGGTAGTTGTGTGTTATGGACACATTAGCTACGTGTGTTATATACACACTTTTTGACTGTGTAATATTCAATTGAACTTGCTATGAATGTTATTCAATTTTTCTGACAGTGAAATATACATGCTTTTCTTGAAGGGTTATATATAAGCTCACTTGTCAGTGCAATCTTGCATTGGTTGATTGTGAATTTCCTTGACTGTATGACTGTAAAATATATATGCAAGTACTGAAATAACCGACTTGCCGACTGTGAAATAAACACGCTTATGTTGACAGTGTAATACAAGTTTGCTAAGCGTAATACATGCATGTGATGTGGAAGGTGTTTTCAAGCCAGAATATTTACAGAAAGGATTAAGCCACACAGAAGGTTTTTATTTATGATATTCATACATGCAGAACGGGGGGAACAGAAGGGGAATCAAGATGACATACTCTTATTCATACTAGTACATTGCTAGTATATTCCTGGGAAGAAAAAAAAACTGGTATTTTTTGCAAAAGGAAGGTTATTTGAATACACAGGGCTAGAACCATTCACAGCCACTGCTGAACAATTGTCCTAAGGATCTGATCAGTGAACATATTGTTCAGTGTGTTGTATGCCTCTATGACAGGTATGTGATCAGGTTTATTTACTCCTAAGCTGGTCAGTTATGAAAGTGATTAATCATCCAAAACTCAGGTCTCCACAGGAGATATTGCTTTTTGATGAGATGTCACTGCAATGAAATTGCATCACAATCAGAATCAGCTCCCAGCTGTGCTATTGCTGGAATATTGATAAAAGCGGCATAAAACCATACTCACTCACATACTCACTCCCAATCAGAATCAAATGACCTCGCTGATCTCTCTGCTGCTAAAAGACCCGTGAAGATCCGGGACAGAATAGGGGTCTTCAGCAACCCATGCTTGCTGTAAAAGGCGACTATGCTTGTCGTAAAAGGCGACTAACGGGATCGGGTGGTCAGCCTCGCTGACTCGGTTGATGCATATCGTCGATCCCAATTGAGTGGATCGATGCTCATGATATTAATCTCTGTATTGTCTGGTCAAGACTTGATTATTTACAGACCGCCGTCATATAGCTTGAATATTGCTGAGTGAGGCGTTAAACAACAAACCAACCAACTCTGCTGCTAAAATGTGGTTGCAGTACATTTTACATACAAGACACCTGTTAGTATGGTTTCGAACTGAAAAAGGTGGAAGAATGTTGTTGAACAATAATCTCACCCACGTGTCTTTTGAGCCTTGGAGTTTTTAACCTTTATCAACTCCTTTAGATACATTTCATGTAAGAAACACTTGGGTGTGATTCTCTTTCTCTCCAAGTGACCTGCCATTGTAACATGTCACTGAGGCTCCATCATAAGACATTCCAGTACACTGAAGCAATTCTACCATCATCTTGTATAATCCTGCTTCAAGCCGGTCCAGGTGTGATATACAAGACGTATCACAGTGACTGAGAGGTCATCAACACCTGGTCAATGACTGATGGGTGAAGGTGCCATGGCAGTGACTGATGTCCAAAAATGTTTTGACCAACACATCAAGACATTATCGTTGACTGAAGGAATTTTTTTCCCTTCAACGTTTTCAACTAGATGGTAAAAAAGATTTTACCATGCACATAAATAAGACCTTTGTGAATAGATTGTCATTCGTGATCCAAGAGAGCTAAGCCATCAGATAGTATTCCTGCATGGGAACAGTGTTGGTGAAATCACAACAGACAGTTGAAGCTGATGGCTGACAACACGCCGGTATGAGTTCATATCATACCACTTGTCATCAACGTGTCTATTTGTTACAAGGTGAGATTCGTGTGTTTGATATCTTCGTTATCTCACGTGAGAGGTGTGATGAATGATGCAACAGGTGTTTACCTTTCTCATGGAGTGTAGATGGTAAGGGGTGCTATCTCTCGTACTGGACAGTCATTAAGATCAAGTTTAACCTTTACATGGGCTCCTTCAGTTATTGTGAACTAGGAGCTTGTATTGTATGTGTGATGTTTGTGTTCGTAATGAGGTGTTTGTCCACCAAGGACCTGTGTTCTGCGTTTGTGTGCGTTGTCATGTCTGTTGGGCACTTAGCTGGTGACAAGAGCTTTGTGCTTGCTGTTTTATGGTTGTGTGGAATCATGCTTTTAATGTACAACGCCAGGATGTCTTTGCCCTGAAGGAGTTCCTGTACACCTCCTCATTAGCAGTAGGGGCGGTCGGGTAGCCTAGTGGTTAAAGCATTGGCTTGTCACGCCGAAGACCCGGGTTCGATTCCCAACGTGGGTACAATGTGTGAAGCCCATTTCTGGTGTCCCCCGCCGTGATATTGCTGGAGTATTGCTAAAAGCGCCGTAAAACCATACTTACTCACTCACTCACTCATTAGCAGTAGGTGTTTTCAATACACCTTCAATGACGATGGGACTCCTTTTTGTGAGTAGTGAACAAAATTCAGTTGTTCTATTCAGTAACAGGATATCAATATGTCATATTTTGTGTTGGGAGGGATAGCCCAGCGGTAAAAGTGGTTGCTTGTTACGCTTTAAGGCTGGGTTCGATTCCCACATGGGTTTAATGTGCGAAGCAAGTTTCTGGTGTTCCTGCAATGATACTGATGGAATATTGTTAAATGTGTCATAAAACTAGATTCTCTCACTCATTCATGTGGTAGCATAGGGGGATCCAGTGTGTGTGTGTGTGTGTGTGTGTGTGTGTGTGTGTGTGTGTGTGTGTGTGTGTGTGTGTGTGTGTGTGTGTGTGTGTGTGTGTGTGTGTGTGTGCGTGTGAGTGTGCGTGTGAGTGTGTGTTTGTGTGTGAGGTACATGGTTCAGAAATCTGCTTGCCAAGACCATGTTGTGTGTGTCTGGTAAGACCTCCCTTAGGCTAGCAGATCTAGGAAATAAATGTTTATGTCAAGTTAATAATTGTTACAGTAAATGATCCCCCAATACATGTTGAGGTAGGAAGATTAAAACAGTTTTAACACAGTCTATGCCTTTTTTTTTTATAACAAATCAGCCATTTTGTTTTGACCTTGGAACATCTCAGTGACCTTCATAACTCCACCTGCCATCGATGTAGTAAAGTGCGCTTTTATCAAGTCACTGCTACCAGTAATTCCTTTGTAAACTCACTGGAGTCTGAGATTTGCACAGGTTGCCCTCATAGTCCACATAGAATACCTGTGTAGAATCTTCCATCACCAGTTGCTTGTCCCCACACAATTTATCCCCCGACATCAAAGTAGCTTGGGAAAGTGTTTGCAGGTAGATGTTTCACTAACATATTTAGTAGGCAAAGGCGTATGTGTTTAATGTCTACGGACCCAGTGTCAAAGTATGTTTGTTGAGAGATTCCTCAATCACAATTAATGGGGGCGATGTAGAGCAGCAAGAGGAGACGAGCCGAGAGACTCACTTTTGCTGTTTAGAGAGGCTGTGTATTGCTAATGTGTGTGTTTAAAGGCACAGCAATGTCAGTATGATTGTATCCAGTCCGTGAGTCGAGTTGGAATGTCAGGGTTACCCTGCTGAACTGACGGTCTCAAATAGAAAACAAATTGTTTGAGAGGAAAAAATAAACTCTTAAAAAGTAATCATTTGCCAGTGATTTCCTGAAATACCCTTTCTGTAGCTCAAGAGCTATGAGCATGTTTAATTGTGGATTTTAATACTGGAGGCTTTTAAGATGTCACTGATTTGGCAAGAAGAAGCATTCCTTTTGATATTTTTGGTGACTTCTATTTCATAGTTTTGTTGACAATACCTCCAATCTGATAAATGCTCACTGGAAAAATGCCATATGAAAAAAATATATCAATAGTTTTGTATGATATGTTAAGATGGTTCATCCAGATGTTTCTATTTGTGAATTAAACATTTAAGAACAGAAAAGAATTTGTGTTTGGTGAAGTTTCTTGAAATCATGTTTATTTTGGACAGATATGATATTATTTGGTTGTCTCAAGGGTTGATTCCAAGATGGCTGCTGCAGCTGTGTCATACTAGGGGATGGAGTCTTGGTCTTGTTCAAATGTTCAAAGATTCAATAAATAACACCGACAAAATCCTTTCTATAATCTTGAGGAATCTCGGAAAGAGTTGATTTTGACTATAACATAAGCATGTGTTTATGAATCACTATCAAATAGTGATGATACAAGTTGTATGCTAAAAGATGTTGCCCATCACAAACACATGCAAAGGCTAGTCAATTGTTCACCTAAAAAACACGGAAAGATATGGTACAAATAAAAATAGGGAATTGCATCGGACATCATTTTTGTCACTGATGTATCAAATTTGACTTTTTAAAAGTTTTACTCAGGCCTTGAATGTTGTTTGCCTGATCAAACAACTTTTAAGCAAGAGTTTTATGATGCGCTTTGAATTCAAAAGATGAAAAGCTGGAAAATGCAAGGGAAGCACTCATATTGATGTTTGTGTCAAGATGGAGTATAATTATTTTCGGAATTGTCTTCTTTATGTCCAAATGTTTACAGCTTAACTGAATCAGAAATCCAAGAACATTCTACAGGTAAAGTAACAGTCAGTTTTAGAAACTGATACTGGCTTATTGGCCAATGGCTTGTGAAACGTAGAAACACTCTGCTGGAGTAGGAAAGCCCACATGTCCTTCTGGTTAGTTCAGTACAACCACCTGGGAGCAATGAATTTCTGGTCGGAATTACTCCAACCATTCCATTTAGGTGTTAGTAATTCATGCCAAGTTCTTGTCATGGCCAAGACACCCAGTTTACCACCTCCATGTCTTGAAAATAGGGTTCCAAACAGGGTTGATAGATGTTGCTGAGTGTTCGTTCGCCTTTTGTGTTTCAAAAGATTAAAATAGGGTTATGTAAACAGGGTTGATAGATGTTGCTGAGTGTTCGTCAAAATATTAAAATTTTGTTTTCTATGACAAGATTAAAATAGGTTTACTTAATGTTCCAAACAGGGTTGATAGATGTTGCTGAGTGTTCGTCCAAATAGCTAATGTAGCTTTTGTGTTTCTATGACAAGATTAAAATAGGGTTACTTAATGTTACAAACAGGGATGATAGATGTTGCTGTGTGTTCGTCCAAATAGCTTATGTATTTTTTGTGTTTCTATGACAAGTTTAAAATACGGTTACTTAATGTTCGAATCAGGGTTGATAGATGTTTCTGAGGGTAAACTTTCAAAGCTGATGTAGCCTTTGTGTTTCTAAGGGTTAACCTGAATTATCCTGAATGTCATGTGTCTCTCCATACAAGTTTGTGTATTTTGTGTGTTTCTAAGGCTGTGATTATACTGAATGTCACAGTGATATTGTATCTCTCCATACAAGTTGGTGTATTTTGTGTGTTTCTAAGGCTATGATTATCCTGAATGTCACAGTGATGATGTGCCTCAGTACAAGCTAGTGTGATCCATGTGTTTCAGTATAGCACATACTGTCACAGTAATTATTTTAGTATGTAATCAGTTTATGGGAGATAAAGAAACCGCCATTAATGATCTGACTGTACACCTGTGATCCTTCCTCTTTGGGATCTTGGCTTTGGAAGTTGGATGGGATTTTAACACTAGTCAACACATTAGTTGTTCGAACATGTGAAAAGGACAATTTAGGAAGTTAATTCAAAATTGGGCTTGGTGACATGAGGAAAGGGATTGTGAAAGGGAGACTGTGTGATGTTCATCTGGAACCCAGGAAGTGTGTAAAATAGTCGGACATCTGTGCGACATTTGAAGGTCAAGGGATACAATACTGAGGTCACAGTGGACACAGGCGGTGTGACGGAGGCGTGTGAGGTCCGCCCAGGAATGAGGTCATCTGGTGTTCTAGCGGTCCATCAGAACCAATGGCTTTAGGTCTCATGGATGTGAGAAACTCACCGACATACACACCTGTGATCGTGAGCGGGTGTGGACAGGGTTGACAGTGTGTGATCAGGTTGGTCAGAGCAGCCAGAATGTCAGGGATCCTATGGTCAAGAACAATGCCTTGAATCGTGTTGAGCAGGTTTCAGAGGCTATGAAAAAGAAAATTCTGCGACTTATTGTTTGCATTGGCAGAATGTGCCTTCCATTTTATAATTTTTGTATAATTCTGATAAATGATTCCAAATGGAGACTCGTGTCACCCGTGGTATGAGTCACTACAGAGATGCAGCATCTCATTTGTTGATGAGTTCGAATCCAAGATTTGCCTTAATTATGATTCTTGGTTTGTCAGCATCAAACTCCGCTTCACAGTGTTAACCAAATAAGTAAATATCTTCAACCTGTGTCACTGTCTACTTTCACCACTGAGTAATCCTGTAATAAGACTGAAATGTTCATAGTGCAGACGATAGCTTGTTGGGTCACATGCTTTTCCTCTGCCAGTGACTATTCCTTCAGTGACTGCTGGGTATGAAAAGCAGTTGAATTGTGCCTACCAGGAAATATTCTTGCACTGGCTGACTGTGTGGGGAATGTTGCTTTTTACATGGATAGTTGCTCACACTATCAACCACGAGTTTGATTGAGCAGACCAGTAGACGTTTCATAATGCTATAAAAGTTGCCGACTTCATCAACTAAATCACACACGTACATAGTCACTCATTAGCATTCTAAAGGAAATGGCGGGCTGCATCACGCTTATTGGTTGCACCAACATAACCTCCGTGACTCATTCACTCCCGTTTTGGGGGCCACGGGTGGCCCAGTCGTCTAAGGTGCCGCAATTCACTGTGACAGTTGCGTCCCTTGGGCATACCAGAATCCTATGATTGTGTCTTCGAATCCCGGTTCGCCCTGATTATGTATCTAGGTTTGTCAGACCATATCCGTGCTCGTGGGTTTTACCGAAGTGGTAAACACCTGAGACCTTCATCCCTTCAGACTGACTTTCCTCCATCATCAAGCTGACACTGTCATGTACCTGGAATACTGTACAAAGCAGTGTTAAACCCAACTCACTAACGCCTGCTTCAGTTAAAATGGGAACAGAAAAATACTTTCCATTTTGAAGGGGAATGTGAAAATGAAACTCCATGAAGTGAACAAGTTTCAAAAGACCTTTTAGTTCTATTTCAGTTAACAGATCCTATTAAATGGCAGTGAGAAAAAGAAAGATAGACACCGGCTCTTACTGTTTGAGGAGACCAAGCATACAAGCACAGTATGTTTGCTCAGCTAAAGTGTAGAACATTCTCACTAATTTAGATTGCAATTTTTTGTTTTCGTCTATTTATTTTACATCGTTCTAGTGTGCACAGCGACAAGTTTGCTGTTGAAGCTCACAAAATATATTGGATAGGTTTTAAGAAATTTCAGTTATAGCTGTGCACGTTGCAGAAATCAAGCTTCTAGACACGCCAAGGTAGTTGAGTTCTGGGGCACAGAGCCTTGACTTGAGATTTCATGTTGTATATACACCTTGAAATAAGTGAGGCATCATTTACAATATATTGCCATATTAAATGGACATTTGCTGAAATTGTATGTATTAATTTACTGATGAGACACATGTTGTTTTTGTTTACAAATGACGTACTCATGTTGAAATACAAAACATGAAATCAGTGATCTCATTACTTGTTTGTTACTGCTTCATGATAATAGTTGTTTGACGACGTTTCAAATACTTCTCTGCTTCTTTTGATTCATATGATGACTCGGTATTTGCAACCATTTGGAGAAACAGTTTTTTCTTTTCAGCAAGACCATGCATGATTTTGATTAAAAAGCACCACATTTTCAAAAAGAGGTTGGATTAAACAGCATACTGTCATAAATGGATTCAACAAAACACTTTGATAAGAAAGTTGGAAAAAAACAAGAACGGTGTCTGAACCCTGATTTGACGCACTCAAGACACTACATATTCTTTGGATTAAAGAAACAATGTGTGCAAAGGCTAAAACAAGACACTGTTTATTATAAAGTTGGATTAAAAAAGACACTGTCTCAACAAAGGTGGCTAAAACAGGATAGAAATTGGCCTAATTTACAAAGGATTCACAGAAAAAAGACCACTTCTTGCTTGGAACAGATAACACATAGACATTAACATGATTAAAATGATGTTCGAGCATGACAAATAGGCATATAAACTACCGAGACCTGTCGCAGGCTTTCCTCCCTCATCAATCTGACATGCTGGGATACATCTGAAATCCTATTTAATGTGGAGGTAAACTCAACTCACTCACTCACTGGTCATGACCGAGATCATGTCAACACAAGATCAATAATCACGGTACACACAAGTCGAGAGGCAATCAGTCCAGGTAGTTAACAGTTTGGCATATGTGAGAACCTCCCAGGTGATCACAGGGAGTTCATACACTGTTCAGATGGCTTGATTGAGATTGATGATAGTGGTATCCAAACTTAGCTCTTATTTGTGGGAGAGTTGGCGAGATTCCTCTGTGATAACATGTAGGTAGAATTATAGACTCTTATCTGTTGGAGAGATTTCTCTGTGATCATGATCTTGAAACAGTTTCTGAAGGTTCAATAAAGTGGGTTCCAGGGTTGGGTTACAGTTTTGTTATTGTGGTCAGATTATCTGAGTGTCTTGATTTCTAATGAGGTTCAGTTGTGTTTGCCTTTCTTGATGTCCAAGATTTGTTTCTGGTGTATTCTTCATGATAAAAGTTAAGTTCAGCCAAATGAATTACCAACACAAAGGTGTTTGTATTCGTATTCACAGTCTCATTGTCATATGATTTAGTTTTTAATGACAATGAATTCCATAATTTTTAAAATTTATGATTCTGAAGCATTTTAAGAGTGCGATGAATTTATGTTGCGGAAATGATGGCTATACTCTTTTTATATACTGGTACGACTCTAAAGAAGTTTAAGAACACCCAATTCTACTGTACTATAGTTAATCTTATAGCTTTAAACTGCATGACATGCATAACACATTTTTTTTTTCATTTTTCTTTCTTTTTCTGAAGTACCTTGACCCAGCTAGTGTCTGGCCTCATTGTCCCAGAGTTTCATGCCAGTATATTTCCAGTTTGTGTCTAGACATAAATAGTATAATTTATGCAGAGTCAAGCTTAAACATTGTCTCAATGGGGATCATTAATGACGAGATTGGTATTTACCACACAGACAGGAAACATATACAATGATGGTTTGTCTTGAATCAAACAATCTTCAAAATACAGCTCAAATCATTTGTCACTCGTTTTTGATACACTCTCTGTTTCATACTTGCATCTGTTGTTATAGTAATAAACATATAAGCCATCAACAAGTGGGAATATGGAAGCAACAATTTATTGCCTGATACAGTATAATTTCAAAGCTGTCTTTTTTTTTTGCAGGTGTGTGAGTGTGGAGGAAGGGAGGTAACTCCAGCTGACAGCATGTCGAGGGGCCCTCTTGAGGTTGAGGCCCTGCAGGGGCAGTTGAAGGTGTTGCTGCAGGGGAAAGGGAAGGAGGCTGACACAGTGTTGAAGAAGCTGGATAAACTCAAGGATGCTGAACAGGTATGGTTAGTGTGTGAGGAAGCCGAGTTGGTGTGGTCAAGATATTATTTATGAATAGTGCTTCTTCCTAACTAAATAGCTGGTTGTAAGAGGCGACTAACGAGATCGGGTGGTCAGGCTCTCTGGCTTTGTTGATTCATGTCATTGTATCCCAGTTGCGTAGATCAGTGCTCATGATGTCAATCACTGGATTGTTGTGTTAAGATTTGATTATTTACAGACCGCCGTCATATAGCTGGAAAATTGCTGAGTGTGGCTTTAAAAAACAAACAAACAAACTAAATAGCTGGTGGAATTTGAATATTAGCTTCAGTGCTTTGAAGCAGTGAGATAGCATAGTGATTACTTTTGGGTTTGATATTTCCACTCAAGCAAATTATGTGATGACCGTTTTGGGTGACCACAGCCATGATGGAATATATTGCAAAAAGCTGCATTAACTTCACTCACTCATGCCTCCGATTTGGCAAAGACTGAAGAGCCAGTGCATGTGTGTGTTATGTTTGTGTTGACCCAACCACAAGATAGTACTTGTTACCCTGTCTGGAGTCAGTTTACTGTGTGTTAGAGGGGTATTCATGTTAAACTGCGGCATGGTATCTCAGTGGGCTAGCACAATAAAATCAGCATCAGTCCGGACTATTCAAGCAGCCACACACACACACGCGTTGCTATGTAAGCGGGGGGCACGGGTGGCCCAGTCGTCTATTCGCTGTGCAGAGTTGTGTCCCTTGGGCACGCCAGAAACCTATGATTGTTGGTTTGAAACCTTATGTTTCTAGGTTTGTTGTGCTCATGGGTTTGAGACCTGCATCACTTTTGGCTTTCCTCCCAAATTAAGCTGACACGACGTGATATAACTGTTTTAAAAGCTAGGTTTGTCACATAATACCTTTGCTCTCAGAATTAGGGTTTTAGAATATTATTTTGGTGAAAAAACAGAGTTGAAAGATAGTAAATTTCGTGGTTTATGACCCTGCAAATATTCATATACGACAGATATATTTTTCCAGAATTTAATTGCCCATAATTATGATGCATATAACACACGAAAAGCGTATTATACCCAAATAAATAAGTCTTGACATTGATCAATCGGAAGGGGTGCTGATTGGGATTGTTCCTGGAATATATTAGTTAAATATCGCCGGCGGGCTTAACTTATTACGTCGAATACGGTACTCACTCACCCAGTACATCTCGCCTGACACTACGTTTGCTCACATGCATTTACTCTTCCTTCAGCAAATCATCAATCTGGAGTGTACAGCCAAGGAACTTCAAGCCAAGGTCATTTCCCTCCAGCAAGAGAAGACAACTCTGGAGGAAATGTTGCTCTCCACCCAGCAGGGGACAGCACCCTCTCCAAACAGACACGAGTCTGTCGAGGTGCTGGCGCTCAAGGTATTGGAGTTGTGTGATCAGAATGAGACTTGCGCGGAACTGGCAAGGTGGCAAATGGTGTGGTTGATGGATGGATTAGTGGATAACTCTCCCTCCTATTTCTACCTTTATTACCTCCCTTTATTTTGTTACAGTCACTCTCTTGGTTCTTATTCTATACAGGACGTTGGTGCTGTGCCAACATTCTGTAATCACTTTTTGTGACATTTGAGCTAACTCTCTGTTTCTTTGTAGTCACCATTAACCTACTAACATCCTGTGATATATATAGCCTTGACTAAGGTAATCATATGCTGAACAACAAGGGGGCACGGTCAGCCCAGTCGTCTAAGGCACTGTGATTCACTGTGCAGAGTTGCGTCCCTTGATCATTCCAGAAACCTATGATTGTGGGTTCGAATCCTGGTTCGCCCTGATTATGTTTCTAGGTTTGTCAGCACCATACCCGTGCTTGTGGGTTTCACCGAAGTGGTAAACGTCTGAGACCTGCATCACTTAGGGCTTTCCTCCCACATTAAGCTGACACGCTGTGATATAACTGGAATACTCTTAAGCAGCGTTAAACCCAACTCACTCACTCACACTCACTGAACACCAATGCATGAAATGCTATAACCACCAGTTTTGGGCACTTACACCTTTGTGTAGTTTATGATACATTTCCTTTAAAAGAATAATTAGCTTTTAATAAAGCCGCTTATTATTTGTATCGTTGTAGTGAAACTTAAATGACAAGCTTAAAATAATGTTTATTTTAAAATATCCAGTACATAATTAAATTTAATTCATACCTTTAATTTTTATGATTTTCTGAATATAAATATTTTTTAAATAATATTTTTGAGATGGGAAAAAGACACTGCATTATTTTCAAAATTCTGCAAATCCACCATACATGTTGTGTTAATAAAGGGACTGCTGAAATATGGACATTTCATTGAATACTTTGTAAAGAAATTATGTTTTTGATGTCGGATTCTTGAAATTTATGGCATTGTAATTCTTGATGTATATTAAACCCTCAATATTACTAACAATGTAGAATGTAAGACAAAATATCTATTGCATGGACAAAAAAAGTATAAAGTGTAGATTTATTCCCAAAATACTAATCTTTTTACCCATAGAGGATTAATGTGTTAACAGTTACTCCATTATTGTCAAGTTTTATTGAACTGAAATTGACAGCATGATCATTTAATTTAGACCATGAATTGCAGTGAACACTAAACTGCATGAAAAATATCAGTTTTCTGTTTGTAAAAACTTGAAATATTATTTTGTACTGTTCAGTGATGTATTTTGAAAGAAATCAGTTCAATAATATTGATATTATTTTTCACAAACAAATATTGGTATATATCTAAGCTCTGCATATTATGTTCAATGCTTTCAAATTATTTGCATACTATAACTCATCACTCTTATTTAATATCTGTTCTAGTTTTGTTCTATCTTATTCCACTGTTTATGGAGGGAGAGTAGAGAGAGGATGTCCAACATGTATGTATGATGGATGTTATTTTATGTTTGTACAACAACTTTTCAGGATCAGCTTGTATTCCACGAAAAGTCGGAGGTAGAACTTATGGAGAAGAACATTAAACTCCAGACAAAGTTGGAGGAATGTGAAAGTCAGAACTGTAAACTGCTCAAGAGGATTGATGAGTTGGAAGATACAGTCGTCAAACTGCAGACGAAGCATGGGAAACCCATGAACAGAACGGACAGTGAGAAGGAGAAATTTCATGAGAAGTTGATCCGGACCAATTCCGTCGGGTCCGATAGTCCGAGTAAACGGGATAAGAACTCCCAGACATACACCAAGATGCTGGATAAGAGTGTAACTGCCAAATATGAAGAACTTGTTAAACACACAGAAGCTGATTTTGATGTCTTGGATCAAAAGATGCAGATCTTGTATGAGGAGAATCTGTCTCTTCAACAAAAGCTTGTTGAGAAGAAAATAATTGATGAGGAGTCGGACAAGAGTTTGGACATGTCTTATGATAGTCGGTTAGCAGAAATGGAAGAATACTGTGAAGATTTGCAAGATCGGCTTCACACTGCAGAAATGTCGGAAAGACAGTTACGAGAAAAGCTGAAGCTTGCGGAGCACACCATCAATGACCTGGAGAGTAGTGAAAACTACTGTCGAGAGAAGGTCGAGGAGTTGACCAATCGTGAGAGTGAGGCAAAGAGGCAGACGTGCCAACTTTACCACACGGTCCAGGAACTGAAAGAGATCGTACTGGACAAGGATGTTATTGAAACAGCTTTACGCGAGAAGGTAAAACATGGCTGCTTGAAGGGCATCATGGGAATGGATTGTGACTGTCTGCAATGCCGATCGTGTTGACTGCTGGTGGAGACCTTGACCCTGTAGATTTTAGACCTATTCATCTCCTCACTGTCCTGTTGCATCATGGGATTGAAGTTGATTAATGATAGTTGATTTCTGCAGACATGTGTTTTACTAATTGTAGAATTCGATCTAACAGCTTTAACAATCACAGTGACGTAATTATCATGAGATATTGTTTATTTGTAAAATATCCTTGTTATTGATATTTAAAGTTAATACATTAGATCAATTTGTGTATATAAATTGCATTGAGGGTTAGATAAGGATCAAAGCATGGTTAATCTCTGTTGAGTTATTTCCCTTTATCATTCAAATACCTGTAAAGTTAATTCCCTTTGTCACTCAAAAACCTGCAAAATGTTTTATACATCTGCATTTGTTGCTTCTTTTGATTCCCTTTGTCTTCATGTCGCATTAATTTGGATAAAAATGACTGAATGTTCTGTGACCAAATGAAAATGAATCAGTCCATGCTTCCTTGTTGACCTTAACACAGCAGGAGCTGTGAGAATGTGTCTTGTCATGTGTGTCATGTGTGTGCTGGGTTTATGGGTTAAGATTCATTGTACTAACTGTTTGGGATGAATACCCTTTGCTTGTTGGGTAATTGGGGATGATGATGCATGAAGCAGAAAATGTAGTGATGTTAATGTCTAAAGTTGGATTGTAACGGACTCACAGCATGTTCTTAGCTTTACAAAGTTGGATTGATCTTAAGGGATCTGCGTGAGTATCCATCCCTTCTTTGTAGAGGTTGATGCAGGCTTCCAGCATTTCAAACTGAATGCAAGCACGATTCCATCTCTGACAAGAGGTTCAATAAACTTTTTCAAGATCATCTGTCCACATCATTTAATTGATCTCTCCAGTGAGGAAATATATGATTCACAGATGAAACTGTAAATAGCATGCAACTAAGAATGAAATTTTGGAAATAATTTAATGAAATTGAGGGATTGCATGCTGTTGCCTTTCTTTTCAACTTCCGGAGCAAATATATCACTGTTAAAAAAATCAGATGTTAGATTTTGCATTTCTGCTTTACGTTGTTTTTTTGTTAAAAACATGGACAATGTGCATGATAACAGATTTTTTTATCTGCATGTGTAAAAGAAAATTACTTCATGTTGATCTATAGTTATAGTTTGAAACAAATCCTGTGTAATGGTATAATGTTCATCTGGGGTATCCCATCATGCTCCTGGTCAGAACGTTCCGTGTAGTAGTGTCATGAAGTAGGTCGCATTGATGCCTGTGACTATGTTCCTGACACGTCTTTGTGTTCAACATCTGTTGTCATGTTAACTTCTCTGTATTTCTGTAATCTGAGGTTATTGATTTTAGAAATAAAACTTGCTTTCATTTCACACTATGACATGAACACAGTGTGATATTCTGGTGATTACTAAATATTACCAGTACAGTACCCACGTCACCACCATACTGATGTCATGAAGTTGCCTAGCAACAGTTTTCTTGTTGCAATGTAATGAACTTTGTTATTACATGTGTAATGTTTGTAACAGACACTATATGCTGTACGTTCATTAGTCATAATGATGTCACCTTTCTTTATTTTCATTTGTCACAATGATGATATCACCTTTCTTTACCTTCATTTGTCATAATGATGATATCACATTGCTTTACTTTCATTAGTCATAATGATATCACCTTTCTTAACCTTCATTAGTCATAATGATGTCACCTTTCTTTACCTTCATTTGTCATAACGGTGATATCACCTTGCTTTACTTTCATGAGTCATAACCATGATATCCCTTTGCTTTATCTTCATATGTCAAAACGGTGTTATCACCTTGTCATTTCAGGTGGACTTTCTGGAGAAGGCAGAACTGGCCTCAGCCCAAATCATTCAAGAACTCCAGAATTCAGAGAAGAGTCTTCGGCATCAATTGGAACTGAAATCTGATATTGAGGGTGATGTTAAGTTTGCTGAGCGGCTGAAAGGCCGTATCAGTGTGTTAGAGAAGGACAACAAGAAGTTGAGTGTGAAGGTGTCTGAACTGGAGGAGGATGAGGAGGTGTTGAGGGAGAACTGGAGGAGGGTGGCGGATGAGGATGCCAACAGGATTGAGTGTCTGGAAGAGAAGGTGAAGATGTTGGAAGCTATGAACAAGCAGCTCAAAAATAGTCTTCAGGATGCACAAGACAATGTGTACATTCATAATAATGTTCCTCATTCTTCCTCTTTAGCTACTGAGTTGTCTGAATCGGAAAGGAATAATGGTGAACTGACTCTGGCTAAAAGGTCTTTCTCAACTCCGTTTCTCCATTCCGCGGGTTATGAGGTGTCGATGCCTCAGAGGTCCCTGTCCCAGAGGGATTTGGACTTCATCACTGAATCTGAAGGGTTTGAAAAGATTCAAGAATTGGAGGAACAGATAAATAATATTGTGGAGGATAAGAATTCCAAAATAGAAAATTTGCATGAAAAGATAGCCAATTTGCATGACAACGAGGTGAAATTGACAGAAACTCTAGTGGAAATGGAACAAGAGGAACGGGAACTGAAAGCGAAGATTGCCTTGTATGAGAGCAAGGCTGTTACAGTGGAGAAGATGCTTCAGTATGAGGACAAGATTATGGAGCTCCATAGTTCACAGGAGAACCTTCTGGATAGACTGGAGTCTATGGAAGATCATGAGATGACTCTGCAGGAAAAACTAGACCTGGCAGAACAGCAGACGAAAATCAAAGTTGGGACTCTGGAGAAACAGCTGAAGAATGTGCATGCCCAGTTGGAGCAGGCAAAGACAAGAGGCGAAGAGCTTGTGAAAGAGAAAGAGTTCCTCAAGAAGCAGATTGACAAACTGGAGAACAAGATCAGATTGTATGTGAAGAAGGGAGAAGAAGCCAAGGAGAAGGTGACTGAGTTGAGTGGACAGATTAATGTGTATGAACAGAGAGAGGAGTATGCTTCAGGGAAACTGAAAGAGATGGAGGAGACTTTGAGTGCTATTCAGGAGAGGGAGGAAGGTTTGAAAGCTAGAATTGCTGAGCTTGAGAGTGAGATTGAAGTTTTGCATCAGCGGGAGGAGAAAGCAAAAGCTAAATTGGTTGGAATGAAAGATGAGATGAAAAAACTTGAACAGAAAGATTCACATTCATCTGCTAGAATTGTGGAGCTTGAAAAGCATGAGAAGGAACTAGTGGAGAAAGTGTGTCAATATGCTAAGAGGGATTCCAAATCGAAACAGAAAATTTGTGAGTTAGAGAGTCAAATGAGTGATAGTGCTTCTAAATCTGTTGTATTAGAAAGAGAGTTAGCAGAAGCGAAAGAGAATGATCAGGCTAGATTAGGAACAATAAAAAATATGGAGAAAGCCCAAACTGAACTGAGTGAATCTTTGAAAAAGATGCGTGTATGTGAAGACAGATATGTCCAGCAGATCTCAACCCTGGAACAAACAAAGTCTGTGGCTGTAGCTGAGCTTGAGAAAGAAAAACATGCACTACTGGAGAAAATTAAGAAATTAGAGATGAGTGTGCGAGAACAGGTAGGAAGTGTTAAATACTTAGAACAGAAACTCTCACAATCTCAGGGATGTGAACGGACAGGTGCTGAGAAAATGTCGTCCTTGGAGACAACACTTGCAGATTATGAAGAGATCGTTGTGAGAAAAACATCAGAAGTAAAAGAATTACAGAAAGAAAAGTTGGAACTGTCCAAGAAAGTAGATGATCTTGTTAATGAAGGTGATCAGCTGGAAGACGAAAAGATAGAACTGAAGGACCAAGTGTGGAATCTTCAGCAGGAGAAAAACTTTCTTGAAAGTCAGTTGAATCAGTTGACAGGGAAGGAAGATGGACAGAAGGCAGTCCTTGAATCTTTGAGAGCATCTCTGAATCAACTTCAGGAGACAAATAAAGAATATGAGACCCAAGTTCGGACATTGTCTTGTGATGTTGAATCTTTTGAACAGAAAAACAGGAGTCTTTCTTCGGAAATGGACCAAGTGTTGTCTCTGAAAAGTGAATTGGAAAAGAACATTCAGATTTTGTCGGAACAAGTTTCCTCTTTGGAAAACGGAGAACCAGGATCTCAGGACTCAAGTTTCAAATATTTCATCAGAAAAAGAAGAAATTCAGTCATCTTTGGACAGACTGACATGTGATATAGACTTCTTAAATGGTGTAGTGGGTGATCTCAAATTCAGTGTGAAAACCTTAGAAAATGAGAAATCTGAACTAAAGTCTGAATGTGAAACTGCTCAGACTGAGTGTTATGATCTCAAACAAAAACTATCTGCTTCAAAGTCATTTGATGAGCAGTCTGAGAAAAAGACCAAAGTAATGTCTCAGGATATGGAAACACTTGAAAATGCTAAGAAAGAACTCCTGAAAAGTGTTCTTTCTTTGGAAAATGAGAAACACAATATCTTGGCAGAACTTGAAAAAACTAAGAGTGAATGTGAAAGTGCTAATGTGAAACTGAATGAGAGTTGTGAAAATGAAAAGAATCTCAGGGACAAACTGACAGTGTCAGAAGAAAAGCTGTTGAACCATCAGAAAAGAGAAAAGGAGTTGGAAGATGAAGTGTCTCGGTTGACGGAATCCGTGGAGTCAGTTCAGTCAGAGCTCGATACTGAGAAGTCCAGCCTGGAGAAGGTTGAAGTCATAGTGAAGGAGAGAGACCAGTTACAGGAACATCTACAGCAGCTACACAAAGACCAGGGCAGGATGAGTCAGAAGATGGAAGTGTTGCAGGATGCGGAGACTAAGCTGATGGACAGGGTCATGGAACTAGAGCAGGTGGAACAGGATCTGCAGGAGAAGCTGGAGACCAGCTCCAGACTCTCCAGAGAAGGAACTCTCTGTTCCGAGACGTCTACTATCACCGATGTGTCCTCTCAGCCAGACATGTCAGACCAGTCAACATCCACCTGTGATCTGGTCGGTGCTGATCAACCAGGACCTGTTAAGAAGGTATCTGGAATCTTCCAAAGACTTCAGGAGCTGGAGATGGAGAACAAGGACATGTCCATAAAGCTGCATGATTATGACAGTGCTACAACCCAGGCAAAGCAGATGAAGGATAAGGTGAAGTTGTTGGAACAATCAGAAGATAAATTGATGGAACGTGTTATGGAACTGGAAGAATGTGAAGATAGGTTGAGAGGTGAAGTTCAGAAATTGAGGAGTAGTTCAAGTGTTGATGAGAGTGATAGTGGGAGAGAAGTTATGAGACAAGCTTCAACTAGTGCCGAATCTGATACCTCAGCTTTGATTACTTATGTGGAACAGTTAAAAGAAGAAAAATCAAACATTGAAACTCTGTTGGATGAAGAGAAGGAAAATGTGGAAAAGATAGCACAAGAGAAAATGATTCTTCAGGAAGAACTTTTACATTTGACTGAGAGTGTTCAGGAAGAGAAACAGACATTGGAAGATAAGGTGAAGACTTTGGAAAGATTGCATCAAAAAGAACAGTTCAAGGTTGACTCTCTTCAGAGTTCAGAGTTTGTTTTGAAGAAGGATTTAGAGACCCTGAAACAGGAGAAGAAGACAGTTGAGGATGAAATGAATGACCTGCAGAGTCAGGTCATTGACTTTCAAACACAAATTGTGGACCTTGAGAATCAGCTGCAGGAAGAACGTCACATGGTAGAAATTGTCACTGATAAAAAGATCAGCTTAGAGAAAAAAATGCAAAGTTTGGAGGAAACAGTTTCCCAACAACATCACCAGTCAAAAACATATGCCAGTGTTGAGGATCGGCTACTGAAGTCAATGACGGATGAGTCAAGTGTGTTGAAGGACTTGGAGAAGGAGTTGAGGACAACTCAGGTGAAGCTGGCGGAAGTGCAGACTGAGTATGAGAAGAAGATCTCTGATGTACAGTCTCAGAATCAGTCTCCAGATCAGAGTGAGAAACATGTGAAAAGTGCTATCAATGCCAATGTTCAAAAGGAACAGGAACTTCAAGAGCAAATAGAAACTCTACAAAGTGAGATTAGTGAAATCTGTGATAAATCAAAACAGCTTGAAGACAGAGTTATTGTGCTTCAGTCTGAAAATTCTAGTCTTGTGCTTAAATGTGACAGTCTTACAAAAGACAATGAAAAGTTGTGTGAATCTGTTAAGACCCTCAGAGAAGAGGGTGACCCAAAGAAGAAAAGTCCTACCCACCACCCAGTCTTGCCAAAAATCACCTCCCTTGCCACCGCCTCACCTCGTAGTAAAGACATTCTGAAAAAACCTCTTCCATTTGGTGCAAACAAATCAGTGCAATTTCTCAGGGAAAAAGACCTTCAAAGTCAAGTGACTGCTTTAGAATCCAAGCAGAAGGAATTATTAGACACTATTGGTAAACTCGAAAGAGAAAATGCCAAATTAAAGGATGGTTCATCCTCTACCTCAACGTCGACACTATACCTGACTCCAGCCAGTAAGAAGTACGGAGGTTCACGGTACTCGGGGACCAAGGAGTCCTCTAGTGAGGAGCTCCTGCAGAAGGTGCACAAGCTGGAGCAGGAGAAGGAGCAGGGACGGAGGAAGGTGGAGGAGTTGGAGAAATACATCACAGCATTCAAGGCTGAAGTCACGAACCTGAGGGATTTCATTGTTGAGGGGGAGAAAAAGGCGACAGATACATTCCATATGAAACCCAAACTAGTGAGTATTTTGAATTGACATTTAATTACTTTTACTCTGTTGTTGGTTAAACTGTATCACAATCATAGGTCTGTTAGAATTCTTAGAATTCTGGGTTAAAATTGGTCCACATAAAATAGATAAATGTTTTTCATCGCTGTTTTGCTCAAATGGCATCGAACCCCGTAAAGATCTGCATTAGAATTGGCCTCCGACAACCCATGCTGGTTTCATCCGACCAAACGGATAGGGTGGTCAGATTCAATGGTTGATTGTGTGATTGCATGGATCACTGTGCACAATATCAGTCTCTTGATTGTCTGGTCCAAACTTAATTATTAACAGGTCACTGTCATATAGCCTGAGCAGTGCTGAGTTCGTTAAATAACAAACTAGTCAAGGTCATGGTGTTTTTTACAGTTGTACTTACATTTCAATGTAGATTGTAATGCATTTATCATAATGATTTAACATAATAACTGATAGGTTACATATGAGTCTGTTATGTCATGACTTTTGATCATAGACTTACAGTAGTTAATATGGTGAGAGTGCTTTATATAAGGGCTCTGTTTCGCAATACAGTCCTAACACTGTGACCATTGTGAGATTGTGTTGGGATGTTCGGACATGTCAATCATGGCGCCAACAGGGTCTTGGTACTTGATCTGTCAAACCATACTGCTGCAGCTGTTGTGTTTTTTTTGACGGATGGTCTAAATGCTAAGATTGCTTGGTGGAACAAAGGCCAGGATGCCGTTGTACAAAGAGATCTTAGCGCTAAGGTGATCGTAACTCCCATACCTTAACATAGACTTACGACAATCGTAGCGCTAAGGTTGTTTTGTACAGCGGCACCCAGGTCTTGCACAGTTTCAGGTACTTAATGAGGCATTGTTTGATTATTTACTTGTTTAGTTATTTTGTAGATGTAAAGGATATGCTGAAGCATGTTTTATGATGTTGCTATTAAACCATCTGTGTTGATTTGCAGATGTCGCCTTCAGTGTCCCTACACCATATGGCAGAAATCTCAAATCTAGAAGTGGAATTACGAAGGAAGATGGCAGAAATACAACACCGAGAACAGACCATCAGGTAGGGGCATTGTGTAGTGTACATGAGCTGATTGGTGTGTGTGATTGGTCAGTTGGTGGGCATGTTCATATCCCACGTGTGAAGAGGAGCTCTTTGTCAGCTGAGATGAACAGATGTTGAGATGAACATTATATGCAGGACACCCCCAGTGTGCAGGTCCTATACTGGTGCTTACCACTCAAGTGTATGCTAGATTTAATACATTGTTCAAATCAATATTGTCCTTAAGATAATTCAATATATGTAACGATGGAGGACTCGCTCCAAAGTTGTGCGCAATTGCATTGGTAGATCACATTAAAATCAATATTGATGATGATGACGACGACGTTGCTGCATGACATGACAGTTAACACTGCGCACGCTTTGAAGATGATCCATAGCAAGATTGATATCTGATAGAACAAGCGTTATTGATTTAATATTCCAACAGCAATATAATATTTCATGTGATACTGGTTCAATTGATACATGTGTTACTTTTATATATTCCAATCGTAGTGTTACCTGTGCTATTTGGGGTTACCTGTGCTATTTGGGGTTACCTGTGCTATTTTGCGTTACTTGTGCTATTTGGGGTTAACTGTGGTATTTAGGTTTAGTTGATTATTTAAGGTATTTGTGATATTTAGAACTGCCTGAGAATATTTTTAGGTTTCTGGAAAGTTTGTAACTGAAGAAGTCTTGATATTATACAATTTAGGGAACTTACCTCCCGGAAACTATAATCCAAAGTTTATACAAACATACTGTAACACAAGCAAAACTAAAACTAAAAATGCTCATAAGATGCAAAAATATTTGGCAAGTCATCAGCTTTATTGATGAATTTTTGGGTGGGTCAAATGTATGATCCCGTAAGCCAGTGACCTTGGACTTATAGATTTTTAACTCTACTGACAGCTCTAGTGGGGTCTTGTTTGGCCTTGAGAAGTTTGTAGAACATGAAGACGTGAAAGGTTTTATGGATGACACCATCTTTGTTGTTAGTAGCGACGTTTCAGTGCTACCTGCACCTTCATCAGGTGACAAATGGAGAAGTGGCCTTGAAATGGGTGAAATGTGAGAAACAATGAAAGAGTTGTTGTCCATATTAAGTTTCACGGTGCAAGCAATAGCACTGTTCCACAATGTGATGTCAGCACTACCACTGTCTATGTCTATTTGTTTGGAGGTATGACAGTCGTAGTGCTGAGATCGCTCTGTGAAATTGTCCCCTGAAACGTTGCAACATGCAGTAAGTGGGTTCATGTGTATAAAAAGTTTGATGTTTTAATACTAAAATCCAGGGTTTTAGAGGGAGTAAGCTTTAACTAAAACACAGCTTATCGGCTTATCCTTAGAACTAACTCACCTGGCCTAATGACCTAGAAGAAAAGATAACATTTTGTTTTCTTACTTAACCTATGTTTTTAGCTTGTAACAGAAATAAGATATTTTTTGTTTTTCTTTGTCCTTAGTTAAATATATCTTAGTTCTTTAGGGTTCGTGTTGGGATTGAGTTGTAATCTGCTGTCACAATGATTGCTTCATTTGTTCTCATGCATTAAGCTTTCTGTTCTGATCTTTGACCTAAATTGCACTACCTGTCTCCCCTATAAAGAATAATGAGCTAGCTCCATGACAACAATCTTCACAGGTAACTGATGATTGAAAAGATTACCAGAATAGATCAATCTGCTGATAGGGGTATCAGGTTGTATTGACAGAATAATCTTGGATCATACCCAGAATTAATCTGTCACAGTCCCTGTGGGTATGCTGTGTAAGGTCGCGATAACAGCTCTATGTGGGTCAGTTTCAATAATTTGTTCCACTTGATTTAACGAGCATTTCAAGAAGACTTCTGGTGGTGTTTGTTCCGTGTAGTCGGGAAAGACAGGTCGGTCAGGTGAAGGCGATGTTTGCACTGGCTATTGTAAGATCATCTCAGCGTATTGACGATCTTGACTTGATGTCCTTAGACACCTGTCCGCGTGTTTCTACCTGTTTGGGAATCTTGGATCTCCACATTCCTTAGCCATTCAACATATTATTCAGTCATGCTTGGCTTTGAAGAGTGAATAGTCGAGGGAAACGTGACATGATTTTGAGCTGTGATTACTAAATGCTGTGCAGTGATCATTTTGTCACTTGTCACAAGCATCATTTTGGATTAACCGGTTCGGTTTGAGGTAGGTTTTCAAAATGTGGTTTGTTTCTGTTTCTTGGTAGATTTAGACAACATTAGTTATACTGTCACCTGTTTTTTTTAAACAATTGACCTGTTTAATCACGTTACCCTTTTGGTTGTTTACAGAATTTATATCAGCTTGTTTCATCTTCTAAACTCTTGACTAATCGAGATTTACTGTAAATGTACTGTGAGTCTTGATAATCTAACTATTGTAAATGATAGTCACAGGATCAATAAGCCTATTTCCATCCTCTTCACGGAGCAAAAATATGCTTGCTATTATTGACTTAATTAACTTGTGTTAACACTGGAAGTAGTTTGGTTATAAGCGAGTGCTGGCAATATGCAAATATGCAATAGTAGTGTTTGTTTACTATGCTGTTACTGCATTGTCTGGTCGTTATAATGTATGTCAGTTAAAAGGACGGAGACTTTGTTGGCATTTGTAACTTTCCATTGATTTCTTTATGAGGACCACTTAAAGCTGACCTCCTTCGGAGGTGGTTAACCATGATAAATCAATGCCTTTTATCTCAGGTGCTTGGTTCAATGGTGGAGGAGAGATTGATGCTCTGTGGCAGTGTTTTTATCATGTTTGTTTTGTGTTTGGAGAGTAATGTTAATTACCAGTATGAAAGGTCCGTATTTAATGTCAAGTTACATGTGTAGGTAAAAAAATATCCAGTTTATTTTGGCATTACTATGTATTGTTGGTTTCCTTGTAAGGCTTGTCATTTATTAACGATCACATTTTTATTTTATGTGATGCCATGTGGTTTATGATAATTTTTAATGTGACGTTTATGTGATATGCTGCTTTTCGATTGGACAAAAGGCAGGTCACAAAACTTATGTGAAGTGAATGAATGACACATTTTGATAGTGATACCTTTGTCATGAGACTGTATTCTTGAAATGACAAACACTGACAGACTACTTCCATATTCCTCTTGGAATTCCCAAGACAAATAAAATACAGAAACTTTGTTTCTGATTATTTAGACACTTTAATCTTGAGTTTTTGTGTAAGAAAAAGGCAGTGTTCGACTGCATGCCTGTTATCTGATATCTTCACTTCAACCCTGCCTAGAGAACAAAACAAAGAAATGCATACCAAAACTATTGACTTAATCCGTGCCAAGACAGACAGCGACTGTCAACAATCTGAATTTACTTCACTATGTATGTGACATAAGTTTACTCAAATGAGCTCACACAAAGTGAAAGTCAATTCTTAAATGGCTAGGCATTGAATGTGCGTGGTGCGTGCGTGTCAGTGTCTGTGTGTGTCTGTGTCTGTGTGTTCATGTGTTTCTGTTGTTTAACATCGCACACAACAATATTCCAGCTCTGTGGTTGTGGCCTGTAAATAACCAAGTCTGGACCAGACAATCCAGTTATTGATATTATGAGCTATGATTCACAACATCAGGTACATTGACACACAATCAACCAAGTCAACAAGCCCATCACCCAATCCATTAAGTCGCCTCTTACGACGAGCTAGAGATTGGTCGAGACAAATTCTAACCTGAATCCCCAGGGTTGTAGCTGATAAAATATAAGTGTATTACCTAATTGTTACAACAGAAGTGATTGTGGGAATGATGCACATCATTATGACACATGATATTGGACATGGCATTGCATCTATTACAGACAGGACTGTTGATAAATTGGTTTGAAGTTGCAGGAAATGAGAGTAGAACACTATTGTCACAGTTGCCTGGCAACAATTTATTGATGTGGCAGACATTAAGTGAATCCCAACAGGGTCTTTCACATCTATGCACTCACATGCATAACAGTCTAGACTGCAGAGAGCAGGGACTGTTAGAGGCAGATAGAGGGTTTTGTTATGGTGGAGTGAGTAAGTGAGTGAGTATGGTTTTACACCGCTTTTAGCAATATTCCAGCAATATCACAGCAGGGGACACCAGAAATGGGCTTCACACATTGTACCCATGTCGTGAATCGAACCCGGGTCTTCGGTGTGACGTGTGAACGCTTTAACCACTAGGCTACCCGACCGCCCCTTTGTTATGGTGGAGTGGAGGGTTGACGGTACCTCTACAGTGAATATGGAGGTGTAAAATTTTTAGCTGTAACCTTCAGTGGGGTTAGAGGGTTTTGGGGTGTGTCACATTTTAAAAAATATTCGGGAGCAATAATGTCATTGGGGTCCATATGTTCGTTCTTGTATCTGCTACTGGTTTGTAGGCCTGCATCAGTAGTAGGGGAGGTGATACATTGACATGCATGCATGTGTGTGTGACTGCTTGTACTGGTCTGGACTATTGCGGGGTGGTTGGGTAGCCTACTGGTTAAATCATTCGCTCGTCACGCCGAAGAACTGGGATCAATTCACGACATTGGTACAATGTGTGAAACCCATTTCTGGTGTCCCCTGCCCTGATATTGCTGGAATATTGCTAAAAGCAGAGTAAAACCATGCTCAGTCACTCAATCACTCACTCACTGACTGACTATTGCCAGTTTTATTGTGTTAGTCCACTGAGGTTCAATGCTGCATTTTAACATGGATACTCTACTCAGACACAGTATACTGACTCTGAGCTGACCAGTCCTTGTTTTAGCCCCTTAATGCCCAGCACCAGACAGGGTAACAACAAGTACCATCTTTTAACGTCTTTTGGTATGACACGGCTGGGGATCGAACCCCGGATCTTCCACTCTCCGGACAGATGCTCTACCATTAGACCATGGAGGCGGTCGATGTGCACCAGACAGGGAAACAAGTATCATCTTTAAATTGCCTTTTGATATGACACAGCCAGGGATCGAACCACTGAGCTCCTGCTGTCATGCAGCCGCTCCATCCACTGGACTACCGAAGCGATCTCTGTCCGTACAAAGTTCTGTGGGGACAGTGTTGACTGGAGTATCTGTTGGTTGATCAAGGCTGGGAGTGCCTCCTGTCTGCTGGCTAGTTCATTATTGATGCATCACGACATAGTTTTCCACCTGGAGTAATCAACCCTGGTAGTTTGATTGTAGTACCTAATGAATTTCCTGCCCGAATGTCCTCCGGCAGACTCTTGATTAACTGATGGATGGAGAGGTTTGATGGTGTATGCTCATCGATGTCATGTCACAGTTAATGGGGACATGTCAGTAAACATCGTCTGGTGTATGTTGGAAGCTCTGTCAGCTATTATTGATGAATCTTTTTTCTCTGATGGTCAGTAGGAATGGTGTATTGATTGAGTTATGGTCTGATTGTTGGCAGTGTTTCTTGTAATGTAAGAAGGCATGTCTATGTTGTGTGTCACTGACTTCATGAGGTTCATGTGTCAATGAGTTAACAGTTAAGTCAGTTCAGCAATGTTTCAGCTATATTGGGACTTTAACAAATGATGCATTTATATGATTGTCCATCTTCTTTATGGGGCAGAATAGTCCTCCATGTTTGTTGAGTCTACTCAATACACAGTGTTCCCGTTTACTGGTGATTACCAGTCTTTGACCGGTAAAATTTGGCTTGGACCGGTAATTCATGTGACTGACAGTCCCTGTGGACCGGCAAAGAAAGTACCTAATAAATCTTTGTTTTTGAACAAAACATTGGCTATATTCATATAAGTAGTATATGTTTCGAATGAAGACAGCTCGTCTGTTACCATCAGGGTTTCCGCTTGTCTAATTTTAGTGCAAGCAAATCACATTTCGCTTTGCTTCGAGGTTAACTATATATTAGTAGCAACTTTGGCGTGAAATATTAACAACAAAAAAAGGAGAAAAATGTGACTGCACTTTATGTAAATGACTGTAGATTTAACGAAGTTACTTCAGAGATGACGTCATTGCATTGAACATGATGTTAAAAGAATTAAAACCAGGTCATTTTCATACTTTTTTTTATTTGCAAAAAGTTGGGACTGACAAAAATTAGGGGGGACTGGTAATTGTTAGAGTTGCCAGTCCTGGTGGACTGGTAGTTTCAAAAGTAAACGGGAACACTGATACAGTAGGATTATTACAGTGTGTGACATAGCTGTTCTTGTGTCATTGTGCCGACATCATTGATGGTTGATATTGCCATCAACCACTAATGGCTTGGTCTAGCCATGATTATTTACAGACTACCTTTATGCAGTGGAAATGTAACTGAATCATTGAATCACATGGATTCTAATTATAATGTCTATCTTCGAGATATGTCATACCTGTGCTCATGGCTTTCACAAAGTGGAAAACGTCTAGGTCACTTTGGGCTTCCTTCCACATAAAGGTGACACACTATGATGTAATTGAAAGATTGTTGACAGTGGTTAACCAAACTCACTCAACTGATTCTTGCTATTGTCTGTAAATTGTCCTAATGTATCTTTTCTGAACACTGAATATGCTTCAGGTCTGTGATGATTTATGTGTAATCATTTTAGGAATTGACGACAATATCACTCTCAACTTTGCCATGTCCGTTCCACAAAAGAATTCTGTTTTCATACTGTTCTTGCTTTTGAAATTAATGTAGATAAAGAACTCATCATTATCTTTTTCTCTTTTAGATCTGAAGTTAGCCCAGTTGGTGTTGAAAAACTCAGGCACCAGGTCATTGAACTCCAAGCATCAGAAGCAAGACTTAAACAAAAGGTTGTTGACCTTCAACTTGTAGAAGATGATCTTAGAAAAAAATTAAAACACTCTGATAGGTCAGCCCTACCAGCATCCGTACCAGCATCGAAGTGTGATGGAAACCATGCGGAATTCTTCCATAAAATTGATACCTTGAAGAAACGTGAAGAACATTTGAAGCAGCAGATAGAGAGACTGGAACAAGATGCCAAGAATCAGGATCTGTCCCGAAAGGTGGACCAACTTGAGCAGTCAGAAAAATCTCTGAAGAGGAAAGTTGAGCGTCTGGAGACCAGCCAGGTGGCAGCACCTGTTGCCACGGAGACAGCAGACACCATGTTGGACAAACCAGAGGATGTCCTGCTTCAGCAGATACGTGAGTTGGAGAAGCTTGACAAGCATCACAGAGAACAGGTGAGTGAGTGAGATGGGTTTAGAAAGCTTTGAACAATATTTCCTTTTACCACAGTTTCCATTCTATTGTACCCATGGAGATTTCCTGTAAGAAAACCAGTCCCCAGCAATGCTTGTCCGTAATGGATCACATTTTCAGTCTTGGTGACTTGTTTGATTGCATGTCATTGTATCCCAAATACTTGGATCAGTTCTCAGGTTTGTCAATCACTGGATTGTCTGGTCCATTATTTACAGAATGTTGTCATATTGCTGTAATATTGCTGAGTGTGATATTAAATAAAAACTCAAAAATGATTTTCCGAAGTAGTTAAGATAATATTTGGGTCATTTGCTGGAACGTTTTTGTGGACAGATATCAGAACTGGAAGCTGACAGAGAGGAACTCCATGAGATAGCACGGAGGGACAAAGCCACCATCCATGATCAGAATGTCCGCAACCGGGAGCTGCAGCTGTCGGAGAAGATGCTCCGGGAGCAGGTGGAGAAGATGGAGGCTGCAGAGACGGAACTGTACCGAAAGTGTGAAGATCTGGACTCTCAGAATTCCAAGATGGAGGACCAGACTCATCTCCTGCAGATCCATGAGAGGAGGCTCCGCGAACTTGTCAAGAAATTAAAACTGGATGAGGAATTATGGATTGCAAAATCCGAAAACATGGAAATGACTGTAGAAGAGCTTGCTGCTTCAGAGGTTAATCTCAGAAAGAGGCTGGAGGAGCTTGCCACAGAGAAGATGACTCTAGCGCAGAAGTCAGAATATCTTCGGCTTCGGTGTCAAGAGTTGGAAAGCTCTGAGACAGCTCTGTACGAGAAGGTGAAGAATTATGAAAATGTGGAAGTGAGTCTTCAGAACAAGTTAATGGTGTTAGAGAACTCTGAGGCAGCAGCTAATAGTAAGATATCCGAACTAGACATGATGAATATGGACATCTCCACGCGGCTGCAGAGAGCCGTGGAGGAGAATGCTGTCCTGTACAATCACATCCAGGGAATTCAGGGCAATGTGCAAGAGCTCAATAGACAGCTTCTTGTAGCCAAAGACTCAGAACTCAGTTTAAAACAACAGGTGGAGAGTTCAGAGAAGAACGAGGTTGTGTTGCAAAAACGTTTGAAGGAGTTTGAGTTGCGAGATATAGACTCTCAAGCCAAAGTGAGGCAACTTGAGCAGACTGAGGCTATTATGAAGGACCGCATCAGTAATCTGCATCGGAGTGAGAACAAACTCAAGTACAGAATACAGGAGTTGGAGAGCACCGGCAAACAGGTGAGACACCAGAGAACATTACTATTGGGCAGAACTAATGACATTGAAGTAAATCCTCATATTGCTTTGTTCTGCTATGTGATCTTTTGAGTACAAAGTTGCTTTGGCAGGGAACATCTTATTGTCTTTCTAGAGATAAGGTCTTCATTAGGACAGGATGATGCCAGCTTGAATCATCTGGATATGCATCAATATCTATGTCAGATTAGAACAAATACAGAAAAGTCATGAATTGATTATTTCTGTGACTTGAATGAACATTTCAGAGTTTCATATTTGTTTTTATTCCGTCATCATAGTGTTTTGGCCAATGTCTGCAGATGTTCTCAAGCTTGTTTCACACCGTTATGATTACCATCAGGATGTTAGAGTGTCCAGATCTGTATTGTTGACTTCATTGGTATATTTTTCTGTAGTTAAAGTGTGAATTTAGCAAGTAAAACTATGCAAGAGTGTAAACTTGACATGTTTGTTGACTGGGTTTTATGATCTTGAAGCTGAGTTCTTTGATATTGTTCACTGTATGATACAGTTTATTTACCTTCCTGTTTATCATGAAGACCCTTATGTTTATGTTTTCAGTAATAATCTTATCGATGCAGTAAGAAACTTTTGAACCTGCATCCAGAAGTAGAGTGTGTCTTCCTTGTGTGATTATATACAGTCTGCATCATATAGGGCAGGAAAAAAAAGATGACTTGTCCTTCAGCTTCTTACTCTGATATTTCCTTGTGTGATTTTTAGGGCAGGAGAAGACACTAATCTTTCCTTTGAGAACTAGGAGGGAGCACTGATTGTGTGCAGGGTTGTGGATGGTTATGTGTAAGCACTGAGTGTATTGACCTTGTGTTTCAGTCCTTGGATGGAGTGTCCCGGGAGAAACTCCCTCGCACTCTGGATGAGTGTCATAAGAGGATTGTGGTCCTTCAGAATCAGCTCAAGCAGACTGCCAGGTTTTCGGATGATGATGATGACGGAGCCATAGTGAAAGTGCCGAAAATGGAGTTGGCACAAGTGCAGGCAAAGATGGTTTTGCTCGAAGAATCTGAGCGTCAGTTGTCTGAGACAGAGAAACTTGTTTCTCATCTCCGAGACACAGTCGCACAGCTCAGACAGGGCAAGGTACGTCACAGACATTGGTGTTATACAACAAGCAAACAAAACATGTTTCAGGATTCATGGGGGATAGTTGTTCCATTTCAGACTTCTAATTACCAGTTGCAGTTTGGTTATCATGTTTCAGGGTTCTAATGATTTTGGTTATAGCGCGTGTTATCATGTTTCAGGGTTCTAACTATTTTGGTTATAGCGCGTGTTATCACGTTTCAGGGTTCTAATTATTTCGGTTATAGAGGATGTTATCATGTTTTAGGGTTTCTATTTATATAGATTATAGTGTGTGTTATCATGTTTCAGGGTTCTAATTATTTAGGTTATAGTGTGAGTTATCATGTTTCAGGGTTCTAATTATTTCGGTTATAGCGTGTGTTATCGTGTTTCAGGGTTCTAATTATTTAGGTTATAGTGTGTGTTATCATGTTTCAGGGTTCTAATTATTTTGGTTATAGCGTTTGTTATCATGTTTCAGGGTTCTAATTATTTCAGTTATAGCGTGTGTTATCATGTTTCAGGGTTCTAATTATATAGATTACAGTGTGTGTTATCATGTTTCAGGGTTCTAATTATTTAGGTTATGGTGTGTGTTATCATGTTTCAGGGTTCTAATTATTTCAGTTATAGCGTGTGTTATCATGTTTCAGGGTTCTAATTATTTCGGTTAAAGCGTGTGTTATCATGTTTCAGGGTTCGTGTGGTCATGAGGTGGAGCTGGATGTATGTAGGAGGAGGATCGAATCCTACGAGAACATCTTGCAGCGTCTCAAACAAATCCTGCCGCCAGAGCAGGTGCCCTCTTTGTTGAACCCTGATTCAGGTGAGTGGAACAGACTTCTCTCTGTCATAAGACATCCCGGCATGCCTCCTATGTTCACTTCACAGCTTAGTCAAATAGTGGGAGTCTTTTAATGGCATTGAATTCTATGGAAGAACAGGTCCCAAGTACCTCATGCTTGTTATAAGAATTGATCAATGACAACTGGTTTTAGTGTGTCATTTTATTTTGTCAGTGTGCTCATGCTATCGACCACATGTTTTCCAGTCTAGATTTGATTTTTTATCTTGATTTTGTGGAGTGTTAAATATGTATACTGTACAAAAAAAAAGGTTAGGGATCATAAACTATTATTAGACGTCTATATACCATACACATTTAGGGAAACTCAGTCTTCACTGCCGGGCGGTCGGGTAGCCTAGTGGTTAATGCGTTCGCTCATCATGCCGAAGACCCGGGTTCGATTCCCGACATGGGTACAAGCCCATTTCACAAGCCCACGTGTGAAGCCCATTTCTGGTGTCCCCCACCGTGATATTGCTGGAAAACTGCTATAAGCGGCGTAAAACCATACTCACTCACTCACTCACTCAGTCTTCACTGTGGAAAAAATATCCCCAAAATTCATGATCAGTAACTTTTCTTGTTCAGTATATCTCATCACATTCAGTTTCTGTGAACCAGTTATGTATCTGTTTTGAGGTGAGGCGAGAACTCAGAATGTGAAGCGTGATATTCTATTTTGCGGCACTTCATGTTCCCACATGTAATAGTCTGTTTATTATGTTAGTATTTAGTTCTAAACATTACCTTGTTTCTGATTCGTACTGTACAACTTACTGTGAAGGGTTGAAGAGCTTTTGATTATCTCGCTGGGAAGTGTATTTGTTGACATATATGTTATGGTCTCATTAGTGTCAAAAACATCATTAAATTCACTAATTACATCAAAAATATTATTTATTCAAATAGGAAATGATAACCAAACCGTTTGATGTTTGATGCTGAAGCATTTGAGTTGTCAGCTTGAAATTAAAACAAACAAACAAACATACAGATTAACTGCCTTCTAAACGATTCACCTGTGAAACTGTCAGACACAGCGTTGTGTTGCTGCAGGGGTGATCTAGGGATAATGCCAGCATCCCAGCTGACAACGATGTATCTGTGGCCGCTAAATCAGTCCAACCTGGTTGTGTGAGGAGACGTTAAGCGATGTATTGAACTCGGTATTATGAAACGTGATCAGTCTGTGGTCGATATGTTTCAAGCTGTCACTGTAGGCGTGAGCAACAGGTGGGATTAACCCTTCCGGGGCCAGGAAAATCAATAACACAGTGGAGTGCTTGAAATAGTTGCCTGCTTGTTATTGCTGTGGCAAGGGATCTTGTTATGGACTGACCATTTGATACAGGTAATCTTTTGACAAGGGAGGTATTACAAGGTAGACACAATTTTATGGATAACTTCTTTAATACTGTAATAAGTGACATTTCGGTATAGATCTTTATACCGTTGTCAAGCAAGACTGAATGAGGGATGTGGCAATCAACACCTTCAACAGCCTTACCCGACTAGAGAAGTCTTTTTATCCCCCGCCCCAACGAAGTTGGCGGGGGATATAGTTGTCCGTGTGTGTGTGTGTGTGTGTGTGTGTGTGTGTGTGTGCGTGTGTGCGTCCTGAATAACTCAGAAACCGTTAAATATTTCTCTCTGAAAACTTTGCATGTCTATCAGACTCATGCTGAACTGGTGCCTTTTTGCTATTTAGGAGTTTTATAAATTTTTATTTTTACGCCCATGGCAACAAGTTGGACTTAGGTTCTATAAGGGTGGTGTTCGTTTCGGAGCGTAACTCAAAAAACCATTAAATACTTTTTTTGCATGTCTACTAGGCACATACTGAACTGGTGCCTTTTTGCTATTTAGGAATTTTATAAATTATTATTTTTACGTTTCCATTGCAACAAGTCGGACTTAGGTTCTATAGGGTAGAGTTTGTTTCCGGAGCATAACTCAAAACCCATTCAATACTTTCCAACAAAAACTGTGCATGTTTACCAGACACATACTGACTGGTGCCTTTTGCTATTTAGGAATTTTATAAATTTTTATTTTTTACGTTTCCATGCAACAAGTTGGACTTAGGTTCTATAAAGGGTGCTGTTCGTTTCGAGCGTAACTCAAAAACCGTTAAATAATTTCTTACAAAACTTTTCATGTTTACTAGACACATACTGAACTGGTGCCTTTTGCTATTTAGGAGTTTTATAAAGTTTTATTTTTTACGTTTCCATGGCAACAAGTTGGACTTAGGTTCTATAAGGGTGGTGTTAGTTTCTATCTCAAAAACCATTTAATACTTTCTTACAAAACTTTGCATGTCTACTAGGCACATACTGAACTGGTTATTTAGGAATTTTATAAATTATTATTTTTTACGTTTCCATTGCAACAAGTTGGACTTAGGTTCTATAGGGTAGGGTTTGTTTCGAGCATAACTCAAAACCCATTCAATACTTTCCAACAAAAACTGTGCATGTTTACCAGACACATACTGGACTGGTGCCTCTTGCTATTTAGGAATTTTAGAAATTTTATTTTCACATTTCCATGGCAATAAGTTTGACTTAGGTTCTACAGGGCGGTGTTCATTTCCAGAGTGTAACTCAAAACCGTTAAATAAATACATTCTTACAAAACTTTGCATGTCTACCAGGCACATACTGAACTTTGCCTTTTGATATATATAGCACTTTTAGAAATTTTTATTGTTTATGTTTCCATGACAACAAGTTGGATTTAAGTTTTAATATAGGTTGGTTTACTTAAGAGTATAACAAATAAACTTTAAATATTTCCTGGGCAAACATTGCATGTCTATATATATAGCGTTACTGAACTAGTGTCATTTGATATTATTTTTAGAAATGTTTATTTTAAATTTCCATTGCAGCTATTTTGACTATTTGGGCTAAGAGAAATGTTGGGTCAGTTACCTGGTTTGGGACCATAACGTGGGCGGGGATATAGATGACTTCATTATTCAGTCTTGGACAACGGTATAAGGATCTATACCAAAACGCTTTTAAGACTATTAAAGAAGTTGTTATCCAATTGTGTCTACCAGTAATCTGTCAACTTGGTCCTATCAAACAATTTAAGGGATTATTTGTTGGGGTGATGTTGTGTCAAATAGTTAGTTCCAGACACATTTAAAAAGATTAATTTACCTTAGAATTTACACGAACTTAACTTTAACTTTATTCAAGGCATATACGTGATCTGTCTAGATATGAATTTTACTCTCTGTGTTATTATTGGTTTGAATTACTTCTTGCGACTATTCTCATAAGAGGTGACTTAACTGATCCTGTGGTCAGGCTTGGTGATTTGGTTGATGGTGTGTCATCGTATCGTGGCGGTATTGGTCAATGCTCATAATATCAATCACCAGTTGCCTGGTCCAGACTAGATTATTTACTGGCTGATGTCATGCAGCTGGAATATTGCTGAGTGGGTGTTAAACAACAAACTGCTATGTATTTTTATAATTTCCAAGTGATTTGTTTTGATCAGTTAAAGGGTTAATAGAACCAGACATGTTTATAAGTATAGGTGTGACAGCGAGTAGCCATATTGATCAGGGCTATGTAGGGAACTATGAATGGTGCAGGTTATTATGTCTGTGTTGAACCTATGGCTGAAATCACCATCTCAAAAGCAGGAAGATATATTTCAAGCCAATGATTTAATTCCATGTTTGGAAGCATGTTCAGTAGGACAGGATCAATACTTGTAAGGTGTTGGCGTGCTACAGTGTGTAATGTGGAGAGCTGCACAGATGGTTTCCCAAGGAACTATTGGATACGGAACACTCATGTGATAAACATTTCAGTCGGTGTGATATGTGAATAGGAGTCTTTGATTTGGAATACTACATGTTGAATATGTGTGAAGTGTCTTCTGTCATGGGTTTGTATAGTTTATGTCTATTTCATGTGTACATTAAAAGTGATGCAGTCCACTTGGATGATGAGTAGTCGGTGTCTGTATTTATGTATGGAAGTGTGGTGACTCTAGGGTACTGTATAGCTCCAGCATCTTGCTTGTGACCAGGGGACCCGTGAAGATCCGGGTAGAATAGGTCTTCAGCAACCCAAGCTTGCCGTAAAAGGCGACTATGCTTGTCGAAAGAGGCGACTAACAGGATCGGGTTGTCAGGCTCGCTGACTTAGTTGGTGCATGTCATCGATCCCAATTGCGTGGATCGATGCTCATGATATTAATCACTGAATTGTCTGGTCCAGACTCGATTATTTACAAAGCCTCAAAGCCTCGTAGCGCTAAGATGATCGCTTAAACTCCCATACTTCAACATAGACTCACGGCAGTCTTATCACTAAGAATGCTTTGTGGAACGGGGCCCTGGTTGATAGCGTGTCATTGTGCTGTGGTTTGTCAGACTTGAGTACTTGTACATGTTGTGGTTGTGAAATTTGTGACTGTACTCTGAATAGCTATTACTATTTTTACGCCAGTCAGAAATATTTCAACTGTCATTGCAGGCTGTAAATAGTCCTAATACCAAAATAATATGATAATTGTGAGAAGATCAAGTTGTGAGACAAATATTTCAGTTACTCTAGCTATTTTACACCTGAGCTGTGGGAAGGTGGCTTGTAAATAACCAAATCTGGACCAGAGAACTAGTGGTCGACAGCATGAGCAACAGTCCCATTTCCATTTTCAGTTTAGCCCCATTTCACATCTTGAATGTGATTTAAAAAACCCTTTCATCTCACCTCACCTCACCTCACCTCACCTCACCTCACCTCACCTCACCTCACGGTATCCTTCTGTTCCAGACCCATCTGTTCAGGGCTCATCCAGTGAGAACCTCCCAGCCCGAGGTCTTCAGTCCTTGGAGTCAGAGAGGGTTATGCAGACAATGAGAGGCTTGACCAGGCCAGTGGGGTCAGCAGCAGCGCAACCCCAGGCCATGCATGCTGAGGATCAGGTGCCCTCAGACCTCAGCAGTGTTGATGAAGAAAATATGCATCAGGTGAGCTACAGCCCGATATATCACAGTCGCAATATGTCTGCCTTTGAGAAGGAACTTGGGGACAGTTGTGTGGTATGGTCAGTACAGGCCTGGACCATCAGGGGTAGAAACTGACAGTTTTTGTCCACTAGTCCTTATAATGATAACATAGAACAAACCCCCTAAAATGGGCCAATTTCTACTAATCCTTAGGATACCTTTACTACTGGGGCAGTTTGGTAAGGACTACAGGACTAGTGCCATTTTCTAAGGCTGACATTCATGCTGGACATTAGTCAGGATCAGTATTTTAGGAATCAAAGGTCAGATTTTGTTATGGGCACAATATGTCCGATATGGCCATGGAGAAGCAGTTTTGGGACTTGGTGAGAGTTAGCATAAATAGCAATTCTTAATAGTGCAGGGCTTCTACAAATATGATGGTCACAAACTTTGACATTCAGACAGTTTTTGCTCTTACTCTGTGAAGGTTCATTCTACAATAAACTGTTAAGCTACAAGAAAACATAATTCCTATGTGTTAGTGTCCTTACTTTGAAGCATATGGATAAATATGTGCCCATATACGTATTTCCCTGATGAGGTTATACAGTGCTAGGACGTCACGAAACAAAGTTTCAGTGCTGTGTGTCGAGGTTAAAACAACATTGCTGCGCTATACTCTTGTATCATTTTGCCGTAAGCAATATGCAACCTTGCGTAAAATTTGACTTAACTCACTCCATGTTTGGTATGTTACTCCATGTACCATATTTGATGTAATATGCGCCCAGGGCACTCTCAAAATTAGAAATAGGGGGCTCTTATTAGAATATTATTTTGGTGAAAAAAACAATAACAGTTGAAAGTTAAATTTTGTGGTTGATGCTGACAGCCTGAAATGTTTATATACAACAGATATATTTTTCCAGAATTTAATTGCCCATAATTAAAGGTGCATATAACACAGGAGTGCGTATTATATGCGAATAAATAAGTCTTTTGTACATTGATCAACTGGATGGGGTGCTAAATGGGATTGTTCACTTGCCAATATATTAGCAAATATCACTTATTAGAACGGGGCGCTTATTACGTCGAATACAGTATTTGATGGTTTGCAATTTTGTCTAGATTCTTGACTTCATCCCATCACACTGACGATAGTTTGACTTAAAATGTCAATAAAATCGCAAAATCGTACCAGCAGACATTGTAAGGTTTCCTCATTTCATCAGTCATGAAGTCCGACTCCTTATCATACTCCATCCTTTACATGTTTGATAAGCGCCAAAACCAAATAAAACACAGTCATATTGGTCAACTCTCCAGGTCTTTGAAGCTCCCACATTTGTATGCAGCCAACATGCTCCATTTGTTTTTGAAAAGGCTGCAGAACTCACATTATCATGCCAACCATTTGATTTGCCATTGTGATGACAAAAATTGTTTAACAGACTTGTTATGAATTTGGATTCAGAGCTTTGCTCACCTCGAGTGCAAACTGGTGGTGCTTGATGGAGCAATATTAGACCTGCATCCAGTCAAGGTATATGCAGTTGTCTCCCCTTGGATTCTGAGGTTACCTCCCCTGAATGCAGATCTTCGGTTTAGAACTGACTTCATAGATGAATTAATTGTGTCAGGGTGACCTTCACACATAAATTTGGAGTTTCTTTATTAATTTAATAAATGTATTGTGTAGGATGAATAATTCATACTGCACTTGGAAAAGAGAATTGCAATTTATAAGTTTTTACATTAAAAAATGATGGTTTGATTTTTTTCCTACATAATTTTACACAGATGACCTCTGAACAGAATTAACATTGTTTTGTTTATGTTGGTCAGACTTTAAGAGTCAGATAAGGTCACTTTGTCAATATTAGAAATAGATTACTTGCACTTCTCCGTGGAAAGGGTAGATTTACATTTTTATTTTTCAAAATCCAAATGTTGATATATTTGACATTTCTTAGATTCAAAGTCAGATGGTGGCACTATCTCCTGAAAGTAGTTGTACTGAATCCCCTTTCTGTCTTGGGACTGGCACTTGAAACACGTGGTGTGTTTGGTGGTGGAATGTCTGTCTTGATCGTTGGGTTTCTCTTGGAAGCGACCTGTCAGATATGTTTTCGTAGTTTTATGAAGATGGATATATGGTATTTCTACACTGTTCAAAAGTACACCCATTATTGTCTTAATAATAATTTATGAAATTCAAATGACAAATGTAATATTGTTTTACACAATCATGTAAATATGTATTATGATGATTCTTCTATTTTCGTTTGATGAAATGTGGTATATTTTTTTGGCAATGTTTTGTTTTGTGTTTTACAGGTGCAAGGAAGCAGAGTGTACACTTGCCCTCGTGTTTCTGCTTCTCAAGATGGCCGAGGCGGCCATCTTGAATCTAGTGATGCAGAGTCTGTGATGGAGGAGCAGTGGAAGAGAATTGAATCTAAGAAACCACGGCTGGAGAAGAAAGCTGATATGTCTGGTAACTGGAAGAGTGTTGCCAAGGCTGTTCCTTCCACCTCCCCCAGAAAAAACACAGACAGTCAGGAGGAATTGATGATAGGTCTCACCCTTAACTCGGAGAGTGAGCACAGCCATTACCGATCACAGAATGACACAGATTCCAATAGGTCAAGCCCTCAGCTGCACCGAGCTAGAGCATCGAAGGATGCTAGCTTTGAATCGCATGCTCCGCCTTTGCCAAAATCGCTTCCACCATCTTTGCCACAAAAGGTGGGAAATTTCGCAGAGAAATCCTACTACCTACCGAGCTCAGAGTTGAACACCAGCGCTGATGAGACTCAGAGGTCAGGAGGTCAGTGTGTCCCTCACCAGCAAACAGCACCCCCAGTGTCTGCCCAGGTTACACGAACAGTGTCGGCCGAGAGTGTTGCCGACAGTGGGCAGGGCACCCTGGGAACAGGGTCGATGTTCTCAGGGTCCCGGGGGTCAGTCATCAGAGACAGGATAGCACAGCTTGAGAGACAATTGCAGGTGGGTTCTCAAACATAGATAAAATAAATCTCTTCTGATATCTCCCTCTGAAAAGATGTGACAAACCCTCAATAGGAGATTACCTCAGGGGAACTGTCTATTCAGCCAATTACCTTTGAGTCTTCTCATTCCTCGCAATAAGCATATCTGATGTATGTATAGTGAAAATGAATGTAAACAGGAAGTTCTGAATGGAGAAGAAAAGTAAGAATCTTTACCCAATGTAATAGTTGTGGTTTGGTGGTTTTCTGTTGTTCAGACTGAAAATTCCAAGTTTGCAATGGAACTTAGACTGAAAACAAATTGTAACTGGTTCTCAGTCCTGTTTTTGGTAACCATATAATTACACTATATGTGATTAATGTATTTCAGTCCAAGAGCTCGGGAGCTGAAAGTAGGACTGATGAGGAAGATAGTGTGTTTTCTTGGAAACAAAAGGTAACATGAGGTGCCACCTACAGACACAGTTGTAGGTTCTGATTTTCATACATTATCTCGTCAGCGACTATGCTTGTCGTAAGAGGCGACTAACTGGATCATTTGGTCAGGCTCGCTGACTTGGTTTATGCATGTCATTGTATCCCAATTACATGGATCAATGTTCATGATGTCAATGACAGGATTGTCTGGTCCAGACTCGATCATTTACAGAACGCTGTTATAGAGGTGGATATACTGCTGACTGCGGCATTTAACAACAAACAGACAAAGTGGCATTCAGCTAAAATCATCGAAGCAGCCATCTGCACTTATAAGAGGGGTCTTTCACGTGACATGTTTGATAGCTCGTCCTTGAGTGGTGATGAATGACTGCCGTGGCAAATGGAAAAATTTTTTGATTACATTTTGGTATGTTTACGAACATATGTGCATAGATCAACTGTATGTCTTTGTTTTTTCTGTTGTCTACTAATTCTGTTTTACTGTATCTGTATTGATGCGTGTTATTTTCCTTTCAGGCTCTAGAAAAACCACGACACATTGAGATCATAGAGAAGGAGAATAAGAATGTCAAAGATGAAGTAAGTTACATGATATTTCAAATTATGTCAAATTTGTATTTCAGTGAAACAATATTCATCATCACTTATGTGCTTTGGATTACATGTTGAATTTTTAGCCCTTCAAGCTGGCGATTATGCTGGGGAGATTAACAGTTGTTTTTTTTAATTAAAAGCAATTTTGCTGTAGATTATGTTATCATCAGAATTTGTCACCATGTTTTTCCACCTTATCATCATCATAGCCCTTTGGTTCATCTCGCATGTAAGGAAATAAATAACATGTGATTCTCTGTCATTTGATTGGCCAACCATGCAATTATTTTTGCGTTTATGCTTCCATAAACTGAAAAAAACATTATGCCATGCCTACTAGAAGACTACTTTTACTTGCTTGGCTGATGATATGTGGTATAGAAATTATCATTCTTCAAACAGTCATTCTATGCAGTTTTTATGCTTTGTATAAACATCTCACAACAGGCAAGTTAGTAAGCTTGTGTTCAAGGCTGAGAGCTCATGGAATCATATTTGCATGTCATCAATTTCCAAATATATAGTCACCTGCTGAAGGAGCAAGAAGTAGCCCTGAAAGTCTTTTCAAGCGATAATGAAGTTGTTTTCCATATAAGTTTCATGTCTTTATGTTCTTCTGACTTCTAAGTGCCTATCGGTGGCCTGGGTGACCCAGTCGTCTAAGGCGCCGCGATTCGCTGTGCGGAGTTGCGTCTCTTGGGCACGCCAGAAACCTATGTTTGTGGGTTCGAATCCCGGTTGGCCCCGATTATGTTTCTTGGTTTGTCAGCACCGTACCCGGGTTTCAGTGAAATGGTAAACGTCTGAGACGGGCATCACTTTGGGCTTTCCTCCCACATTAAGCTGACACGCCGTGATATAACTGGAATACTGTTAAAAGTGGCGTTAAACAAACACATTCACTCACTCACTCTAAGTGCCTATCAAAAACTTGATTCTCCAAGTAGTCATTAAAACATATTAGCTATCATTATCATATAACTATGGACACCAAAGAATGATGTGGCCCAGAAACTGTAGAATCCTATACAAATCATTAGTCTCCACGGAGTCAACCCAGCGAAAAGCCATCGTATAAAGATGAGTTTGTCATGAGATACTGAGCTTGTGTTCTGGTCACCAGCCCCCACCGGCCACACGCCGTCGCCAGCGGGTAAGTGACGGGAAAGTGTGGCGCACGACACTTCAGTTTCAGTTCCAGTCCAACACCAAAGGTTCGGGGTATTTTCTTTTGTTCTCCATTTTTGGGCGGAATGCGGACACACATACTCGGCCTACTTGCGACGTACTGGCCTTAGCTAGGACCAAGATGCATTGCTTTCCATTTTACCCTGTGCCTAATCATTAGTTTGCTGATGTTGTGTAACCTATATTAATGTGCAGTTTTAGAGACATGTCCTTTTAAACAAGGACAATTTTATAATTTTGAATTTGTCACAATCAATTTTTTTCTTCCTTTTGAATAAATTATAACAATGAAGTTGAAATATACAAAATGCTTAAGTGATGCTCAGCAAAGTACTGATTAGCTGCTCCAATACCAACGGCACCCTGGAGGCGGGACGCATAGCCTAAACAAATTATTGTTGTCAGAACAGCAAGATTCAGTGGTCAATGTCTTTATTTCAGTTATTTTCATATGGAGTATTTCATTTCATCAATTCAGTTTTATGTCACTGGTGTTGGAATTATCACATTTCATTTTTCATAATTTTTTAATCACAAAGTAGTCATCAAAATGCATGTAGATTTATTTCCATGTACATATTTCATCTTTTGTATAAACCTTTATACCAATGTAACACTGTATCAGTTCTGTGATTTATGTATTATGGAGTAGTTAGTAAATCCATCTATTTACAATGTAAAGACACAGCACAGTGTAGCAGTAGAAATATATAAGACAATTTTAGGTGTTTACTGAACATGTAGATATTCTAGTCACTGCATAACTGCTAAGCTTGAAGCACATCTTCATTTTACATGATGGTTTAAGGGTAGTTTGAGTATTTAATGGAGGATTGGTGCAAAAGTGATGCATAATTGGTGCAAAACCAATGTCTAACTGATGCAAAACGGTTGTCAAACTGATGCAAATTCCTGCAAAACTATTGTAAATCTGTTCAGCCGAACATGTAACATTCTTCAGCATTGTTAGCTATAGGTCATTGAAACTACAGACAGGAATTTAATTCATCTTTCTTAACGTTACATGATGGTTTAAGGGTAGTTGGAGTATTTAATTGATGATTCGTTGTCACACTGGTAATTGACCAACCGTAAAGTGAAGACTTGCTTCAACTAACACTCATTTGCGCAGTGCTCCAAGCTAACATTGGTCAGAGAGACAAGTGGGTTTAACACCACACTGAACTGTGTCCTCAAGTGTCATGAAAGCCCAATAAGGCAGGTTGTAGACCATCTTTTACTTTTGATTCTGACGGACGGGCAAATTTGTGATTCATTTCAGTCTCCTGCAGTTAAATGCATTACAAAGTATAGAGTTCTGGTGCCTGACCAATGTTGCTTGTCTTCATCTTCCTGATGCAAAATCAATGCCAAACTGATGCAAAATCAGTGCAAAACTAATGCAAAATCGGTGCAAAACCAATGCAAAATCGGTGCAAACTGTTGTCAAGCTGATGCAAAAATGGTGTAAAAGTGATGCAAAATTGGTGCAAAACCGATGTCAATTTGTTGTCAAACTGAGGCAAAATCAGTGCAAAACCGATGTCAAACTGATGCAAAAGTGATGCACAATTGGTGCAAAACCGATGTCAAACTGATGCAAAACGGTTGTCAAACTGATGCAAAATCAGTGCAAACTGATGTCAAACTGATGCAAATTGCTGCAAAAATATTGTAAATCTGTTCAGCTGAACATGTAACATTCTTCAGCATTGTTAGCTATAGGTCATTGAAACTGCAGACAGCAGACAGGAAATAATATGATTTCCCTAAGTAAAAAGTCATCGTGGAATAATTACTCTACTTTAATTCTTCTTTCTTTACATTATGATGCAATACATAGAGAGTAATGCTCTGGTTTCAAGAATCACTTTCCATCAGTAGATTGTATGTAATTTTCATAAAGGTATTTTGTACACATTAATTAACTGCTACGCTGTAAATGAATGCATCTGTGATAGGTGTTTCAATGCATTTGTTTGTTGTTTTTGTAGATCAATAAGTTAGAGAAGGAGTTAGAGGAGAAGAGACGACACATTGATACGTTTACAACTTGGATGTCTGATGCAGAGGAACTACTCAGAAACCAGGTATGTCCATGCAGGCATCCATTGAAAATATGTCCATGCAGGCGTCCATTGAAAATATGTCCATGAAGATGTCCATTGAAAATATGTCCATGTAGGCATTCATTGAAGGTATGTCCATTAAGGCCATTCATTGCCAGGACAGTCATATTCGCATTATGTGTCCTACAACATGGCAGGCAGCCTGGTCACTGCTGTCTGAGGTTCAAGACCCCTTTCCTAGAAACATTATGTTCCTTTGCTGGCATTCATTGTTATGTTGTCAGTAACTGCTTGATTTTAGAAAATCATAACCGTATTTGACGTAATAAGCACCCAGGGCGCTCTCAAAATTAGAAATAAGGGGCTCTTATTTGAATATTATTTTGGTGAAAAAACAGTTGAAAGATATATTTCGTGGTTTGATGCTGACAGCCTGAAATGTTTATATACAACAGATATATTTTTCCATAATTTAATTGCCCATAATTAAAGGGTGCATATAACACAGGAGTGCATATTATACGCGAATAAATACCGGGGTAAGTGTTTTGCACATTGATCAATCGGAAGGGGTGCTAATTGGGATTGTTCACTAGCCAACATATTAGCAAATATCGCTGTGGGTGCTTATTAGAGCGGGGCGCTTATTACATTGAATATGGTAGCTATATTTTTTGTGTGAAAGATGATGTGGCAGACAAGGGTATGTCTTCTCAGTGCATGGTGGTGTCAGAAGAAGACTCAGTCGGTCTTGATGTTTGTTTGTTGTTTAATGCCACACTCAGCAATATTCCAGGTATATGACGGTGGTCTGTAAATAATCAAGACACAACAATATCGGGTGGTCAGGCTCACTGACTTGGTTTGATGCAGGTTATCGTATCCAAATTGCGTGGATCGATATTCATGATGTCAGTAACTGGATTGACTGGTCCAGAATCGATTATTTACAGCCATCATACAGCTGGAATAGTGATGAGTGCGGGTTAAACAACAAACAAAGAAACAGTCAATTTGCCAGTGAATGAGAGTTGACTGTCTTCCACTCAGCAATCATGGAACGACATTCATTCAGTACAGGATTTTTATGCAATACTGTGCAAGGGTTGCTTTGGTGAATATTGAGGGTGCCCACCCCATTTTGGGACTCTGGATGCTGAGCCCTTATGTAGTATTTCCATGTTGAAATTTAATCTTTTGTCTTTCTACTCACAAAGAGTGCAAATCAATAACATATTTGCACTAAGCTTATGAGCATGCATGGTCATGTGAAAATCCCAGTCTCTTGTATTTGTCCCAGCTGTGTACACTGGTCTGAGCTCTTAAATCGGATGCCTTGACAAGAAGTTTCCGAAGTTGAGAATTGTGATATTTTCATTGCAGATATTTCACTGCTGTTAACGTAACACTTTGATGGAACTATTGTCATACAAGAGTTACCTCCCCGCAAATTGTCTCCCTTTATCTTAATTGTCTAACCCACACTAAACTGTTCCACATTGACAAGGCAAAATAGTGACAGATGGTCATTTTTGGAGTTAATTTTGCTTCTTGCAGTTTGTTATTCTCTTGAAAAGGTTTCGTTATCATCTGTAAATTTCTCATTTAACTTGTCAATCAAGACTTGTTGTATTCTTTTGCTTCCAACAGCTGTCTCATAGATTTCAAGAATATTTTTAGTTTAATGTTCTTTTGTATATAAATCATATTCAAATGAATGAAAAAGAATGTCTGTGAACCTAAATATTTTTTGTTACTTTTGTTTATAATTTTTAAGATTTTGCAAACATGGAACTGCTTTGTAACTCGCAAATTTAAGGGGTGGTGCACCATCCATGTGTGTTAGATAGGGAGAATTTAGTTTCAAGGTTTTTACAGTTGTATTGAAATAATTTAATTTTCCAGTTTAGAACTAGACAAAAAGTATATAATAAACAGGATATACCAAATGTCTTGTGAAATATCATGTTTCAACACATGAAATATCCTCTGTGTATGCTGGATCCTTCTATATTGCTGAGTGTGGCTTTAAGCAAGAGTGAGTGAGTGAGTTTGATTTTTACGCCGCTTTTAGCAATATTCCAGCAATATCATGGCGGGGGACACCAGAAATGGGCTTCACACATCGTACCCATGTCCTCGAACCCGGGTCCTCGGTGTGACGAAGCGAACGCTTTAACCACTAGGCTACCCAACCGCCCCTTTAAGCAAGAAACAAGCAAACAAACAATCACTGCTTCATGATGATGTGTTGTTGTGTTGCAGAACAAGCACAGTGATAGGGACATAGTACAGAACTTACAGTCGCATCTAGTCAGCATCAAGTCTCAACTACAACACTCAGGTTATCGGAAAGAAGACATATTGGAAGACCCAGCAGCATTTAAAACAGAACTTTACAAACGGGATCGAGAAATAGCTACCAAAGTGAGTACACTACAATAGCACTTCCTTTGCGTGCTCAGACAATAGCGGAGCACAGGTAGTCCTGGTAGCTAGGGCACCGCCATTCTCTTTGCAGATTTCAGACAATAGCATTGATGTTGAGTTGTGTAGCTGAGTTGTGAATTGGGATCGATGACATGCATCAACCAAGTCAGCGAGCCTGACCACCCGATCCCGTTAGTCGCCTCTTACGATAAGCATAGTCGCCTTAAGACTATTGAAGAAGTCCAGCATTAATAGAGGACTATGCTCTTGGTGTAGACATTGTAATTAGCGAGGGGGCACAGGTGGCCCAGTTGTCCAGGGCGCAGTGATTCGATTTGCAGAGTTGCGTCCCTTGGGCACGCCAGAAACCTATGATTGTGGGTTCGAATCCCGGTTCACCTGATTATGTTTCTAGGTTTCTCAGCACCATACCGGTGCTTGTGGGTTTCACCGAAGTGGTAAACGTCTGAGACCTGCATCACTTCGGGCTTTCCTCCCACATTAAGCTGACACGTCGCGATATAACAGGAATACTGTTAAAAGAGACATTAAACCCAACTCACTCACTGTAATTAGTGACTTCAGGTCAAACTGATTTATTTAGGTCATTGACAGTTTGATCGATGTACATCTTAAGTTTGGATGAGTAAATCAGCTCGTGAGTAGTCTCCCTTTAACTGTGTGATTCTCCTTCCAGACTAGTGAGATAGAAACACTAACAGTGGAAGTCCTTCAGTGGAAGGAGGAATGTGATAGGACGGAGAAAATGCGTGCCAACGCACTTGATAGTCTACGAAATTTGGAGGTTGAAGTGACACATTTGGAGAATACTGAGGAACAGCTGAAGGAATTAAAGGAGGAATACAACCAACTACGGGAACAGGTCAGTGTTCTTTAAACGCTTATCAAATCACGATATTTTTGTCAGAATGGCATCAAGATTAATTTTGACTTCGTGATTTTTTAATACTTTTGAGGTATATTTTTGAAAATTAGCGATATAAATTTAAGTTGACTAAAAAAGACTGACTTCTATATTTAAATGTAACACTGTGTGCATACTAACAGTCACATGTTCGTCAAATGCAAGATGGTGTATCTGTGATTGCATGCTTTCTAACTAGCAACAACAGTGTTGTGAACACTGTGTGCCCCACCTTGCCTCACTAACCCTGCTAACCCTTCCTCCCATCCCCACACAGCTACACGATCTGAGGAGTGTCTGCGCAGAATATAAGCATGTTCTGTCTGAGAAAGAGGATCTGGAAGATGAGATTCAAAATTTGAAGCTGCGTCTAAAAGATTTTGGTGTGAAGGAAGCAGAAAACAGTGCTCTTGAAGGACAACTGGAGGGAGCTTCAAGACTTCTCAGTGATCGGGTAATCAGTCAGATTCCATTGTTGCTGCCTTAGCTCATGGGGAAAAGCTCTGCACTGTTTGCTGTGCTTGGGAGGCAACTCTTCACTGACTGTTCATGATGAATTTTCACTCTGTTGATGGACGCAATGCTTCTTTTTATCAGATTCAATCAGTTTGCATTGGGCATGGTTTTTGTTACGGTACTTTTTAACGCTGAGTTGGAACAAATTATGGTTGATGACAAATTTCTTTGTTTTGAAAGAAGTTTACACAACTTCTTGTAGTTGAAGGGGCGGTTGGTTGGCCTAGTGGTTAAAGCGTTTGCTCATCACGCCGAAGACCAGGGTTTGATTCCCGACATGGGTACAATGTGTGAAGCCCATTTCTGGTGTCCCCCACCGTGATATTGCTGGAATATTGCTGAAAGCGTCGTAAAACCATACTTACTCACTCACTCTTGTAGTTGAAGGTGATGAATAGTTTTAAGATCTTTCCAGGTTCAGACCTTATCAGCACTCTTCTGTTTCACTGCCGCATGTTGTTTCTCAGTGCACAAGTACAGTTGTTACAATACCAGATACTTTTTACATTTCATTTGTTTGTCAAGTATCCTCCATTGTCCCAATTGTCTCATTCCCCTATATCTGTGTTGGGCTGCCTTTCTTTTGGGAGTTCTAGGGGCAGTCGGGTAGTCACGTGTTCGCTCGTCACGCTGAAGACCCGGGTTCGATCCCCGACATGGGTACAATGTGTGAAGCCCATTTCTGGTGTCCCCCGCCGTGATATTTGCTGGAATATTGCTAAAAGCGGCATAAAGCCATGCTCACTCTGGTCTTGGAGAGGCTTTAAATATTGCATGATTAATCATCATTTTGAAACAGTAATTTGCAATATCTGTGTAACTAATGATACTGTTCCATTAAAAATTCTATACAATGAATTGTTACAGGTCATTTTCATTTAATCCATAGTTCCCTATCAATGATCACATCTTGTTTCATGGTGCATAAATCCTAATATATCCTATAGCTGCCTCTCTTAGAATCCAAGCATATGCTATAGTTCCAAGCTTATATTCCCAAGTTCCATGCCATCTTGCACATCACTGTGGCTGCTTGTACATCAATCTGTGTGTGCGACGTGTCCCTTCTGCACATGCTCAATGCATCTGCTTTTTCCAATATGGCCACCAGATGGAGCGAGTTGAACAGCTGAAGCAGGAGCTTGTGCACCTGCAGGACAGGATGGCCGACATTGACAAGGAGAACAGTCACCTCAAGACCATGCAGGATGACTATCATACCATTAAATCCAGGGCAAGTTCTGTACACGACATTATCTTTGCATTATGTTCAAGAGGTGTTAGACATTAGGTGCTTCTGTGGGTTTTATGTTTTTTGTATCAATGTTCATTTCTCAGTAATGGTTTGTCAGTACTGAATCTGGATGTGTCTTTGCGAAGTCCTTCAGTTGATACATTTCTTTTCAGTCATATTATTTCAACATTACAAAAATTCTTTATAATGAACCCTTCTCTTGAGATTTTTGTATTCTTTGGTCTCGTTTGTTTCTCCTTCTTGACTATGTTTCTTGTTTTTCTTAATACATGTTTCTTGTCCAGATTGCTTTGTAAAAACTGGATAAGAACACTGGTCTGACTGAAAGTGTTTTGAGGATTTATTGGTTCTGTGATTCATGGAAATTAGTCTTCTTTTTCTATTAACAAGTACTAGCTATTTACCTAAATCCTAGCATGTTAATAAAGTGGAGTAGATACGTCCATGATAAATAAATCTTAGCATGTTAATAATGTGGAGTCTACACGGCCATGATAAATAATTTATTAGATTTTTACCTCAAGCCTACCTTCCATGATTGTTTTGTCCCCAAGTTCATATACAACCGAAGAAAATGGCTGTGTTGCCTTGATCCTTTACTTCTTTACACCATATATACTAAAGAATTTAGAAAAACACCCGATTCTTTCATATTATTATAGTTATTTCATGACAGATTAGCTATAGTGATATGAAAGAATTGTGTGTTCTTTTTTTGTAGTATATATAGTCCCACCAAACATAGGGGGCACGGGTGGCCCAGTTGTCTAAGGCGCCGCGATTCGCTGTGCAGAGTTGCGTCCCTTGGGCACGCAAGAAACCTATGATTGTGGGTTCGAATCCCGGTTCGCTCCGATTATGTTTCTAGGTTTGTCAGCATCATACCCGTGCTCGTGGGTTTCACCGAAGTGGTAAACGTCTGAGACCTGCATCACTTTGGGCTTTCCTCCCACATTAAGCTGACACGCCGTGATATAACTGGAATACTGTTAAAAGCAGCATTAAACCCAACTCACTCACTCACTCACTCACCTACCAAACATTGATCCTTCATGTACATCACATCTATCGACATAAATGCACACAGAGGCCTTTTTCTTTAAAAAAATGATAATACAAAGCATAATATGGTTCCTGCCTTAGATTTTATGTATGTTTATATAAAAATCAAATAATTAATTGATTGTGGCCAAATGGAATGCTGATTTATTGTACGCCAGAAGTTGATAATTTCTACTATTTTCTACCTGATTGGTAACTTCATAACTGAAGTATTCAAAGAAGTGGTGTTTACTTCATGATTTGGGTAGTGTCCGCCTCCCATGTGATAGGCAGATCTAGAGGTGGGGTTCAGGGAGTCAAACCAAATGTAGTATGTTGTAGGCAGTAACATTATCTGAGAGAGGATTTTGATATTTTGGACCCCTCCCTTTTAAAAATGCTGGATCCAAACTTGCATGTTTTCTCAATTGTGGATCCACCTCTATGTTGCCACTACAATGGTGCTATTTGTCCAACAGTATGAGGAGGTGGAAAGACTGAAGAACAAGGCTGTGATGGCCATCTCCCCTCTCAAGGCCCAGGTAACCCGGCTCAGCAGGAAATGCAGGGAGAAGGTAGGTCTTGGGAACAGTTGAAGCATCTTACCTGGGCAGTGTTAGGGTGGCTCTATACACTGGTCTGGGGAACAGTTAAAGCATCTTACCTGGGAAGAGTTAGGGTGGCTCTCTACACAGGTCTGGGGAACAGTGGAAGCATCTTACCTGGGAAAAGTTAGGGTGGCTCTATACACAGGTCTGGGGAACAGTGGAAGCATCTTACCTGGGAAGAGTTTGGGTGGCTCTATACACAGGTCTGGGGAACAGTGGAAGCATCTTACCTGTGCAGCGTTAGGGTGGCTCTATACACAGGTCTGGGGAACAGTGGAAGCATCTTACCTGGGCAGCGTTAGGGTGGCTCTATACACAGGTCTGGGGGACAGAAGGGACATCTTACCTGGGAAGAGTTAGGGTGGCTCTATACACAGGTCTGGGGAACAGTGGAAGCATCTTACCTGGGAAGAGTTGGGGTGGCTCTATACACAGGTCTGGGGAACAGTGGAAGCATCTTACCTGGGAAGAGTTAGGGTGGCTCTATACACAGGTCTGGGGAACAGAGGGGACATCTTACCTGGGCAGTGTTAGGGTGGCTCTATACACAGGTCTGGGGAACAGTGGAAGCATCTTACCTGGGCAGCGTTAGGGTTGCTCTATACACAGGTCTGGGGAACAGTGGAAGCATCTTACCTGTGCAGCGTTAGGGTGGCTCTATACACAGGTCTGGGGAACAGTGGAAGCATCTTACCTGGGAAGAGTTAGGGTGGCTCTATACACAGGTCTGGGGAACAGTGGAAGCATCTTACCTGGGCAGTGTTAGGGAGGCTCTATACACAGGTCTGGGGAACAGTGGAAGCATCTTACCTGGGAAAAGTTAGGGTGGCTCTATACACAGGTCTGGGGAACAGTGGAAGCATCTTACCTGTGCAGCGTTAGGGTGGCTCTATACACAGGTCTGGGGAACAGAAGGGACATCTTACCTGGGCAGTGTTAGGGTGGCTCTATACACAGGTCTGGGGAACAGAGGGGACATCTTACCTGGGCAGTGTTAGGGAGGCTCTATACACAGGTCTGGGGAACAGAGGGGACATCTTACCTGGGCAGTGTTAGGGTGGCTCTATACACAGGTCTGGGGAACAGAGGGGACATCTTACCTGGGCAGTGTTAGGGTGGCTCTATACACAGGTCTGGGGGACAGAAGGGACATCTTACCTGGGAAGAGTTAGGGTGGCTCTATACACAGGTCTGGGGAACAGTGGAAGCATCTTACCTGGGAAGAGTTAGGGTGGCTCTATACACAGGTCTGGGGAACAGTGGAAGCATCTTACCTGTGCAGCGTTAGGGTTGCTCTATACATAGGTCTGGGGAACAGTGGAAGCATTTTACCTGGGCAGCGTTAGGGTGGCTCTATACACTGGTCTGGGAACAGAGGGGACATCTTACCTGTGTAGTGTTAGGGTGGCTCTATACACAGGTCTGGGACGGAGGGGACATCTTACCTCGGAAGAGTTGGGGTGGCTCTATACACAGGTCTTGGGAACAGTGGAAGCATCTTACCTGGGAAGAGTTAGGGTTGCTCTATACACTGGTCTGGGAACAGAGGGGACATCTTACCTGTGCAGTGTTAGGGTGGCTCTATACACAGGTCTGGGGAACAGTGGAAGCATCTTACCTGTGCAGCGTTAGGGTTGCTCTATACACAGGTCTGGGGAACAGTGGGAGCATCTTACCTGGGAAGAGTTAGGGTGGCTCTATACACAGGTCTGGGCAACAGTGGAAGCATCTTACCTGTGCAGCGTTAGGATGGCTCTATACACAGGTCTGGGGAACAGAGGGGACATCTTACCTGGGCAGCGTTAGATATGACAATCTATATGAGATGACTACTTGTTGCCCTTACTAACCTCTCCCTGCTTATTGCAGGATGCTTTGATCCATCGGCTCGCAGAGGAGTTGAAGCGGTGCCAGACTGCAGAGAACCTGGCGTCGGTTCTGGAGGAACTAGAACAGTTTGAGCAGGACACTGAGAACGAGGAGTACTACCGCCCTCTCTCCCCCTACACACAGGCCAATCGGGTCTGTACCTCTGTGTTTCATTCTCGATTGCAGCATTGCCTATTTCAATTACAATGCAAGCATCACCATCTACTTCACAGAAACATTCCTGAAGATGCTCAATTTGCCCTTAAGTTTGCTGTTGGGAGCTTGATAAAAATTTCAGTGTACCCATTTCAGTGTTTCATATGTGAAACAGGCAATTTGATTGGCTCTTTTCACTTAAATATTGGTTAAAATAAGCTAACATGGATTAAGTTTTCTAGTTTAAGTCTGAAAATTGACAAAATTATGGCCTTGGTTTCTGCAACCAACTTTGGTATGATGATTCGGTCAAGCATTACTTTATGAGTTAAAGAGTCAAGTCATTGACTATCATTTTGAATTCTGAATATTTTGCAATTACACGCCAACGTTTCTAGATTTTAACTATTACTATCAGAAATACACATATGAAGGATGAAAACTGGAATAACGAATTATTCTCACCCATTCTAGCTGGCTCATGTTGTCATTTCTGTGTCTCTCAGGCTGACAGTCCCAGGGCAGGAAAGATCGATGTCAACAGTTTCATTCGCAACCAGAGGAATTCTTGGCGGTGGTCCTCCTCCTCCTCATTGTCGGACAGTCGAGATCTATCCAGCGACACCGAGATCGGGAGTGTTGAGTCCGCCAACAAGAGGAGGCCCAAATCAGCTGACCACCTGATGGGTCGAAGGTCACCATTCCAGGGAATTCTCCAACGCTCAATCAATGCCAACAATCTTAGTCCTCGGGGCAGTGGGGGACTTGTCCACAGTATGAGGGAGAAGTATGGACATCTGCCCGATGCCAGTCACTTTGTGGCCATCACAGACTACATTCCAGATGCCTTGTCCACTACCGGTCATCCAAGTCTGCAGCTCCGACTGCAGGAAGGCGACAAGGTCAAGGTCACAGGTGAGATCTTTTGAATTGATACCTGCTTACGTGTCAGCACATGTCTATAGGATTATTTTCATGAAAGAACTTTTGTTACTTAATTTCATGATTTCAAGTAGGAGAAATTCAGTGAACTTAAACATCTACAACAAACCTGCCCAACATTGTGAATACATTGAAGCTATGTCCCTCTGCAATATGACTTGACATTGAAAGAGATAGTAGAATCTGAAGAAGAATCAGTACAATTGTGTTTGACTCAAATAATAAATTGTCTTTTGATCTGGAAGCAACAAGGTTCCTTTCACCCTAGTCTGCATATTTGCATGTAAGGAGTCAGGTCAGTCCAGAACAGGTCCTCAGTAACCCATATTTGCCATAAGCTGACTGTTGTCATCTTCCCAAGGCAAGAGAGTTAACTGACTATAAAAGTCCAGTTTCCACCCTTGCCGAACCAGGCTGGGATTATGGAGTTATATTTTGGCTGGACTAACAAGTCTATGCATAGTCCAATCAAAATCATGCAACGAAATCGAAATCCGGTTCGTAAACTGTTGTGCAGATTTTGGTCTATTGCAGGATTTGCAAAGCATGTGCACCATCAACTCGTTGTCAACAGATAATTTTTTTTTTCATGTTTTTAATCAAGGTGCTCACGCATTGCGCGATGTAAGACCTGTTTTATCACAACATAGACACTTGATTATCGATCAGATCGTCTTGACTGGGCGCCACTGTTTAGTTTGAAGCAAATGCAAGTGATAGGGTGGTGAAATCTGATTGGTCCATAGGAGAAGCTTAGAAGGGACATAACTCGTAATAACCACTGGTGGCGCTACGATAGAGCCCAGGAATTCCAGCCTTGTTCGGCAAGGGTGGAAACTGGACTTTTAAAGTCAGTTAACGCTCTTGCCCCTGGACGATGACTGTTGTGGATGAGGTGGTTGCATCATGTGACCTGGTTGAGTATTGGTCCTCTTGCCCCGTCCTCATGGAGCATTGAATGTGTAAGCAAGGACATGTTTGCCTTTATCATGACTAGATGAGTTACGAACCACCAATAGTCTTACTGAATCTTGCTGACTGAATGGAAGTTAAGGGTGTTCTTCTGTTATGAGGGACATTGCTGACCAAGTCATAGAAGGCTGCAATTCACGGAACAGAGTTGCAACCCACTGGCATGCCAGACACGTGTTGGTTCGATTCACAGATTTTGTTTTATTTCTAGGTTTGTTAGCACCATGGCCATGCTTGTGGGTGTCACCAAAGTAGTTAACATCAGACATTCATCACTTCAGGACCGCCTCCGTGGTCTAGTGGTAGAGCGTCCGCCCGGAGAGTGGAAGGTCCGAGGTTCGATCCCCGGCCGTGTCATATCAAAAGACGTTAAAAGATGGTACTTGTTGTTACCCTGTCTGGCGCGCGGCATTAAGGGGCTAAAACAAGGACTGGTCGGCTCAGAGTCAGTATACTGTGTCTGAGTGGGGCATTCATGTTAAACTGCGGCATGGTATCTCAGTGAGCTAGCACTATAAATCGGCATCAGTCCAGACTAGTACAAACAGCCACACAAACACACACACACGTACATGCACGTCGCTATATAAGTGCAATAATCTTGGACGCGACGTTAAACCCCATTTCACCTCACCTTCATCACTTCAGGCTTTCTTCCAACACATGAAGCTGACATGTCATGATATAACTGAAATACTGTTTAACAGCTTCAAACCCAACTCACTCACTCACTCACTCACTCACTTACTCCTCTGTTGCAGGTCCAATAGATGAGAATGGTTACTATGAGGTGGAGTGTAATGGGCGAGCGGGTCTGGTGCCTGCCACATGTCTCCAGCCGGCAGGACTGGGTTCTAACGGACACCATGGCACACCCAAAGAAAGGAGGTTAAAACATTTGAAGGTAAATGTGAAATAAGTCCTGACATTCTTGCCACTGATTTTCAGTTTTTTTTCTCCAAAAATTGCAGTGAAAGATTTTACTCATGACCGAATATGTTTAAAGTTTACTGTATCTGAATAATAGGAGTATTCCTGCTATTGTTTCACTCAAAGTGTCATTATTGACATTGTAGAGATTAGACAGTCAAAATGGCAAGGCACCCACCACAAATTGCAACAGAAATGATTTCAACTGATTGACACTCAGAAATTATCTCTGTATAACACATACAAAGTCTACCAAATTTGACCCCAAAGGTCAGAGGGGTCAAGGCCACACTGAAGCATGTATGTGTGATTAAGTTTTTGTTTAAACTGTGTCGTGATACATGTCAAATGAAAGATTTTGTTGAGTTTCTGTTACAATTTATGGTGGGTTGGGTCTATATATGGCTAGATTGACTGGGCTAGTAGAACTGTTCCATTCCCAAGTATTCTAATACCACTGCAATTGTATTAAGCCATTGATAGTTGTACATCTATCCCAACAGAGTCTCACCAGTGTTGAAAGATCATAACACCATTTTATTCGTATTATCCCCTCGATAGTCATCCCTTGTTTCTATCATTGCCAGAACCAGCCAGCTCACCAGGACAACAGCCCAGAGAGAGTGACCGAGATGTACCATCAGCTGCAGGCTCCTCACATCTCCCCCAGACATGGTACGTTGAGAGTGTGGACCTGTCCCAATCTTGAAAACATTCGTGTCTGGGATTATCGGCATGAAGACATGAAGTATATTAAATAGACTAATATCACTGTCTTGTGTTCTCTACTTGAATGAGAACCTATGTGTCATGTCTCGGTGATTGATGTAAATCACATTCCGTATTGCATTCCACCTTTTATATATTTTAAGGGAGATAACTCTACATTAATAAGAATGACTTAAGTTGTTTATGGGTTAAATCCGGTTGTTATGATTGACAAACCTTAAGGTGATTGCACTGTATGTAGAGATACCCATTGTATGTGATTGAACTGGTTGAATATTTATGAGAGCCTAGGTGACTGTTATCCTCACAGAAAAAACCCATTAATGCTGTCACGAGTCTCCGCTGCGTCTTCACAGGGTCTTTGCAGGGTCTTCTGTGGATGTTTAGCTTAAATGTAGGTCTTCTCTATAGTTGAATCGCACGCTGTACCTGATGGAGGTTGGTAGGTTGATTAATTACGAGATGCTAGGTGACTTTGGATATCTCACTCACATGGTGATGAATGATGTGTTGAAGTTTCATCATTTCCATCCTGTAGGGGGCAGCAGCAGCAGCAGCAGCTGGTCCACCCCCACCAGTAGCCATGCCCATCATGGCACCCAGACACCCAAACACCTGGTGTCCTCATCGTCTGCACAAACTCGCTCACACAAGCCCATGTTCAAGACCGCCCCGAGGAGTGGTCAGTATATGATCTTTTACAATGTGACAATATTAGTGGAAATAAATGAGGGTGGTTGCTTAGGTGATACTTTTTGGAAAATTTGTTTACGGGTCTGCGGTTTCCAAGAACAGAAGAGAATGAAAAAGTTAAAATCTGCATAAAAAGTACTTCTTTTAATTCTGCCAAATGCAAACTTATGTCTTGACCCGGAAAAAGGTAGGATAGATAATATTTGAACTGCAAGACCAAAGAGACCGGGTTGACAATATATTAGATATGTTTGACCAGAAACGACATGCAAACTTTCTGTTTTCTTGTGTCTTTCTTCTTTCTGACCATGATTTTCATAAAAATAATCTGTAAATCAATTATTAAACTAAGAAGATGTTCTAGATATCACATGAATCTTTTTTCACCCCTTGTTGCTCCTCGAAGCTTAGTCATAGTGCTGGGATGTAACTGCAATACTTAAAGGTTGAAAACTGTTCTGTACGCAGGTCCACCTGAAGCTCCAAGACAGTTCCATGTGGAGCGTCTGGTTGGCGAAACCGGCGTCATGTTGTCATGGATACCACCAGACCTTGATGAAGTCGGTTGCAGCAACAACTCCCAGGTTGTGGGATACAGGGTGAGATGTGATGTGTGTGTGTGTGTGGGGGGGGGTGGCAGCGTTGGCCTCAGGACTGGACTGGAAAATGTTGTTTTGCTCTCACTCTCTCACACACACACACACACACACACACACACACACACACACACACACACACACACACACACTTTAAAATAAATTTGCAGTAATAAATTTGCAGTACCTAAATAATGTTCAAATTTAGACAAAATATTTTTTGTAAATCACTGTGTCATTTTTGTCCTGACTCACACACCTGTAATAAATGACCAGTTCCTTGTAGTCCCAAATGGCAGTGTCATGGAACATGTTTCCATCAGCAACATTCTTGAAATTTGCCCTGATTATGGTCCTTGGTTTAGAATTTGTGACTGACATCAATGTAAACTACCTGCTTCATAGGAGGTCAAGGGTCCCGTTCCACAAAGTGAGTGTAGCGCTAAGGTGATCATAACACCCAGTCTGCGACATTGCCTAGCAACAGTCTCGGCGCCAGTGTTCAATTCCCCACATTCAGCTGGAATATTGCTAAAAAGGGTGTAAAACCAACTCACTGACTATCTGACTGTTGCATCACACAACATTTACTCTCTGACTTCACTGTAGGTATTCAAGGGTAGAATGGGTACAAAATAAAATGCCTCCTGACTTTTTCAAAAGTTGGATGAGAATGTGGTAATGAATTTATACCACTGAATTGGATCAGGTGGATGGGCTCTGTGGATCGTGCTTAGATTGTTTCTCATGCTATGTCTTAGCCTGGCAGGTTCGAATCCCGGTTCGCCCCGATTGTGTTTCTAGGTTTGTCAGCACCATACCCGTGCTCGTAAGTTTCACCGAAGTGGTAAACGTCTGAGACCTGCATCACTTTGGGCTTTCCTCCCACATTAAGCTGACATGCTGTGATATAACTGGAATACTGTTAAAAGCAGCTTTAAACCCAACTCACTCACTCTTAGCCTGGCCCAGAACCTTATTGACAGTCCCATTAATCCGTGTCTGGTTAATCCGACAATCAGATTTATCCGACACTAATGACAGGGTCCATTTAAATCAGTCTCGCTGACTTTAATTTGCAGCAGACCTGTTAATCCGACAATCAGTCACGTTAATCTGACTCAGCGTGCAGCAGATTGCTGGATTCGACTCAGTCTCGTTAATCACACCTTGCTGGATTTGCAGTCAGATTGACATGGATTGCAGCAGATTGCTGGATTCTCATTAATCAGTCTCGTTAATCTGACACAGTGATCAGCGTGCAGCAGATTGCTGGATTCGCTCATTAATCAGTCTCGTTAATCTGACACAGTGATCAGCGTGCAGCAGATTGCTGGATTCGCTCATTAATCAGTCTCGTTAATCTGACATAGTGATCAGCGTGCAGCAGATTGCTGGATTCGCTCATTAATCAGTCTCGTTAATCTGACACAGTGATCAGCGTGCAGCAGATTGCTGGATTCGCTCATTAATCAGTCTCGTTAATCTGACATAGTGATCAGCGTGCAGCAGATTGCTGGATTCGCTCATTAATCAGTCTCGTTAATCTGACACAGTGATCAGCGTGCAGCAGATTGCTGGATTCGCTCATTAATCAGTCTCGTTAATCTGACACAGTGATCAGCGTGCAGCAGATTGCTGGATTCGCTCATTAATCAGTCTCGTTAATCTGACACAGTGATCAGCGTGCAGCAGATTGCTGGATTCGTTCATTAATCAGTCTCGTTAATCTGACACGGTGATCAGCGTACTCCGTGGTCATCTGGCCATGAGTACACAGCCCCTTGTTTTGATTGGAGATGACTCGGCTTGTGGCTGCAAATTGCAATGGCTGTAGAAAATTAAAATTTAATCCTTTACCAGAATAAAAATATGAATATTTCATTTTTTATGATTTAATTCCAACCTACATGTATCGTTATCTATCAAGTAGTTGTCACTGGTTAATCACAAACTTTGATAATGCTTATTTTCGGTGATCCGACACTCTTGTTTATCTGGCATAATCATATGCAACATGTCGGATTAACGGGACTTGACTGTATAGGGCAGTTATTACTAACTGGTGCTTTAAACAACATTCACTTGCTTTCTATTTCCCAGATCTTCCTGAATGGCCGCCTGTGCCAGCAGCCCTCCAGCCCACACCTGGCCAAGTCTGTGGTCGAGAACATCGACCAGAGCCAGCACCAGCACTTCTCCCTGCAGACAGTCAGCAGTGCCGGGCAGACCTCCACCCTGGTGGAGACAGTGTACAAACCCACTGACCTGCCTCGCTGTGGGGGAAGTGAGAATGAGGCTGCCACCGACTCAGATCTGTCCTCCATCTTGTCCAGTCGCCATTATGACCAGGGACAAAAGAGACTGGTGAGTGAATGACCCTTCAGAGGATAAGGATTTTGTGCAAGATGCTTCCTTTCTGGTAGACTTGGATGGTGATTGTGAAGATGTGCATATAATGAAGTTATAAAAATGTCCATAATATTTTACATTGATTGATAATGTAAATGTAACTGCAGTTTGGAAACAATTTGTTTTGGCTTTAGAGCTGGTTATACAATATTGGTAAATTATGAAATATTTTTTATTGTACTTGACTACTACCTTAAATTATTTTTTAGATATTCAAATATATTGCTCATATAACACATATATGGCTAAAAATTGTGAAAGAAATTGAAGTTTGTTGTGTGATTTTTATGTTATCCTTGTTTGTACTTGCAGTTTATGGGCGTGTACGACTACGACCCCCGGCACCACTCCCCCCACGACTACACAGGGTATGAGCTGGCATTCAGGGCAGGAGATGTGATCGAAGTATTCGGTCAACTCCGGCCTGATGGCTTCTATCATGGCCAGGTAACGACTCACTGTTGTATCACTTCAAAAATCCCAGCTCAGACACTGTAACTGTACTGATGTACAATGAGTTTTAATAGATAATCATAAAATGTGCATACTGAAAATAGATCAATGTGTAATTTATTGTGCATTACTTGTTATAAGAAGTCACTGATGAAAGTATATGTGACACAAGTCATTTAAAAGTGTTAGTTTTACCTTACCTGACCCTACACAGTGCTGTAGCTGTAGCGTCGGGTAAGTATAAAATCATTGCATTTAATCAGAATGCTCATTTTTTCGTATCCTGTTTATGCTTCTTTTTTGAGTGCACCATTTATGGTTACAGAGACCTGACCAATTTATCTTTTTGTTTTGTGGACAAGCCTTCCCTAAATTTTGAAAAAGTTAAAAAATAATTAATAATCGAAAGCCATGTTTGATTAGTATCTTCTGGTTTTTCTCTTTGTTAACTTTAAATGATACATGTATGTTTTTAAAATATATTTTGCTTCACAGTTGGTGCGCCTCTGGTTTCGTCACTTTGCTTCTGTTACATATTCAACAGGAATCTGATCATCTGAGGTACTTGGTTTGTTTCAGATTAGTGGCAAGAGAGGTCTTGTGCCAGCGAGTTTCCTTGAAGAAGTCCCGCCCCCTCACAGACCGGTGAGTTATCTACCTTTGCCCTGTCAGCTATCATTTGTTATAAGCTGCATTCATCAGAACTCCAGCGATGTCATCAGACTGAATAATCTCATCCGGGCCTGGCAAACTGTGGTTGATGTCATGAGCCATGGTTCTAGGGTATTTATCTTAATGGATACAGATGATGTCGTGTGGTCTGTGGAAGTTATCTTGTGTTCAGAGATGTCAGGTTTTGTCACTCTGTGTTCACCCTGTGTATCAAGTACTGTTTGATCAAGGTCAAGTTTGGATTTGTTTTTGTTCAACCCGCCCTCAGCAATATTCCAGCTTTTTGGCAGGGGCCTGTATATAATCTGGACCAGACAATTCAGTGATCGATATCTGGACCAGACAATTCAGTGATCGATATCGTGACCAACATTTCACGCTATCCACCAAGTCCTCCAGTCTGACAATCTGATCCATTGGTCTCTTCTTTGTAACCAGCACTGGTAGCTAGGGACCTATTCTAACCTGGAGGTGGGCATGGGTGGCCCAGTCGTCTAAGGCGCCGCGATTCGCTGTGCAGTGTTGCGTCCCTTGGACACGCCAGAAACCTATGATTGTGGGTTTGAATCTCGGTTCGCCCCGATTATGTTTCTATGTTTGTCAGCACCATACCTGTGCTCGTGGGTTTCACCGAAGTGGTAAACGTCTTCTGAGACCTGCATCACTTCGGGCTTTCCTCCCACATTAAGCTGACACGCTGTGATATAACTTGAATACTGTTAAAAGCGGCGTTAAACCCAACTCACTTACTCACTCTAACCTGGAATCCACACAATGAAGGTCAAGGCTTTCCTTGTGTTAGTTCATGAGTAAGATCAGCTTTACCTCCAGTTGCATTGCATGGAGCTACATTTAATCAAAGTTTCGTTAGGATCGATGTGCCAGAATGTGTTATCTTTTATTTAAAACTTCAGGTTTCTTTTCAGGTGACATCCGGTTCTTCCTCCAATCTTCATACTCCACGGTCGACCAACAGCACACTGCGACGCACACCTCGCTCATAATATAGACATAGTCATGTTGACAAAACCTCACAAGTTTGCTTTGATCACCATTTGCAGGAGGGCATGAGCCATGTACAAAACTTGCATAATTCACACCTTTCATTGCCTGCAATTTATTGGGACTGTTTGATTGGTGCTTTTAAACTCCACTGCTAATGTTTGGGCAACTATCAACAGGCAGTGCTCTCATTGGACAGTTTTAGCTTTCACATGCATAAGGATGTCACTGATTGGTTGAAATTTGCCTATTTTGTGAGGTGTTTGTTGAGTGGCTGTTGTCATTGGATACCCTAGTAAATACAAATGCCAAAAACAGTTTCACAATTTTGATACAAGGGTATAACATATGATAAATTATGTCTGTATTTGCTGTTTTTCAAATTATGAAAAATTATGTCATTGAGTCACTCCTTGCAAATTGTATATTACTGCAAGGTGTTTCAACTCTCTGAATATCTTGATCTTCCAAAAAACATGAATGGTATGTTTTGAAAATGGCAGCATTAGTGAAATGGCAGTTCTGTTTGAACGTTTCATTGCTGGGGATCAGCATCATTTAATTTGTCAGTACAATTTTGTCAAGGTATTGTGCCAAAGTTTTGCCAACATGACTTTCCTTAATTCGTTGGATAACTTTTGACTTTATATATTTACCGATCTTGTTGTAGAAGTTGCAACATTGATATTAGTCGTCTTCTTTCCAGATAAATGACTGTTATGTTCAGACAATAATTAATCTGGCTGTAGGGAAACTACGTGAAATTGTGTGTCATTAACTCGGCTTTGCTTATTTGTATGCTACTCATCTGTTAATATGAATTTATTTATTGAAACAGAATTCCACTGAAATGTTGTTAAAAAATGGTTGTTAACTCGTGTAGATAAATACTTTGTTGATATATTGCAGTTAATCTGTTTTTTGTTTCAAGTTTCATTGTACATGACTAGAATAATTGTGGACCATATTTTGTTGTAATTTGAAAATATCTATTCAAATATGCTAATAATCAAATTTGAAATTTTACAATATTATATTCTTCAGCATTAAATGTTTGTATTTGTCCCAACCAGTAAGTATATCACTATTCCAATATGTTATTTCAGTTACCTAAAATATTCATTTCATTCTTAACAGAGTATACATTAAAGTTTGACTTTGTCCAAATTGTGCATGGATACGTATAACGTTTGTGTTGGTGCAAAATTTATGCTTTAATTTTTAAGTGAAGATCCCATGTTATATTACTTGAGTTCATTTATTTCCTGAAAATGTCAATTTCTTGGAATGTTGTAAACATTCAGTTTTAGCAGCTACTGTGTAATAAATAATAAAACACGAGTCAGGTCATTGTATAGTTGTACAGAGTTGTTAGGAGAATAGTAGCCCACTGAATGACTCTGATATTAGACGTCACTTGAATGTCTTCCTGAGAGGAAACAGTATCCCGTCATCTGCTTGTTGACAGATTGATGGTTCCACGAGTTTTGATATGTTTATAATCATACTGTAATATACGGTTTGTATTTTGTTGATGATGTAATTATGGATGCAGTTGATCTATGCAAAATAATTAGAGGCAATATGTATGTACTTATTTTTAATACAATGCTCATACAAAATTAAAAACAATGTAAAC
>HGI_T06291
CTGAGTCATACTGAGACACAGTTATTCACCAGCCAGATCATTGTGACGACAGATGCGACGTGATGTTGAAGTTTACAGGCCGAGTTGTACTTATTACAGGTAAATATGACAAAACTAATTCCCCTGCACAGAGTAGTATGTATTAGAAGGCAGTAGGTTGAAGTATGCCGTCAAATGAACATATATGAGGGTTGTGCATTCTCGTATTATCGCGGCAATGTCACCCTGAAACTTCAGACGCTATGTCATCCTGACCCTTCAGACGCGGGGCCAGTAGTGGGTGCTACGCTCTTCATACAGAGCCAAGTTAACTTCTACCTGCGGTTCAAGGAAATAGGGATATGGTCAGGGTCGTGAGTAGGGGCAAATTCAGGGCGAATACTAGTATTAGTTCTAACGAAGTACATAATTGATGTTAGATTTGGTGAAAATGTAATTGTTTTGATGTTTGATAAGGGTCTTTTTAGTTAAATGTTATTTATTTCATTTAGTTTATAGTTATTTAGTTTATGTTTATTTAGTTATATCCAACCAGAAGGCTAATCTTCGTATGGGTTTTACTGAAGTGAAACTAAGCATCTGAGACCCGCATCACTTGGGCTTTCCTCCCACATTAAGCTGACACGCCGCAATAAAACTGGAATACTGTTAAAAGTGGCGTTTAACTGACAGACTGACTGACTCACTCACTCATTCATTCATCTTGTTATGGTGACAAAGACTTCCAAAATGGAGTACTTACTGTGCCCGAAGAGTATACATCGGTATCCGTTTTGGTGTTTAGAGAAAAAAAGCATGAACGTTGCCATGCACTGAACACGAAAAAAGGGAGTATCTCACGTTGTACTGTCAAGCGTGCAACCAATACCGCCATGTGCCTGAGAAGACTGAACAGTATGGACAACGCAAGCGAGATAACCTAGTTAACTGCGCCGGGGACTCGGAACGTTTCTGGGACGTTGTGGGTCAGGTCGATCCCGCACTCCCAACCCTATTACTATTGATGATTGGACTGAATACTTTTTGTTCTTATAAACATATGCACAAAAGTTAAGCGCCACCATATTCATAGTCTCTTGATTTACGTGAGGGAATCAGAAATACGAAATATGATGATGTATGACTGAATTAGGCTTCCATAGTTTCATGAACCCAAATTTGTCCAGATACCACAAGGAAAGCGCGCTTTACGTGTTGCTGCTAACCGGTTGCATTTTGCTCCTGTGTGAGATTACGCTTCCAATAGAGGTTGAAAAATCAGCCATGGTGAGGGGAAAGTTAACGAACGTTGAAAGATGGCAAGTGATAGGCATGAAAAATGCTGGCCATTGCAAGACAAATTGGTCGTCATCACAGTGTTATCACTCGTTTGATGGTCAAACATGGTCAAACCAATGATGTCAATAATAGGCATAGGTCTGGTAGGCCAAGAAAGACCTCTAACAGAGAGGATAGACGACTTTTCAGGATAGTCAGACGAAATCCATTTGCCACTTCAACAGATTTAAGACTGCAGTGGATTACCCATCAGAGACTTTAGACGACGACCGCAAGGCGTCGCCTCAGAGCGGCTGGTTATAACGCCAGAAGACCAGAAAAAACGTCCTCAACTGAGGGGCACATGCGGAATCGTCTGATATGGTGTCGTACCCGTAGTCGATGGAACTTGGCCAATTGGAGAAGGATCCATTGGTCTGACGAGTGTCGAATGCTGCTACGAACTGTTGAAAGTCGAATACGTGTGTGGAGGCAAAGTAACACTCGTTTTGCAACATCCAGAAGACCTTAGCATGTGGCGGGGGGTCTGTCATGATATAGGGTTGTCTTTCATTTGGCTGCAAACTTCCGCTGGTGACAATTCGTGGAAACCTGAATGGCCAACAATACCAAGATGCCGTTTCTCGTCCAGTGGTAATCCCTCATTTTGACAACCATCCTCTTCAGACAAGACATGTTTACATGGACGACAATGCTAGACCATACAGATCTCGGGCAGTTTTGGCTTATTTGCGTCAAGAAGCTATTGCCACTCTTCCTTGGCTGGCCTGTAGTCCGGATCTTAATCCGATTGAGCATCTCTGGGACATTCTTGGCCGGAAAATCAGACATCGTCAACCCCCAGTTCAAAATCTCGCTGGACTTGAAGCCGCACTTCATGAAGAATGGGTCCGTTTGCCTCCGAGAAGCATTCAACGACTTGTTATGAGTATGAGGCGTATGGTTAAAGCTGTGGTCAATGTCCGTGGATCATACACACGTTACTGACGTTTCTGTCTTGCAATAGACTCTGCACACCCTAGGGTGTCACCTGGTATGGTCTGCTGATATCATGACAGTTACATGACAAAAAACGTTTTTCAATGTTTTCTAATCCTTCAATTTCTGGTCTTCGGTAAAATTCCTTTCTGTTCATATTCTTTTGGAACACAAGATAAACTTGCTTATGACAACTATTGCATCACATGAGGTTTACATATACGGTTTATAACAAACGTACATCTTGTTATAATAGTCATCATTAAGTGCCAAAAGTAACAGCTCACAAATATGGTGGGTGGCGCTTAACTTTTTTACATGTGTATATTTAACTGAAGACTCAAGACTTTTGAAGATTTTATTGACCCTGAACCAAATACCAGTGACTCTTACATTTTATCAGGAAGACATTTTAGACTATCCAATAACCAGAGAGGAGATAAACTGCTCTGAAACATAACAAATCAGCTGGAGTAGATCATATTTTAGGTGAATACAGGAGGGAGTCACGTGACATTATTTCTCCTTTTTTAGAGATACCACTTAATAGTATGTACGAAAAAGTTGTTTTTCCTGAACTGGTCTTTGGGGATTATCATTCCACTGCATAAGAAAGGCGATTAATCTAACCCAGACAGCTATCAGTCTATCTTATGTTGGAGAATGGGTTTTTTGGTCAGATACTTCTGGTAAAATTTCTGAGTGTCAGTCAGGTTTCCGGAAGGTATATTCAACAATAAGCAATTGGCCAATGTTTTCTTACACGTAAAGGGGTTAAGTTTTATGTTGCTTTTATTGATTTTTCCTAAGGCATTCGACTCTATATGTACTCTTCAAAAAAAGAAACTTGACATAGATGTAAAACCACTTTTTGCCAAATATCTAAAATAATTACATTAAATGAGAACCAAATAAGTCAAAGAGAAAGATGATGTGTCTATAATTCGCGAAAACACATGCAAAGCACATGAATGTAGCGTTTGGGGATCAATTTTACAGCTTCATCCAAACGCAAACGCCTGTAAAAAACGTGCAGCACAGGATTCTGCATTTAGGCATGCAGGACCCCTGCTGAATGGGTATAAAAATCCACATCAACGGCTGTTCATACAGTCCTTATAACGGCAGTAGAGGCGGTGACAGAATGCCAAGACTGAATGCAGCTCAACGGAACAACGCCATTGGGAGATTATAATTCAAGCTGGAGCAACTCAGCAAGAAGTGGCCAGGCACTTTGGCGTATCCAGACAGACAACGCACTGTGGACCCGATACAACAACACCAACAGAGTTGACGACAGACCAAGGTTAGGAAGACCAAGGGTGACAACCCAAGCACAAGATCGATACATCCGGCTGCGACACCTCCGCACTACCACAGTCACGTCCACAACCACACAGATCCCAGGGTAACGCAGAATATCAGATCAAACGGTACGCAACAGACTGAGGGAGGCTGGACTTTTTGCACGAAGACATGTTCGACGTCATGTATTGACCCCACGTCATCTGGCAGACCGTCTGCTTTGGTGCCAACAGAGGGTTAGATGGGCACGTGCAAGGTGAAATGTACTGTTTACTGACGAGTCCCGTTTCCTACTCACACGTGCTGATGGGCGCGCACGTGTCTACAGACGTCGGGGTGAACGTTACGCCCCCAACTGTGTGCAGCAGGTTGTCCCATTTGGCGACGGGAGTGTCATGGTATGGGCCGGAATTCATCACAGTGGTAGGACACCTCTCGTTCATGTGGCAGGTGCATTGACAGGTGTGCGTTACAGAGACTTGATCATACAGCCTTACGTTCTTCTTCACGTCAACGTTCATGGCGGACAGTTCCAGCAGGACAACGCTCGACCGCATATTGCACGTGTTTGAAGGACTTCTTACAGCACAACAATATCCAGACATTACCTTGGCCAGCCCGGTCACCAGATTTGTCCCCGATTGAGCATCTGTGGGACGAGTTGGGTGGACGATTTCGCAGAAGGAATCCACCGCCCCAAACACTTCCGGCGCTTCTTGATGCACTTCAGCATGAATGGCAGCACATCTAACAGCGTGTTATTGACAACTTGATTGCATCTATGGGTCGTCGGTGTCAAGCGGTGATTGATGCACGTGGTGGGCACAACCGATACTGACATTTTCTGTACCCCTGTAACATTAACTGTATCGTGTACGTGTGTCTGTCTAGGTGACACGATTAATGTTTTGAAAATTGTGTACATTGATCTTCAAACAGTGTTTCAATTATGGTTTCTGTGTCCTATTTTGAAACAATCGCATTATATTACATCTTGAAAGTTAGTGTCAAGTTTCTTTTATATATATATATATATATATATATATATATATATATATATATCTTCAATGATATTGAGTTGGGGTGTCAGAATGGATAATTCACTAGTTCCAGTATTGTTTAACACTACCGTAAATTATACAAAGACAAAGACAAAGAAGTTGTAGAAATGTTACTAAATAATATCATGACTCCAGGAGCGAGTTCCGGTATTGGAGAGGGGACAGCTTTGCATTTTGCCAAACATGGAGCCAAACTCTCCATAACGGGACGAGATAAGACGAGACTGGAAGACGTCGCTAAAAGATGCTCGGAGTGCGGGATACCTGCTGATGACGTGAGTGTTGTAGTATTGTACTTCCTGTGTTGTACACCCCAAGTACGTTCAGCTCACTAGGTGACTGATGTGACACATGTAACAAATGAAATACGACGTGTTTAGAGCTTTTATATTTGTTTTTTGTATCGCACTTTCCTTTTATTTCCCTATGCTTTTCTGAGGGAAAAACCCAAAACGAAATATGTTCAAGAACCAATACTTTCAAATATAAACTACCCCAAAGCACTTTGGACTCAAATGCCTTTTTACTGCCTGAGTCATTTAACCAGTACTTCTCAAGCAAAACTGAAAACATCAGTAAATCGCCCGTCCCTGGCTATGGCCAGGATCGAACTTACCAAGGATCTGACCACAATGTTTTGAGGTGAATGTCTTACTCATTTTAAACTAATGTATGAACTACAGGTCCTGAAACCCATGTCCAAACATAGGAGCCGGACCCTGTTCCCACTAAACTGTTATTTGTGTTCTACTCCCTGTCATCACAAATACTAGTACTATCAATATCAGACTGGATACTGGAAAAATACCAAGGTTATTCGAGAATGCATCATCTCATTAAGAAGCAGAGTCTTGACAGAAATAAGCTGAACAAACTAGCATCCAATCTCCAAATGTCCCATATATCTCTAAGAAAAAGCAGTTATCAAGAAGCTGTCTATAAATTCACACAAATAGTCACACTCTATCACGAAAATTCCAGTGTACCTCTTAGAGTGCCCATAGTACTGAAACTCCTTGGTTCTGCATTATGAATGAAATGCGAATTGCAGTAGATGATGGAAATAATCACACATTAGTGCTCCTCGATCTCTCTGCTGCTTTCGATCGATCACAAGCTGCTAAGACATTGTCTATGTGAAATACGGACTTAATGACAAGGTCAACTCTTGGCTTTCATCATGTGTATCAGACAGAAGCCAGTAAGTTATCACCAAGAAGACAATCAAATCCAAATAATCTAGCATATTGTGTACCACAGGGATATGTATTAGGTCCTGTACTGTTCACTCTGTACACCAAGACACCTGAAGGTTTTGTACATAACCACCTATTTCCTATAACCTCTATTCAGATGACACACAGATGACAGGTGGTTTTCATGCAGCAGAAAGTAGACTGGCAGGCTCCTAAGCATCGTGGATTATAAACAGCATACTCAAATTTCAGAGAGCAAGACAGAGGTTTTCACTTGTAGGACCCATGATAAGACTGCCCAAGTCATATTTCAGTTTGCCAGGTATCAATTCTCTTCTCCAGTTCAGTGAAAAACCTTGGAGTTTCCCTTCAATCAGAGCTGACCATGGACAAGCACATGTAATAGCTTTTGCATAATCTGGAACTATCACCTGCGTATCATTGGCAGTATGATATACCTTCTGACCAGACACAGCATCGGCACCGGCAAGATCGTTAATATTGATTATCGTAACAGTCTGTGGGTACATCACAAGAAAACATCAAAACACGAAAGAGATTACAACACTAATGAATGTGTATTGTTATAAAAACATCAAAATGTGACAGTATCACAACCGCGTTGAAATCCCTGCTACCAGTTCAAACATTGATAAACTAACATCCTTTGCTTAGCCTATCAGTGCATACATGGAGCAGCATCAAAATATACCTCTACCATCTTCAGACCAAAGATCAGGAAAAGAGATGCCTGAGATCCAGCAAAACAAACACCTGTTGGATATCCCAAAGAAAAAAGTCATTTGACTGCAAATGTTTTGAATGGCAGCTGCAAAAACTGACCATGAGCATTTTTAATACCATTTTTGTAAGCGCTTTGAGCAAGCTCTGTGCTGTGTATTAAGCGCTATTATAATGATCCAGTTATAATTATTGTGACCCCTACTGACCATTGTGAGATAACCTAATAACCAGGCGAGAAAGAGGTTCGAAAAACAGCTCCATAGCACTGTAGCTCACTCTCCAGAACATTGCACCACTACAACAGGCTAACTTGTACATCACGTAACCGGCCTTGTCCCATGTTTTGATAACAAACTCGCTATATGCTGAAATCAGAGCATTCAGTCCTAAAGCCAAGCCAAGACCAAGACCAAGACCAAGACCAAGACCAAAGACCAAGCCAAGACCAAGCCAAGACCAAGACAAGACCAAAACTAAGACAAGACCAAGCCAAGACATGGACCAAAGCAAGATCAAGCAAAGACCAAGCAAAGACCAAGCAAAGACAAGACCAAGTGAAGACACGACCAAGCCAAGATCAAGCCAAGACATAGCCAAGACCAAGCCAAGACCAAGCCAAGACCATGCCAAGACCAAGCCAAGACCAAGCCAAGACCAAGCCAAGACCAAGCCAAGACCAAGCCAAGACAAGATCAAGCAAAGACCAAGCAAAGACAAAGCCAAGACAAAGCCAAGACCAAGCCATGACCAAGACAAGACCAAGCAAAGACAAGACAAAGCGAAGACACAACCAAGCCAAGACCAAGACAAGACCAAGCAAAGACCAAGCCAAGACCAAGCCAAGACCAAGCCAAGACAAGATCAAGCAAAGACCAAGCAAAGACCAAGCAAAGACCAAGCAAAGACAAGACCAAGTGAAGACACGACCAAGCCAAGATCAAGCCAAGACATAGCCAAGACCAAGCCAAGACCAAGCCAAGACCAAGACAAGACCAAGCCAAGACCAAACCAAACCATGCCAAGACCAAGCCAAGACCAAGCCAAGACCAAGCCAAGACCAAGCCAAGACCAAGCCAAGACCAAGCCAAGACAAGATCAAGCAAAGACCAAGCAAAGACAAAGCCAAGACAAAGCCAAGACCAAGCCATGACCAAGACAAGACCAAGCAAAGACAAGACAAAGCGAAGACACAACCAAGCCAAGACCAAGACAAGACCAAGCCAAGACCAAGCCAAGACCAAGCCAAGACAAGATCAAGCTAAGACCAAGCAAAGACCAAGCAAAGACCAAGCAAAGACAAGACCAAGTGAAGACACGACCAAGCCAAGATCAAGCCAAGACATAGCCAAGACCAAGCCAAGACCAAGCCAAGACCAAGACAAGACCAAGCCAAGACCAAACCAAACCATGCCAAGACCAAGCCAAGACCAAGCCAAGACCAAGCCAAGACCAAGCCAAGACAAGATCAAGCAAAGACCAAGCAAAGACAAAGCCAAGACAAAGCCAAGACCAAGCCATGACCAAGACAAGACCAAGCAAAGACAAGACAAAGCAAAGACAAAGCCAAGACCAAGCCATGACCAAGACCAAGACAAGACCAAGCAAAGACTAGACAAAGCGAAGACACGACCAAGCAAAGTCCAAGCAAAAGACCAAGCCAAGACCAAGACAGGGACCACGGTAAGACCAAGCAAAGACCAAGCCAAGACCAAGCAAAGACAAGACTAAGACAAGACCAAGCCAAGACAGGGACCAAGGTAAGACCAAGTAAAGACCAAGCCAAGACCAAGCAGAGACCAAGCAAAGACCAAGCAAAGACCAAGTCAAGACCAAACCAAGACCAAGCAAAGACCTAGTCAAGACCAAACCAAGACCAAGCAAAGACCAAGTCAAGACCAAACCAAGACCAAGCAAAGACCAAGCCAAGCCAAGCCAAGCCAAGCCAAGCCAAGCCAAGCCAAGCCAAGCCAAGCCAAGCCAAGCCAAGCCAGACAAGACCAAGACCAAGACGAGACCAAGCCAAGACCAAGACGAGACCAAGACAAGACCAAGCCAAGACAAGATCAAGAAAGACCAAGCAAAGACCAAGCAAAGACAAGCAAAGACCAAAGACAAAGACCAAGAAGACAAGACCAAGCCAAGACCAAGCCAAGACCAAAGCCAAGACCAAGCCAAGACCAAGCCAAGACCAAGACAAGACCAAGCCAAGACCAAGCCAAGACCAAAACCAAGACCAAGCCAAGACCAAGCCAAGACCAAGCCAAGACCAAGCCAAGACAAGATCAAGCAAAGACCAAGCAAAGACCAAGCAAAGACCAAGCAAAGACAAGACCAAGTGAAGACACGACCAAGCCAAGATCAAGCCAAGACATAGCCAAGACCAAGCCAAGACCAAGCCAAGACCAAGCCAAGACCAAGACAAGACCAAGCCAAGACCAAACCAAACCATGCCAAGACCAAGCCAAGACCAAGCCAAGACCAAGCCAAGACCAAGCCAAGACCAAGCCAAGACAAGATCAAGCAAAGACCAAGCAAAGACAAAGCCAAGACAAAGCCAAGACCAAGCCATGACCAAGACAAGACCAAGCAAAGACAAGACAAAGCGAAGACACAACCAAGCCAAGACCAAGACAAGACCAAGCAAAGACCAAGCAAAGACCAAGCAAAGACCAAGCCAAGACAAGATCAAGCAAAGACCAAGCAAAGACCAAGCCAAGACCAAGCAAAGACAAGACCAAGTGAAGACACGACCAAGCCAAGATCAAGCCAAGACATAGCCAAGACCAAGCCAAGACCAAGCCAAGACCAAGACAAGACCAAGCCAAGACCAAACCAAACCATGCCAAGACCAAGCCAAGACCAAGCCAAGACCAAGCCAAGACCAAGCCAAGACAAGATCAAGCAAAGACCAAGCAAAGACAAAGCCAAGACAAAGCCAAGACCAAGCCATGACCAAGACAAGACCAAGCAAAGACAAGACAAAGCAAAGACAAAGCCAAGACCAAGCCATGACCAAGACAAGACCAAGCAAAGACTAGACAAAGCGAAGACACGACCAAGCAAAGTCCAAGCAAAGACCAAGCCAAGACCAAGACAGGGACCACGGTAAGACCAAGCAAAGACCAAGCCAAGACCAAGCAAAGACAAGACTAAGACAAGACCAAGCCAAGACAGGGACCAAGGTAAGACCAAGTAAAGACCAAGCCAAGACCAAGCAGAGACCAAGCAAAGACCAAGCAAAGACCAAGTCAAGACCAAACCAAGACCAAGCAAAGACCTAGTCAAGACCAAACCAAGACCAAGCAAAGACCTAGTCAAGACAAGACTAAGACAAGACCAAGCCAAGACAGGGACCAAGGTAAGACCAAGCAAAGGCCAAGCCTAGTCCAAGCAAAGAATTGGATGACAAGTCTACAGGAAACAATGCAGAAGCAGCTTGACGCTGTAGACATGGTATAGCATTATCATTCAAACAAAGTATCATCTTTCAGATAGTAAGTACCAATTTTTTGAATAAATTATGTCATCACAAAAGGAAATCATGCAAGGAACCACTCCTACGCTTTCAGAGGAAAACCTGTTTACGGAGCCGGAGTAGACAATTTCAGGTGATAACACGATATATGAATTATTTCCCTGTCTGTTTGATTTTCAGATTCTGACCCTTTCGGGTGACCTCACTGACGCGGCCTTCAGAAAGGCAACCATTGAAAAGACAGTCGCCAAGTTTACCAGGCTCGATGTACTGGTATGTGTGCGAGTGTCAACCGTAGGCTGACGTTTCTAACCTGAATTTGAACAATATTATCAAAAATCCGATATACATATATGTTTTCCTTCTTCCCTGATGTGTTTCGAATGCATAAAAACCATTAGGAAACCCATATATATATATATATATATATATATATATATATATATATATATATATATATATATATATATATATATATATATATATATATATAAAAAGTTCAATTTGTTTCCATAACTTGTTTTTGTTTGCTTGTTTGATGTTATTTGTTATTTACGTGTTATTATAATATGTAATATAATGGAGACTACTCCATCTTGGGTCCACCGTGATAATTGTTGTTAAAATATTGTGTTGACTATGACGTAAAACGACATTCACTCACTCACTGGCTGAGAGATTAACACCCTAATCAAGGGATCCTTGTTGTTCTGTTGCTAGACATGTCATCCGGGTGTCTCACCTATCCTCCTCGTGTTGCAGGTGAACAACGCGGGTATGGTGTTCCCAGGGGGGTGCATGGAGCTGTCGGAATCCAAGTACGACCAGCAGATGAACCTAAACATGAAGGTGCCCTTCCTACTGTGCCAGCTGGCAGTCCCCCATCTGGAGAAGACGCAGGGTGGGTACATCTTGGGCAGGCACAGGGTGGGCACATCGGAGGGAGACGCAGGGTGGGTACATCTTGGGTAGGCACAGGGTGGGCACATCGGAGGGAGACGTGGGTTGGTGCATCTGAGGGCGACGTAGGTGGATACATCTTGGGCAGGCACAGGGTGGGCACATCGGAGGGAGACGCAGGGTAGGCACAGGGTGGGCATATCGGAGGGAGACGTGGGTTGGTGCATCTGAGGGCGACGTGGGTGGATACATCTTGGGCCGGCACAGGGTGGGCACATCGGAGGGAGACGTGGATTGGTGCATCTGAGGGAGACGTGGGTGGATACATCTTGGGCAGGCACAGGGTGGGCACATCGGAGGGAGACGTGGGTTGATGCATCTGAGGGCGACGTGGGTGGATACATCTTGGGCAGGCACAGGGTGGGCACATCGGAGGGAGACGTGGGTGGATACATCTTGGGCATTCACGGGGTGGGCACATCGGAGGGGCACGTGGGTGGGTATATCTTGGGTAGGCACAGGGTGGGCACATCGGAGGGAGACGTGGGTGGGTACATCTGAGGGAGACGTGGGTAGGTACATCTGGGGGAGACGCACGGTGGGTACATCTTGGGCAGGTTCATTGTGGGCACATCGGAGGGAGACGTGGGTAGGTGCATCTGAGGGAGACGTGGGTGGGTGCATCTGAGGGAGACGCGGGTGGGTACATATGAGGGAGACGTGGGTGGGTACATCCAAGGGAGACGTATGGTGTGTATATCTTGGTGGGTACATCGTGGCAGGTACAGGGTGGGAACATCTTTGGGAAATTTAGGCCGGGAACGTCTGGGGAACACATGGGTTGTTACATCTGGGGTAGACGCAGGGTGGGTTCATCAAAGGGGGACACTGTTGGGTACATCTGGGGTAGACGCAGGGTGGGTTCATCAAAGGGGGACACTGGTGGGTACATCTGGGGTAGACGCATGATGGGTACTTTAAGATAGACGCAGGTTGGGTACATTTGCTACAGATGCCATTGTTGTCGGAATGTAATTTATTTCCACTCGAAAATAGGATAACTTATTTACAAAATAACGTCCTCACTTCCGAAGTGACTGAATCAATATAATTTTTTACGAATTCGAGCAATGTTGTATTGGGGGAAATGTACACAAGTCTGTGTCGTAGTGGGCAAAGCTGTAATCACTAGGCTACTCCGACCGCCTCCGTGGTCTAGTGGTAGAGCATCCGCCCGGAGAGCGTACGGCCAAGGGTTCGAGCCCCGGCCGCGTCATACCAAAACATGTTAATAGATGGTACTTGTTGTTACCCTGTCTTACGCTCGGCATTAAGGGGCTAAAACAAGGACTGGTGAACTCGGAGTTAGTATACTGTGTCTGAGTTGGGTATTCATGTTAAGCTGCGGCATGGTATCTCAGTGTGCTAGCACTATAATTCGGTATCAGTCCGGACTAGTACAAGCAGCCACACACACACGTGCAGTCACGTCGCTATATAAGTGCAATAATCTTGGACGCGACGTTAAACCCCATTTCACCTCACCTCACCTCACCTCACTTGGCTACTCCACGGCTACGTGACCTGAAGCATCAACTGCCATTCTGTCGAATCCTCCAGTGGCCTCAAATAGAAGCAGTAATTTCTTTGGATAGAATTTAACTTGCTGTTTCATTCGTTGACGTATTACAGCGTGTTTTCAGCGAAAACTGTCTCGGGGAAGTAGTATACTCTCTCTAAACCGGTTTCCTTTTTACAGGGAACATCGTAAACGTTTCCAGTCTTGCCGGAGTCCGTCCGGTAAGTTCAACTTGGTTTGTGGTATGCAGGGTGTTATATGGCAGTGTTACGTATTGTAATGGGCGAGAATATCTTCATTTGCTAAGAATTCCTGTTTTTTTTTTTTTTGCAAATGGATAACGGTGTGTCTACAAGTATCATGACCCATAACTCAACTCATTTTAACTTAATTCAACTAATTTACAGCGTTATTTAAAATATCTCGATCAAAAGCGAAAACTGTTTGGCACATGAGCGAGAATATTCTCCTTTGCTCAAAACTTATGTTTTTGTTTTGCAAATACATGGAGATATGTCTACAAGTACCATTACGCATAACTGAATTCATTTTAAATGTATTCAACTAATTTATAGCATTATTAAAATATACCGCCCATAGTCGAGCAACGTTTCCTTTTGCTGAACACTCATGTATTTTGTTTTGCAAATAAACATATGTGTGTCTACGAGCACCATGACATATCTTAAATTAACTTAATTTAGTTGTGGCTTTATTTCAACATTTGGCTCATTAAAACAAATGTGCATCTAAATCATGACCTTTAATTAATATAGTATAATATACATATTAGTATTATTATGTAAAGATAGGAAAAAAAAAATGCAGCAAAGAGGGTTTTGGTGATCCTGGCCCAGGCAGGCTGGTTAGGCCGAGGGCCCTTGACCCCTCTACATGCAGCCCGGACTTTAAGCGTCTTAGCAAAAGTTAGATGTAAAATCCTTGCAGTGTGTTAGACTATGTAGGGAAGTTAAACAAGTGGTTATATCAATAATGCCTAGCCAAAAGACTTTTGAGATTCGTTAGAAAATGAATTATAATCCTAAATTTCGTCTGTCATACAGACCCTGAAACAAATATATCCCATACAGCCCATGAAAGTCTGTACTATATAGATCGGCTCTGAGTTAACATGATTTGTTGCAATATTAAAACATTTGGTCCAAGGGCCAGAAAGTTTTCGTTTGCAGAAAAACACAAATATGTAACTACAATTTTCAGCAGTGAAAACTCAACTTTTCAAATTTGAATATAACTAGAATGTAATAATATATTTAAAAGACACATTTGATAAATAAACATAAATAATTATACCACCGTGTTATCCTATAGGTGATAAAGTCAGCGTACTTGACCGCACCTACCCTTGTTTATATAACTAGTCAAGCGTAGAAAAAAATATTTGACAAACTAAACAAATGAAATGGAATATCTTAAAAATGACCGAGATTTGATGGAAGTGCTTTACACTATGGAATGTCTAGCATACCATTGCAATGTCTAGGATTCGGAATCAGTCGCACAGCACGTAACTGTCGCTTGACCTTTTCGATGTTGCTGAATTCACAGAAGCGTGCACTAGGATCCCATTTTAAAGAGGTTGTATAGTTTTTTTACATAGTTTTACCTTTGAGTGTGACTTTGTTGTGTTTATTGAGTAGCATTCAACACTGACAAATACCAAAACTTAGCAGATAGTTATCAGCTCTTATTAAAATTATATTATTGTTGACATCACAATGTTGATGCTTTCATAATTTATATACTTAACACTTGCAAAACAATTACTCGCCGTGGTCTCGTGAACATGGAAGTAAACATCTATAAGGGACGTAACTCTCTGGGATTAAGATCGGTTGTTTACGTAAGCAGTACCGGAGGTGGCCGATTCTTTTCACTCACCGGCGCATGATACGGTTCCACGTGGCTGCATAATATTGGATTTCGATGAGCTATCACTGCCACTCGCTGGCGATGCGCAGACCTGTGTCCCCTATATGGAGCACCTAAAGGGTTCACCCGCTTTCTTCATATTCTACCTGATTAAGTTTGCTTTTAGCGGGTTATGGAATTTTCATTATGCAATGGTAGCCACAAAAATCTGACTGACAGTGCAAAATACTGTGGTAAAGTCCTCAAGGATCAACGTGCATTCCCAGGATTCGATAAAAGAAATAATTAAAGGGAAACAACTCCAATTTTGACGTAATTGAAATATTGATCAGTTGTTTCTTCGCGGATTCAAAATTTGCTAATGTACTATAATGTCGAGGGGTTTGACTTGTGTTGATGCCATTCTCACTGCACGAAGCAAAAGATGACACCCATCGGAGGATCGGGGAATGAGAAACCGTTTATCATAACAAAGGATATACAATGTAGAACCACAGCCAAACTAACATAAGTTTTTGCTGTTGATTAGTGTATACATGATTTGATGGAGTGACTTACGTTGTTTGAGATATAAAATTGTAAACACTGAAAAAATCATCTGACTGATCATCACATGGGTGTGGACCAAAACACATGGAGAATGAAAATTGGTACAGTGTGTCGTTTGGACACCACAGGTAAAGTCCCCTTTAGCAGCTTCATGTGTATCGTTGTGCATTGCCAGTTTTCGTGCTGGCGCTTTTGACAGTCACCAGGTGTGGGTTTGTGGAAACAAAACCCGGCCAAGTACAGACGCCAACTGCAAGCGAGCTCGATGATATAATAAAGCCTTGCAACACGAAGCATAAACTCTCAAAGAGAAAGTTATAGCACTTACAGAGACCACTAAAAGAAACGATCTGACAAGAAAACAAAACGTCTCAGAAAACAGATCACGAAGAGACTTTCTAGGGTTTTATGGTATCCCGAGAAGCAGAAGAGGGAGACGTGGGACGACTTTGAGAAGACGGTACAAGAGGGAGACATGGGACGACTGTGAGAAGACGGTACAAGAGGGAGACGTGGGACGACTGTGAGAAGACGGTACAAGAGGGCGACGAGGGACGATTGTGAGAAGACGGTACAAGAGGGAGACGTGGGACGACTGTGAGAAGACGGTACTTGAGGGAGACGTGAGACAACTGTGAGAAGACGGTACAAGAGAGAGACGTGAGATGACTGTGAGAAGACGGTACAAGAGGGAGACGTAAGACAAATGCGATAAGACGGTACAAGAGGGAGACGTGAGACGACTGTGAGAAGACGGTACAAGAGGGAGACTTGAGACGACTGTGAGAAGACGGTACAAGAGGGAGACGTGAGATGACTGTGAGAAGACGGTACAAGAGGGAGACGAGGGACGACTGTGAGAAGACGGTACAAGATGGAGACGTGAGAAGACGGTACAAGAGGAAGACGTGGGACGACTGTGAGAAGACGGTACAAGATGGAGACGTGAGAAAACGGTACAAGAGGAAGACGTGGGACGACTGTGAGAAGACGGTACAAGAGGGAGACATGGGACGACTGTGAGAAGACGGTACAAGATGGAGACGTGAGAAAACGGTACAAGAGGAAGACTTGGGACGACTGTGAGAAGACGGTACAAGAGGGAGACGTGAGAAGACGGTACAAGAGGGGGGTGCTCGAAGGTATTGACCATCCAGTGTCGTAAAGAGACAGAGCCCATATTGCAGATTGCCCACGTCCCACCAATCTATCAGCTCTGCTTGCTCCTCACAGCGTTACTCCGACGATCTCTATCGTCTCTTCCAGGATCATGACCAATGTTTTACTCCAATAGGATTATGCTCTCTACCCCAACAGAAGCTTCTAAATTTTCGATATAGAGTGAGCGAAGTATTCAGACCAGCCTATCTTATTTCTGTATGTTGAAAACAGATAAAAACGACCAATTTCGAACATAAACAATAAAGGCCGCGCGACTGTAATCTTGTACTTACTTAATTCAGTGTGTCGTTTCTGAGCGCATCTGCAGTCAAATCGAAGGTGGTAATGAAAAGTAGCCAAATTGATGTAGAAAACTGATGAAACAAAGCATGTTTCATATAGACTGGGGGTGTCTTATGTGTTCTAGGCGCCGAATGTGGGGATGTACTGTGCCAGCAAGGCCGCCATGGATATGTTCACGCAGTGCCTGGCTTTAGGTGAGAGTCGGGGTCGCTGTTTGGGTAAGGTGACGGTTTTGGTCGGGGTGACTGTTAGGATTGGATGATTGTTTGAATGTGGTTTCTGTTTCGTAGGGGTGACTGATTTGAGGGGATGACTGTTTGGGTGGGGTGGGTTCCTGGATGGGCGACTGGGCGAGGGGGGAGGGCGTTGCCTGTTTGACTGGAGAGACTGTTTGGGATGGGGTAAGTCTGTGACTATTTTGGATGACTGTTGCGTTGGGCGAGGTAACACTTCGGTTTGACTGTTTGAGTTGGGTGGGGTAATTTGGTAGGGTGATTGTGCATGGGCGACTGTTCAGGTTGGCTTATTGTGGGTGGGGTGTCTGTTGACGGTGGATGGGGTTTTATTTGTATGGGATGGGATGACTGGGTGGTATGGAGGTGTCTGTTGAAGGTGGCGTGACGGTTTTGGGTGTGGTGGGATTGGGTTGGGTGGTTGACTCTGTGGATGGAGTGGGGTGAGTGTGTGGGCGGGTGTTTATTCTGGGTGGATTGAGTGGTAGTTTACCCAGCCTCTCCCGGATTCTTTGGTGTTTTTATAGATTTCCACATGCACTCTTTCTGGTCTTCAATTTGTTTGTCTCCGCCATGGACGTCCTTGACCTTCATGATACGTTAAGCATGTAAACACCTTGAGTTTCTTCTGGTAGGTGTAAGCTGGTCGATAGAAGTACACCCCTACCTAGCATGAAGAAGAATGTTGCCAGGGTTTGTGCTCCAGTTCTCATGGTATATTATTTTAAGTGTCAATCAACTATTTATGTGGGGTTCAGATTAAAGTGATTATTGGTGTGTTTATCAGAACCTGACATTTGTTTATGCGGTTGTCTTTCCTTCTGCAGAGCTCGCGCCCAAGAAAGTTCGAGTGAACTCTGTAAAGTAAGAATTCCCTTTCGTAAAGACACGTTACGTGTGACATTGATTTATGTGATAAATTATAAGTGTTATCTGTGGATATCCTTACAATACAACCTATGTGTAGGCAGAAAGACATGCACACGCACACGCAAGGGCGCACACTGGGAGATAAGCCCATTTTCGGTTATCGCTAGTGACGAGTCACATTTTGGGCGACGTATGTAAATAGAGTAAGCATCTACTGCTAGATTGATATGTACTCGAAATAATCTGGTGTTCTAAACTTCTTTTGAGTAGTATACACCATATAATTTCTGGTTGCAAAATTTCTAGGACTTTCAATTTGGCCCGAACCCACTCTCCCTTAAACGCTGGTATTTCGAACACAACCAGACATCTACTACGAAGGATTGCTATTTACAATCACATCACCCTTGATTCATACGGAGGCACGGGTGGCCCAGTCGTCTAAGGCGCCGCAATTCGCTGTGCAGAGTTGCGTCCCTTGGGCACGCCAGAAACCTATGATGGTGGGTTCGAATCCTGGGTCGCCCCGATTATGTTTCTAGGTTTGTCAGCACCATACCCGTGCACGCGGGTTTCTCCGAAGTGATAACGTCTGAGACTTGCATCACTTCGTGCTTTCCTCCCACATTAAGCTGACACGCCGTGACATAACTGGAACACTATTAGAAGCGGCGTTACATCCAACTCACTCATTCATTCATACATCAGATTACAATAGTAAACTTTGGCAATGTGTATCATACGCCAGACAGGAATCTCAGCTCAATACACCAATTTTTTTCAGCCCCGGCGTTGTGGACACTCTTATCTTCACTCGGGAGGACTCATTCTTTCCCAACAAAGACGAGGAGTACGGCAAGGTCAGCGGCTACGGCCTTACTTTCTCCACAATATTGATGCTGGCAAGATACATCTCAACTGTCGTAGTGTGTGATGCGTCGAAATAATGTGTCACCTATTCCGTCAATAGATATTTGTTGATATAAAATATTCTGGGTCGTCTGGGGAAGGAATTCTCTTTAATGTTCACAATAACTAAATCACCAGGGCCCCCTTTCACATATTGATCATAAACTACGACTGTTGTGGTGTAGTGGATAGAGCGTCGGCCAATGATCGTCTGCTGTGTCATACCACAAAACGTTAAAATATGGTACTTGTTGTTTCCGTGTCTGGCGCTCGGCATTAAGGGGATAAAATAAGGACTGGTCGACTCGAGTGAGTGAGTGGTTTAGTTTTAAGTTGCTTTTTGAAACAGGGTACAGAAGGGGTCGACCTTTCGCCAACTTTGATCGACCAATGAAATGATTAACTTACAGGAATTCGACATTAGACAATCAGAAAGCTGCTTTCTCAAGCTTTACGGTACTTTTTCAATATGGCGACTTCCATTCCAGGCTACGCTTTGAAAAATATTTTGATAAGGTTCTTGATTCAAAATTTGAAAACTGAACAAAAGAAAAGTCTGGAATGTCAAAACCATGACCTGAGACTGTATGGCAGTACTTTATGTAGCGGTGATTTTAATGAGATTGGCCCCTGTGGTACTATTGTCCTGAAAGGTCATTGTTATATATTTCCAGTTCTTGAAGGAACAAGCAGTTGCCCATCCCCTTGGCAGAGTGGGCCAACCCCAGGATGTGGCTGAGTCCATTGCTTTTCTTGCCTCAGACGCTGCGAGCTTTGTGACGGGACAGCTCATTTTCATTGATGGGGGTCGACACTGTGTCTAGCACAGTACTTTTAAGTGAAATTCGTGCACATTCAGGGACAAACCGATTTGTTCTCGAAGGGCGCTTTGGTACATGAACATACATCAATCTTGCTCCAATGTCCTGTGCTCGAAGACATGAGTTAAATATGCAACTGACTGCATGTGATCAAATAAAGAGAAATGGTGACTTGTGGTGTTTAAAATTCCTTAATAAGAGACTGCTTCATGCAAAGTAAGAATAGCATCGTCCGCATAGAATAAGTAAATCACACCGTTATCACAGCTTGATCTGACAGATTGCAATCAAAAATACTACTAATCCTATATAGATATATATGTCAGCGACCTGTTGTCAGCAATATTACAGCTATATCAGAAAGAACAGTAGTTAGCAATGTTACATCTATATTACGGCAGACTGTTGTCAACAATATTACAGCTATAGCAGAGAGAACAGTAGTTAGCAATATTACATCTATATTACGGCAGACTGTTGTCAACAATATTACAGCTATAGCAGAGAGAACAGTAGTTAGCAATATTACATCTTTATTACAGCAGACTGTTGTCAGCAATGTTTCACCTATAGCAGAGAGAACAGTAGTTAGCAATATTACATCTAAATTAGAGCAGACTGTTGTCAGCAATATTACAGCTATAGCAGAGAGAACAGTAGTTAGCAATATTACAGCTATATTACAGTAGACTGTTGTCAGCAATATTACAGCTATCGCAGAGTGAACAGTAGTTAGCAATATTACATCTATATTACAGCAGATTGTTGTCAGCAATATTACAGCTATAGCAGAGAGAACAGTACTTACAGCAGACTGTTGTCAGCAATATTTTAGCTGTAGCAGAGAGAACATTAGTTAGCAATATTGCATCTTTATTAAAGCAGCCTGTTGTCAGCAATATTTCAGCTATAGCAGAGTGAGTGAGTGAGTGATTGAGTATGGTTTTACGCCGCTTTTAGCAATATTCCAGCAATATCAAGGCGGGGGACACCAGAAATGGGCTTCACACATTGTACTGACTGTTGTCAGCAACATTTAAGCTATATCACGGAGGCTTATAGGCAGCAACATTATGTCTGTGTCACAGCAATATTTTAGCAATATTATATATCATAGAAGCTTGTAGTCGGCAATACGACAGCCAGAGATAGAAAATGTATTCGTCTGCCATATGGCACTGAAAGAGATATTTAGATGTGCATTTGAATATTTTTATCAGTAAAATAATAATCTGTGTGAAATGTTTGTGTTGTATTATTACAATTAATATTTTGTGTCACTCTCTGTCACTCAGTATAAGTATCAAGGATTTTTATAAGTATAAGTTTTTCAACCCGAACTGTCAGTGACTGCTGTGTCACCATTTGCTAAGAAATGAGCTGTTGTTATTTAGAAAGTTGGCCACTTCCTTTAAGTTTGACAACACCCTTTTCAATATTTGAATCCCCTGCAATGTGTGTGAAAAAGGTTTGTGCATTAATCGTGTTCATATGTTCATTGTCCATGTATACTGGCTTTATATAATGCCCATCGTCAGACGGTCTCTGTTCTACTCACATGGGTACAATGTGTGAAGCCCAGCTCTGTTGCCCCCGTACACTAAAAAATTATAACAAAACACTACCTGTTTTATGCACCTGAACATTTTATTTCCTTATCCAATGATATAGAGATATGAACATTATGTTTTCATTTTTAATCACATAAACTTCATTGACGTATAGTGCTGTTTTCGCCTGCTCGCAAATTCGAAAACATTTCAAACGATTCTAGAACTATCGGCTAATCCTGAAAATGATCATTTGCGATTTAATAAAAAACAAAACAGATACCCGTGACCAATAATAAGCTATTTTTGTCATCAAATTCTCTGAGTAAATATTAGATTTTAGATTTCAAAACATACACACAAAAACGCCATGAATGGTATATTTGTGTGGGTGATGTAGTTTGAATTGTTTTCGACTTCACAGTCGACACAATTGTCCGGAGATGTAATTCTCTAAAGTCAATGGAATAGCGAATTTTGCCTGCTTTCTTGGTGACTAAGACCGCCACCGTCGTCTAGTGGTAGAGCGTCCGCCCGGAGAGCGGAAGGTCCGGGGTTCTATCACCGGCCGCGTCATACCAAAAGACGTTAAAAGATGGTACTTGTTGTTACCCTGTCTGGCGCTCGGCATTAAGGGGCTAAAACAAGGACTCGGAGTCAGTATACTGTGTCTGAGTGGGGTTTTCCTGTTAAGCTGCGGCATGGTATCTCAGTGGGCTAGCACTATAAATCGCATCAGTCCGGACTAGTACAAGCAGCCACACAAACGCACACACGTACATGCACGTCGCTATATATGTGCAATAATCTTGGACGCGACGTTAAACCCCATTTCACCTCACCTCTTGGTGACTTAAACAGTTTGCCCGGCAAAAGGACTTGTCGAGGGACGAATAATTCCTTCATCGAGCATCCAAGCTACTTCCTGATGCTCTGCCCCTCGCTTAGCAATGGGCAATGATCGGTGAGCCTCTACAACATTAATACGATGTTGAACTAGGTTTGTCCTGACCAGGTCATCATCGTCTTTGGCAAAGTGTATGTGGATTAGTATTCAGTAAGATCGGTTGGTTGGTTTGCTGTTTTACGCCGCACTCAGCAAATATTCCAGCTATATGACGTCGATGTGTACATAATCGAGTCTGGACCAGACAATCCAGTGATTGATATCATGAGCATCAATCCACGCAATTGGGATACGATTAACCCCTGGGATACGATTAACCCCTTTTACTCTGATTAAGTGGCTCTAACAAACACCCATATTCACTCAGTGAAGTGGATGTATGCTCAAACTGGCCTTTTGATTGATTCATCAGGAGACATGGCTACATTTGTAACAACAGAAATAATAAACTCTGCGCAAAAAGAAGCCCAAAAGTAGAAAAGTCGTTAATATCTGACATTGTGTTGCCGATATCCATACAAAATTAATACCAAACTTGGTATTCGTTATTTCTGCATGGATTGGATCGCAAAGAAAATTCGCAAAATCACAAACACGTGAGAGCCTGGCGCTGAAACACACCAACATAACATGCACGTGCAAAATCACTACCTGGGCTATAAAAACGTTGGCGTGCCATCACAATCTTGCAGCAAGTGAACAGTGAACACATGTCACGACAGAGTGAAGCCCATGGCAACATCGCCATCGGCCGACTGCAAATCTCATTAAAATCAGATCTTAGTTTTCGCTACCGCTAAACAAAGATCTGAGGACATCCCATTACGGGTCACGTCAGAACGACCTTTCGTGAATTTTGACCGACAAAATGAAATGACTGACAAGAAATCGACATTGGCCAACCAGAAGGCAGTTTTCTCGAGCTTTACGACACTAGTTTCAAACTGGCGAGTACTTTCGAAACATATTTTGACGTATTCTCGATTAAAGATTTTAAAAGTGATAAGAAGAACATTCTGGAATGGCTTATAGATGGCACAGATTGTATGGATATAATCATTAAACCTGTAACTGTCGTTCGGAATACCCGGGGTAAATATATCGTGGTTGCATGATTAGAAAACACATTCCGACTGTCACTTTCATGATCTGGTAAGCGACGCCCTGATTGGTTGGATGAAAGGTCGTTCTGACGTGACCCCTAATAGGATGTCCTCAGGTCTTGGTTTAGCGATACCGAGAACTAAGATCTGTTTTTAATGAGATTGGCCGACTGCATATCCATTTCAGCATGCATATCGTTCGGTGACCAAAGTTTACCCTTACATGATGTAACTCGCGATCATGTCCCGGCGAGTGTTCCATACTTTGTTAATACTGTTGTTCAGCAACCTTATTCTGAAGGCGGGGAAGTATACGGGAAAGGTTAATTCAATAGCATGTATATCGACATGTTGGTTTCTTTGAAATTTTAAAACACGCAGTTACCGAAACGAAACATACAAATTGAAATGTTGATGCTATTCTTTTCCAGCAATAAGATATATTTCAAAACCGTCTTGCTATTCTGAGACTTAGTCACGTTTGGTAATGCAGATAACCTATGCAATTTGTTCATTTTGTTTTTAAAAGGGCTAAAAATGTTTAGGAGAAATATGTTTCTCATTTCGTTAAAGTTAACCGGTCTATATTTTGGAAGAATAAACTATTGCGCATTGAGCGATTATCTCCTTTAGCAAAAGGGGTAGTATGGAGCTTTATCACGCACTGACCTTGCTGTGCTGTACATCGTATCTTATGCAAGCTGTATCGCTGAAAGTGTACCTGGTACATCCCAAAACACACCTTAATATATTCTATTGAAATACAGCTGGAAAATATGAATATTGGCCAGTCCAGTATATCTGAATATATCAAGACAAAGTTAATTTTACATTAACACACACACACACACACACACACACACACACACACACACACACACACACACACACACACACACACACACACACACACACACACACACACACACCTGCAACATCCCCCCACACACACACACACACACACACACATTCACACACCTCCGAAACCCACCTCCACCTCCCACACACACCTCCACCTCCAACCCCACACACACCTCCTACAACCACACACACCTCCACACCCCACACCCCACCCCCACACCCACACACCCGGTGATGGTTCTCTCCACTAGGGCTGGGACTGGTAATTCGGGTACCCGGGACGGGTGGGTTCTGAGTAGGACCCGGGTACCCACAGGACTACTCGGACCCGTGGTTAGTCACGTGATATATTGTTTAATCACAAAAAATATCTAGAACTCTATGGTAACACTACAAATCACTTATGTTCGCATTTCTTTCTGACTATGCACCCTGTGTGATTTTTCATATGGTTGAATAAAGATATAACTTAATTCAACTTCAGTGTATGAATGACCAGATTGTTTAATACATGTATCTATATACGTTATGCCAGGGCTATGCTAAAATGTTCCCAATCGGACATTTTGAGACATCTCCTGATATCTTCAGCGGGTACCCGTGTAGGGTCGGGTAATAGGGAGGTGAGTACCCGTGTAGTAAATTTGGACTCGTCCCAGCCCTACTCTCCACCGCACCCCACCCCCTCGACGCAAGATGAAACCCAGTGCATTGTGTCTGCACATGTCCAATCTCGATGAACAACATGCACGATGTAGTGCGATCTAGTCTGACCAATCACAGCACGTCAACATACACACTGTCCATGACTATTTACACTTGAATGCATACTGCCACTGCGCAGCTTGCGATCATGTTTCCCTGAGTCACACTGAGACACAGTTATTCACCAGCCAGATCATTGTGACGACAGATGCGACGTGATGGCGAAGTTTGCAGGCCGAGTTGTACTTATTACAGGTAAATATGACAAAACTAATTCCCCTGCACAGAGTAGTTTGTATTAGAAGGCAGTAGGTTGAAGTACGCTGTCAAATGAACATGTACAGTCGAGCCTCGTTTATACGGACACCTGCGTCATTTCACAATTCGTCTGTATAAACGAATTTCCGTATAACTGAAACCAGCTTCTTACTGGAAGAGTTACTTCCCTTCAATTATGCAACTCATGACAGATGACAGAACAAACAGATACATCCACTCAAATTTCCCTTTTTTCGCGTGCTGACACGCTGTAACTGCGTGTCGCTTACGTTTCGCTGGTTGACAGGCCATACTTACACACCTTTGACCTCTGACCCGACTGACTGACTCAAATAGAAGCTTTCCGACTGTAGCGTATTTCGCACACAGGATTACATGTACAATAAACAAGCTCGTCTCAAACGTAACTCAGTGTCACTTGGTTAATTGACTTCTCACGAATCAAAGGATTACCACCAGCGAAAGGATTATGTATGAGGGTTGTGCATTCTCGTATTATCGGGGCTATGTCACCCTGACCCTTCAGACGCGGGGCCAGTAGTGGGTGCTACGCTCTTCATACAGAGCCAAGTTAACTTCTACCTGCGGTTCAAGGAAATAGGGGTGTGGTCAGGGTCGTGAGTGGGGGCGAATTCAGGGCGAATACTAGTATTAGTTCTAACGAAGTACATAATTGATGTTAGATTTGGTGAAAATGCAATTGTTTTGATGATTGTATAAGGGTCTTTTTAGTTATGTTATTTATTTCATTTAGTTTATAGTTATTTAGTTCATGTTTATTTAGTTACATCCAACCAGAAGGCTAATCTTGGTATGGGTTTTACTGAAGTGAAACTAAGCATCTGAGACCCGCATCACTTCGGGCTTTCCTCCCACATTAAGCTGACAGGCCGCGATAAAACTGGAATACTGTTAAAAGTGGCGTTAAACTGACTGACTGACTGACTCATTCACTCACTCATTCATCTTGTTATGGTGACAAAGACTTCCAAAATGGAGTAAAATTATTTTAGAACTTATTACTTAGTGTGCCCGAAGAGTATACATCGGTATCCGTTTTGGTGTTTAGAGACGTAAACAGCAGAACTGGCAGAGACGACGATTACGTCATAGACGATGTTATGTTTTATGTTGAAGGGGAGGATCGTTTTCGTGACTGTTCAACTCAATTTAAAAACCAAGATGTTCCTCTGACCACCTGATAAACATGTTTGGTAGATCCCTACTGGAGTTGTGTTCCCTTCTCGACATACCTGTTATACTTGGAGTAGCATCAGGTGACTCTACTTTCATTGGACACTAAGATACTATGGGGGCGGTCGGGTAGTATAATGAGTAAAGCGTTCGCTCGTCACACCGAAGACCCAGGTTCGTTTCCCGAGATGGGTACAATGTGTGAAGCCCATTTCTGGTGTCCCCCGCCGTGATATTGCTGGAATATTGCTAAAAGCGGCGTAAGACCATACTCACTCACTCACTCACTAATGTATGAGGAAAGCCCCAAGTGATGCAGGTCTCAGACGTTTACCAATTCGGTGAAACCCACGAGCACGAGTATGGTGCTGACAAACCTAGAAACATAATCGGGGCGAACCGGGATTCGAACCCACAATTATAGGTTTCTGGCGTACCCAAGGGACGCAACTCTTCACAGCGAATCGCGGCGCCTTAGTTGACTGGGCCACCCGTGTCCCCCGAATGTCTCAATAAAAAGCATGAACGTTGCCATGCACTGAACACGAAAAAAGAGAGGATGTCACGAGGTACCGGCAAGCGTGCAACCAATACCGCCATGTGCCGGAGAAGACTGAACAGTATGGACAACGCAAGCGAGATGACCTAGTTAACTGCGCCGGGGACTGGGGACGTTTCTGGGACGTTGTGGGTCAGGTTGATCACGCCCTCCCAACTTTATTACTATGGATGATTGGACTGAATACTTTTTGTTCTTATAAACATATGCACAAAAGTTAAGCGCAACCATATTCATAGTATCTTGATTAACGTGTGGGAATCAGAAATACGAAATATGATGATGTATGACTGAATTAGGCTTCCATAGTTTCATGAACCCAAATTTGTCCAGATACCACAAGGAAAGCGTGCTTTACGTGTTGCTGCTGGTTGCATTTTGCTCCTGTGTGAGATTCCCCTTCCAATAGAGGTTGAAAATCAGCCATGGTGAGGAGAAAGGTAACGAACGCTGAAAGATGGCAAAAGATAGGCATGAAAAATGCTGGCCATTGCAAGACAAATGGGTCGTCATCACAGAGTTATCACTCGTTTGATGGTGAAACATGGTCAAACCAATGATGTCAATGACAGGCATAGGTCTGGTAGGCCAAGAAAGACCTCTAACAGAGAGGATAGACGACTTTTCAGGATAATCAGATGAAATCCATTTGCCACTTCAACAGATTTAAGACTGCAGTGGATTACCCATCAGAAACTTTCGACGATGACCGCAAGGCGTCGCTTCAGAGCGGCTGGTTATAACGCCAGAAGACCAGAAAAAACGTCCTCAACTGAGGGGCACATGCGGAATCGTCTGATATGGTGTCGTGCCCGTAGTCGATGGAACTTGGCCAATTGGAGAAGGATCCATTGGTCTAACGAGTGTCGAATGCTGCTACGAACTGTTGAAAGTCGAATACGTGTGTGGAGGCAAAGTAACACTCGTTTTGCAACATCCAGAAGACCTTAGCATGTGGCGGGGGGTCTGTCATGATATGGGGTTGTCTCCTTTGGCTGCAAACTTCCGCTGGTGACAATTCGTGGAAACCTGAATGGCCAACAATACCAAGATGCCGTTCTTCTTCCAGTGGTAGTCCCTCATTTTGACAACCATCCTCTTCAGACAAGACCTGTTTACATGGACGACAATGCTAGACCATACAGATCTCGGGCAGTTTTGGCTTATTTGCGTCAAGAAGCTATTGCCACTCTTCTTGGCTGGCCTGTAGTCCGGATCTTAATCCAATTGAGCATCTCTGGGACATTCTTGGCCGGAAAATCAGACATCGTCATCCCCCAGTTCAAAATCTCGATGGACTTGAAGCCGCACTTCATGAAGAATGGGTCCGTTTGCCTCAGAGAAGCATTCAACGACTTGTAATGAGCATGAGGCGTAGGGTTGAAGCTGTGGTCAATGTCCGTGGACCATACACACGTTACTGACGTTTCTGTCTTGCAATAGACTCTGCACACCCTAGGGTGTCTATGTGACACCTAGTATAGTCAATACTTTTTTTCAATGTTTTCTAATCCTTCAATTTCTGGTCTTCGGTAAAATTCCTTTCTGCTCATATTCTTCTGGAACACAAGATAAACCTGCTTATGGCAACTTTTGCATCACATGAGGTTTACAAATACGGCTTATAACAATCGTACATCTCGTAATATAGTCATCATTAAGTGCCAAAATTAACAGCTCACAAATATGGTGGGTGGCGCTTAACTTTTTGCATGCGTATATTTAACTGAAGACTCAAGACTTTTGAAGATTTTATTGACCCTGAACCAAATACCAGTGACTCTTACATTTTATCAGGAAGACATTTTAGACTATCCAATAACCAGAGAGGAGATAAACTGCTCTGAAACATAACAAATCAGCTGGAGTAGATCATATTTTAGGTGAATACAGGAGGGAGTCACGTGACATTATTTCTCCTTATTTAGAGATACCACTTAATAGTATGTACGAAAAAGTTGTTTTTCCTGAACTGGTCTTTGGGGATTATCATTCCCCTGCATAAGAAAGGCGATTAATCTAACCCAGACAGCTATCAGTCTATCTTATGTAGGAGATGGGTTTTTTGGTCAGATACTTATGGCAAAATTCCTGAGTGTCAGTCAGGTTTCCGGAAGGTATATTCAACAATAAACAATTGGCCAATGTTTTCTTACACGTAAAGTTAAGTTTTATGTTGTTTTTATTGATTTTTCCTAAGGCATTCGACTCTATATGTACTCTTCAAAACAACGAAACTTGACATAGATGTAAAACCACTTTTTGCCAAATATCTAAAATAATTACATTAAATGAGAACCAAATAAGTCAAACAGAAAGATGATGTGTCTATAATTCGCGAAAACACATGCAAAGCACACAAACGTAGCGTTTGGGGATCAATTTTACAGCTTCATCTAAACGCAACCGCCTGTAAAAAACGTGCAGCACAGGATCCTGCATTTAGGCATGCAGGCCCCCCAGTTGCTGAATGGATATAAAAATCCACATCAACGGCTGTTCATACAGTCCTTATAACGGCAGTAGATGCGGTGACCGAATGCCAAGACTGAATGCAGCTCAACGGAACAACGCCATTGGGAGATTACAAGCTGGAGCAGCTCAGCAAGAAGTGGCCAGGCACTTTGGCGTATCCAGACAGACAACGCACTGTGGACCCGATACAACAACACCAACAGAGTTGACCAAGGTCAGGAAGACCAAGGGTGACAACCAAAGCACAAGATCGATACATCCGGCTGCGACACCTCCGAGACCGCACTACCACAGTCACGTCTACAACCACACAGATCCCAGGGATACGCAGAATATCAGATCAAACGGTACGCAACAGACTGAGGGAGGCTGGATTTTTTGCACGAAGACCTGTTCGACGTCATGACATTGTATTGACCCCACATCATCTGGCAGACCGTCTGCTTTGGTGCCAACAGAGGGTTAGATGGGCACGTGCAAGGTGGAGAAATGTACTGTTTACTGACGAGTGCCGTTTCCTACTCACACGTGCTGATGGGCGCGCACGTGTCTACAGACGTCGGGGTGAACGTTACGCCCCCAACTGTGTGCAGCAGGTTGTCACATTTGGCGGCGGGAGTGTCATGGTATGGGCCGGAATTCATCACGGTGGTAGGACGCCTATCGTTCATGTGGCAGGTGCATTGACAGGTGTGCGTTACAGAGACTTGATCCTACAGCCTTATGTTCTTCCTCACGTCAACGTTCATGGCTACCGCATATTGCACGTGTTTGTCAGGACTTCTTACAGCACAACAACATCCAGACATTACCTTTGCCAACCCGGTCACCAGATTTGTCCCTGATTGAGCATCTGTGGGACGAGTTGGATGGACGATTTCGCAGAAGGAATCCACCGCCCCAAACACTTCCGGCGCTTCTTGATGCACTTCAGCATGAATGGCAGCACATCTTACAACGTGTTATTGACAACTTGATTGCATCTATGGGTCGTCGGTGTCAAGCGGTAATTGATGCACGTGGTGGGCACAACCGATACTGACAATTTCTGTACCCCTGTGACACTAACTGTATCGTGTACGTGTGTCTGTCTAGGTGACACGATTAATGTTTTGAACATTGTGTACATTGATCTTCAAACAGTGTTTCAATTATGGTTTCTGTGTCCTATTTTGAAACAATCGCATTATATTACATTTTGAAAGTCAGTGTCAAGTTTCTTTTTTTTGAAGAGTATATATATTCAATGATATCGAGTTGTGGTCTCAGCATGGATAATTCACTAGCTCCAGTATTGTTCAACACTACCGTAAATTATGCAAAGACAAAGAAGTTGTAGAAATGTTATATTTTGGTCAATGTTACTAAATAATATCACGACTCCAGGAGCGAGTTCCGGTATTGGAGAGGGGACAGCTTTGCATTTTGCCAAACATGGAGCCAAACTCTCCATAACGGGACGAGATAAGACGAGACTGGAAGACGTCGCTAAAAGATGCTTGGAGTGCGGGATACCGGCTGATGACGTGAGTGTTGTAGTAGTGTACTTCCTGTTTTGTTCACGCCAAGTACGTTCAACTCACTAGGTGACTGATGATACATGTAACAAATGAAATACGACGTGTTTAGAGCTTTTCTATTTGATTTTTGTATCACACTATCAAGCCAAGACAGGGACCAAGGTAAGACCAAGCCAAGACCAAGCCAAGGCCAAGCCAAGACCAGACAAGGCGAAGACACGACCAAGCCATGACCAAGCAAATACCAAGCCAAGACCAAGCCAAGACCAAGCCAACACCAAGCCAACACCAAGCCAACACCAAGACAGGGACCACGATAAGACCAAGCAAAGACCTTGCCAAGACCAAGCCAAGACCAAACAAAGACAAGACTAAGACAAGACCAAGACAAGACAGGGACCAAGGTAAGACCAAGCCAAGACCAAGCAAAGACCAAGCCAAGACCAAGCCAAGACCAAGCCAAGACCAAGACAGGGACCAAGCCAAGACCAAGCCAAGACCAAGACAGGGACCAAGCCAAGACCAAGCCAAGACCAAGCCAAGACCAAGCCAAGACCAAACAAAGACAAGACTAAGACAAGACCAAACCAAGACAGGGACCAAGGTAAGACCAAGCCAAGACCAAGCCAAGACCAAACCAGGACCAAGCAAAGACCAGACAAGGCGAAGACACGACCAAGCCATGACCAAGCAAATACCAAGCCAAGACCAAGCCAAGACCAAGCCAAGACCAAGCCAAGACCAAGACAGGGACCACGATAAGACCAAGCAAAGACCAAGCCAAGACCAACCAAAGACCAAGCAAAGACAAGACTAAGACAAGACCAAGCCAAGACAGGGACCAAGGTAAGACCAAGCCAAGACCAAGCAAAGACCAAGCCAAGACCAAGTCAAAACCAAACCAAGACCAAGCAAAGACCAAGCCAAGACCAAGCCATGGCCAAGCCAAGACCAAGACAGGGACCACGATAAGACCAAGCAAAGACCAAGCTAAGGTCAAGCAAAGACCAAGTCAAGACAAGACTAAGACAAGACCAAGCCAAGACAGGGACCAAGGTAAGACCAAGCCATGACCAAGCAAATATCAAGCCAACACCAAGCCAACACCAAGCCAACACCAAGACAGGGACCACGATAACACCAAGCAAAGACCAAGCCAAGACCAACCAAAGACCAAGCAAAGACAATACTAAGACAAGACCAAGCCAAGACCAAGTCAAGACCAAGCCAAGACCAAGCCAAGACCAAGACAGGGAGCACGATAAGACCAAGCAAAGACCAAGGCAAGACCAACCAAAGACCAAGTCAAGACAAGACTAATACAAGACCAAACCAAGACAGGGACCAAGGTAAGACCAAGCCAAGACCAAGCCAGGACCAAGCAAAGACCAAGCCAAGACCAAGACAGGGAGCACGATAAGACCAAGCAAAGACCAAGGTAAGACCAAGTCAAGACAAGACTAATACAAGACCAAGCCAGGACCAAGCAAAGACCAAGCCAAGACCAAGACAGGGACCAAGGTAAGACCAAGCCAAGACCAAGCCAAGACCAAACCAGGACCAAGCAAAGACCAGACAAGGCGAAGACACGACCAAGCCATGACCAAGCAAATACCAAGCCAAGACCAAGCCAAGACCAAGCCAAGACCAAGCAAAGACCAAGCCAAGTCCAAGCAAAGAATTGGAGGACCAGTCTACAGGAAACAATGCAGAAGCAGCGTGATCATTAAGCGTAGACATGGCATAGCATTATCATTCAAACAAAGTATCATCTTTTAGATAGTTAGTACCAATTATTTGTATAACGTATGTCATCACAAAAGGAATTCATGCAAGGAACCACTCCTACGCTTTCAGAGGAAAACCTGTTTACTGAGCCGGAGTAGAACTTTTCAGGTGATAACACGATATATGAATATTTCCCTGTCTGTTTGATTTTCAGATTCTGGCCCTTTCCGGTGACCTCACTGACGCGGCCTTCAGAAAGGCAACCATTGAAAAGACAGTCGCCAAGTTTACCAGGCTCGATGTACTGGTATGTGTGCGAGTGTCAACCGTAGGCCGCCGTTTCTAACCTGAATTTGAACAATATTATCAAAAATCCGATATACATATATGTTTTCCTTCTTCCCTGATGTGTTTCGAATGCATAAAAAAACAAACATTTGGAAATATTTATATCATTTTTGGAACAAAGTTCAATTTGTTTCCATAACTTTTTTTTGTTTGCTTGACTGATGTTATTTGTTATTTACGTGTTATTATGATATGTAATATAATGGAGACTGCTCCATCTTGGGTCCACCGTGATAATTGTTGTAAAATATTGTGTTGACTATGACGTAAAACGACATTCACTCATTCACTGGCTGAGAGATTAACACCTTAATCAAGGGATCCTTGTTGTTCTGTGGCTAGACATGTATAACCAGATATGCATGTTGTTCATCCAGATGTCTGACCTAACCTCCTCGTGCTGCAGGTGAACAACGCGGGTTTGGCGTTCCCACCGGGGTGCATGGAGCTGTCGGAATCCAAGTACGACATGGAGATGAACCTAAACATGAAGGTGCCCTTCCTACTGTGCCAGCTGGCAGTCCCCCATCTGGAGAAGACGCATGGTGGGTACATCTTGGGAAGGCACAGGGTGGGCACATCGGATTTAGACGTGGATGGGTACAGTTGGTACATCTGAGGGAGACGTGGGTGGGTACATCTGAGGGAGACGTGGGTTGGTACATCTGGGGAGACATGGGTGCGTACATCTGAGGGAGACGTGGGTGGGTACATCTGAGGGAGACAAGGGTGGGTACATCTGAGGGAGACGTTGGTGGGTACATCTGGGGAGACGTGGGTGCGTACATCTTGGGGAGACGTTGATGGGTACATCTGAGGGAGACGCGGGTGGGTACATCTGAGGGAGACGTGGGTGGGTACATCAGAAGGCGACGTGGATGGGTTCATCTGAAGGCGACGTGGGTGGGTACATCTGGGGAGACGTGGGTGGGTACATCTGGGGGAGACGTGGGTTGGTACATCTGAGGGAGACGTGGGTGGGTACATCTGAGGGAGACGTGGGTGGGTACATCTGGGGAGACGTGGATGGGTACATCTGGGGAGACGTATGGTGTATATCTTGGTGGGTACATCTTGGTCAGGTACAGGGTGGGAACATCTTTGTGAGACGCAGAGTGAAAACATCTGGGGGAGACGCAGGGTGGAAACATCTTGGGGATATTTAGGCCGAGCACGTCGGGGGACACTGGTGGGTACATCTGTGGTAGACGCAGGGTGGGTTCATCAAAGGGGGGACTGGTGGGTACATCTGGGGTAGACGCCGGGTGGGTTCATCAAAGGGGGACACTGGTAGGTACATCTGGGAAAGACGCATGATGGGTACTTTTAGATAGACGCAGGTTGGGTACATTTGCTACAGATGCCATTGCTGTCGGAATGTATGCTATTTCCACTCGAAAATAGGATTACTTATTTACAAAATAACGTCCTCACTTCCGAAAGTGATTGAGTCAATATAATTTTATACGAATTCGAGCAATGTTGTATTGGGGGAAATGTACACAAGTCTGTGTCGTAGTGGGCAAAGCCGTAATCACTAGGCTACTCCGACCGCCTCCGTGGTCTAGTGGTAGAGCATCCGCCCGGAGAGCGTACGGTCAGGGGTTCGAGCCCCGGCCGCGTCATACCAAAACACGTTAATAGATGGTACTTGTTGTTACCCTGTCTTACGCTCGGCATTAAGGGGCTAAAACAAGGACTGGTGAACTCGGAGTTAGTATACTGTGTCTGAGTTGGGTATTCATGTTAAGCTGCGGCATGGTATCTCAGTGTGCTAGCACTATAATTCGGCATCAGTCCGGACTAGTACAAGCAGCCACACACACACGTGCATTCACGTCCGCTATATAAGTGCAATAATCTTGGACGCGACGTTAAACCCCATTTCACCTCACCTCACCTGAGTCACCTCACTTGGCTACTCCACGGCCACGTGACCTGAAGCATCTTTAAACCTGAGAAACATCGGTGTCGGATGATTCAACTGCCATTCTGTCGAATCCTCCAGTGGCCTCAGATAGAAGTAGTAATTTCTTTGGATAGACTTTAACTTGCTGTTTCCTTTTGTTGACGTATTACAGCGTGTTTTCAGCGAAAACTGTCTCGGGGAAGTAGTATACTCACTCTAAACCGGTTTCCTTTTTACAGGGAACATCGTAAACGTTTCCAGTGTTTACGGAGTCCGTCCGGTAAGTTCAACTTGGTGTGTGGTATGCAGGGTGTTATATGGAAATGTTACGTATTGTAATGGGCGAAGAATATCTTCATTTGCTAAGAATTCATGATTTTGTTTTGTTTTTGCAAATGGATAACGGTGTGTCTACAAGTATCATGACCCATAAATCAACTCATTTTAACTTAATTCAACCAATTTACAGCGTTACTTAAAATATATCGATCATAAGCGAAAACTGTTTGGCACACGAGCGAGAATATTCTCCTTTGCTCAAAACTCATGTTTTTGTTTTGCAAATACATGAAGATATGTCTACAAGTACCATTACGCATACGTGAATTCATTTTAAATGTATTCAACTAGTTTAAAGCATTATTCAAATATCTCGCCCATATTCGAGCAATGTTTCCTTTTGCCGAACACTCATATGTTTTGTTTTGCAAATAAACAAATGTGTGTCTACGAGCACCATGACACATCTTAAATTAACTTAATTTAGTTGTGGCTTTATTTCAACATTTGGTTCATTAAAACAAATGTGCAACTAAATCATGACCTATAATCAAAATAATATAATATACATATTAATATTATTATGTACAGATTGGAAATGAAAAACGCAGCAAAGAGGGTCTGGGTGATCCTGGCCCAGTCAGGCTGTTTAGGCCCATCATCAGCTCAGGGCCCTTGCCCCCTCTACATGCAACCCGGACTTTTAGCTTTATTTAATTAAATGAATATAGTCATATTAATGTTTCAAGATATAATCTAAAAGTTTCGTTTATTAATTGAACATAAATAGTTCTATAACTGCGTGATCCTACATGTTATATATAATAGGTCATGACGTGAATGTAAAATTTGCGTCTTAGCAATAGTTAGATGTAAAATCCTTGCAGTGTGTTAGACTATGTAGGGAAGTTAAACAAGAGGTTATATCAATAATGCCCAGCCAAAAGACTTTTGAGATTCGTTAGAACATGAATAATAATCCTAAATTTCGTCTGTCATACAGACCCTGAAACAAATATATCCCATACAGCCAATGAAAGTCTGTACTATATAGATCGACTCTGAGTTAACCTAATTCGAAGCAATATTAAAACATTTGGTCCAAGGGCCAGAAAGTTTTCGTTTGCAGAAAAATCATTTCTTGGTTTTGAACAAACACAAATATGTAACTACAATTTTCAGCAGTGAAAATTCAACTTTTCAAATTTGAATATAACTGGAATGTAATAATATATTTAAAAGACACATTTAATAAAAAACATAAATAATTATACTACCGTGTTATCCTATAGGTGATAAAGTCTGCGAACGTGACCTCACCTACCGTTGTTTATATAACTAATCAAGCTTAGAATAAATATTTTGACAAACTAAACGAATGAAATGGAATATCTAATAAATGACCGTGATTCGATGGAAGAACTTTACACTATGGAATGTCTAGCATACCATTGCCATGTCTAGGATTCGGAATCAGTCGCACAGCACGTAACTGTCGCTCAAAATGCCCTGTGATGACCTTTTCGATGTTGCTGAATTCACCGAAGCGTGCAACAAAGATCTCATTTTAAAGAATTTTCTATAGTTTTTTCACATAGTTTTACCTTTGTGCCTTTATTGTGTTTATTGAGTACCATTCAACACTGACAAATACCAAAACTTAGCAGATAGTTATCAGCTCTTATTAAAATTATATTATTCTTGATATCACAATGTTGATGCTTTCATAATTTATATACTTAACACTTGCAAAACAATTACTCGCCGTGGTCTTGTGAACATGGAAGTAAACATCTATAAGGGACGTAACTCTCTGGGATTAAGATCGGTTGTTTACGTAAGCAGTACCGGAGGTGGTCGATTCTTTTCACTCACCGGGCATAATACGGTTTCACATGGCTGCATAATATTGGACTGCGACGAGCTCTCGCTGCCACACGCTGGCGATGCGCAGACCTCGTGTCCCCTATATGGAGCACCTAAAGGGTTCACCCGCTTTCTTCATATTCTACCTGATTAAGTTTGCTTTTTGCGGGTTATGGAATTTTCATTATGCAAAATTCACAGTGCAAAATGGTGTGGTAAAGTCCTTAAGGATCAACGTGCATTCCCAGGATTCGAAAAAAGAAATAATTAAAGGGAAACAACTCCAATTTTGACGTTATTGAAATATTGATCAGCTTTTTCCTTTTGGACTATAATGTAGAGGGGTTTGACTTGTGTTGATGCCATTCTCGCTGCACGAAGCAAAAGATGACACCCATCGGAGGATCAGGGAATGAGAAACTGTATATCATAACAAAGGATATACAATGTAGAACCACAGCCAAACTAACATATGTTTTTGCTGTTGATTAGTGTATACACGATTTGATGGAGAGACCTCCGTTGTTTGAGATATAAAATTGTAAACACTGAAAAAATCATCTGACTGATCATCACATGGGTGTGGACCAAAACACATGGAGAGTGAAAATTGGTACAGTGTGTCGTTTGGACACCACAGGTGAAGTCCCCTTTAGCAGCTTCATGTGTATCGTTGTGCATTGCCAGTTTTCGTGGTGGCGCTTTTGACAGTCACCAGGTGTGGGTGTGTGGAAACAAAACCCGGCCAAGTACAGACGCCAACTGCAAGCGAGCTCGATGACATAATAAAGCCTTGCAACACGAAGCATAAAATCTCAAAGAGAAAGTTATAGCACTTACAGAGACCACTAAAAGAAACGATCTGACAAGAAAACAAGACGTCTCAGAAAACAGATCACGAAGAGACTATCTAGTGCTTTATGGTATCCCGAGAAGCAGAAGAGGGAGACGTGAGACGACTGTGAGAAGACGGTACAAGAGGGAGACGTGGGACGACTGTGAGAAGACGGCACAAGAGGGAGACGTAAGGCGACTGTGAGAAGACGGTACAAGAGGGAGACGTGGGACGACTTTGAGAAGACGGTACAAGAGGGCGACTGTGAGAAGACGGTACAAGAGGGAGACGTGGGACGACTGTGAGAAGAAAGGTACAAGAGGGCGACTGTGAGAAGACGGTACAAGAGGGAGACGTGAGACGACTGTGAGAAGACGGTACAAGAGGGAGACGTGAGACGACTGTGAGAAGACGGTACAAGAGGGAGACGTGAGACGACTGTGAGAAGACGGTACAAGAGGGAGACGTGGGACGACTGTGAGAAGACGGTACAAGAGGGAGACGTGAGAAGACGGTACAAGAGGGAGACGTGAGACGACTGTGAGAAGACGGTACAAGAGGAAGACGTGGGACGACTTTGAGAAGACGGTACAAGAGGGAGACGTTGGACGACTTTGAGAAGACGGTACAAGAGGGAGACGTGAGACGACTGTGAGAAGACGGTACAAGAGGGAGACGTGAGACGACTGTGAGAAGACGGTACAAGAGGGAGACGTGAGAGGACTGTGAGAAGACGGTACAAGAGGAAGACGTGGGACGACTGTGAGAAGACGGTACAAGGGGGAGACGTGACACGACTGTGAGAAGACGGTACAAGAGGGAGACGTGAGACGACTGTGAGAATACGGTACAAGAGGGAGACGTGAGACGACTGTGAGAAGACGGTACAAGAGGGAGACGTGGGACGACTGTGAGAAGACGGTACAAGAGGGAGACGTGAGACGACTGTGAGAAGACGGTACAAGGGGGAGACGTAAGACGACTGTGAGAAGACGGTACAAGAGAGAGACGTGAGACGACTTTGAGAAGACGGTACAAGAGGAAGACGTTGGACGACTTTGAGAAGACGGTACAAGAGGGAGACGTGAGAAGACGGTACAAGAGGGAGACGTGAGACGACTGTGAGAAGACGGTACAAGAGGGAGACGTGAGACGACTTTGAGAAGACGGTAAAAGAGGGAGACGTGAGACGACTTTGAGAAGACGGTACAAGAGGAAGACGTGAGACGACTGTGAGAAGACGGTACAAGAGGAAGACGTGGGACGATTGTGAGAAGACGGTACAAGGGGGAGACGTGAGACGACTGTGAGAAGACGGTACAAGGGGGAGAGGTGAGACGACTGTGAGAAGACGGTACAAGAGGGAGACGTGAGACGACTGTGAAAAGACGGTACAAGAGGGAGACGTAAGAAGACGGTACAAGAGGAAGACGTGGGACGATTGTGAGAAGACGGTACAAGGGGGAGAGGTGAGACGACTGTGAGAAGACGGTACAAGAGGAAGACTTGGGACGACTGTGAGAATACGGTACAAGAGGAAGACTTGGGACGACTGTGAGAAGACGGTACAAGAGAGAGACGTGAGAAGACGGTACAAGAGGAAGACGTGGGACGACTTTGAGAAGACGGTACAAGAGGAAGACGTGGGACGACTTTGAGAAGACGGTACAAGAGGAAGACTTGGGACGACTGTGAGAATACGGTACAAGAGGAAGACTTGGGACGACTGTGAGAAGACGGTACAAGAGAGAGACGTGAGAAGACGGTACAAGAGGAAGACGTGGGACGACTTTGAGAAGACGGTACAAGAGGAAGACTTGGGACGACTGTGAGAAGACGGTACAAGAGGAAGACTTGGGACGACTGTGAGAAGACGGTACAAGAGAGAGACGTGAGAAGACGGTACAAGAGGGAGGTGCTCGAAGGTATTGACCATCCAGTGTCGTAAAGAGACAGAGCCCAGATTGCAGATTGCCCACGTTCCAGTCTATCAGCTCCGCTTGCTCCTCACAGCGTTACTCCGACGATCTCTATCGTCTCTTCCAATATCATGACCAATGTTTTATTCCAATAGGATGATGCTCTCTACCCCAACAGAAGGCTTCTACATTTTCGATATAGAGTGAGTGAAGTAGTAAGACCAGCCTATTTTATTTCTGTATCTTGAAAACAGATAAAAACGACTAATTTCGAACATAACCAATAAAGGCCGCGCGACTGTAATCTTGTACTTACTTAATTCAGTGTGTCGTTTCTGAGCGCATCTGCAGTCAAATCGAAGGTGGTAATGAAAAGTAGCCGAACTGATGTAGAAAACTGATGAAACAAAAAATGCTTCATATAGACTGGGGATGTCTTATGTGTTCTAGGCGCCGATTGGCGGGATATACTGTGTCAGCAAGGCCGCCATGGATATGTTCACGCAGTGCCTGGCTTTAGGTGAGAGTCTGGATCGTTTCAATGTGGGGTCGCTGTTTGGGTGAGGTGACGGTTTCGGTCGGGGTGACTGTTAGGATTGGATGATTGTTTGAATGTGGTTTCTGTTTCGTTGGGGTGACTGTTTCAGGGGGTTGACTGTTTGGATGGGGTGGGTTTCTGGATGGGCGACTGGGCGAGGGGGGAGGGCGTTGCCTGTTTGATTGGAGAGACTGTTTGGGATGGGGTAAGTCTGTGACTATTTTGGATGACTGTTGCGTTGGGCGAGATAACACTTCGGTTTGACTGTTTGAGTTGGGTGGGGTAACTTGGTAGGGTGATTGTGCATGGGCGACTGTTCAGGTTGGCTTATTGTGGGTGGGGTTTCTGTTGACGGTGGATGGGGTTTTATTTGTATGGGGTGGGATGACTGGGTGGTATGGGGGTGTCTGTTGAAGGTGGCGTGACTGTTTTGGGTTTGGTGGCGTGACGGTTTTGGGTGGGGTGGGGTTGGGTTGGGTGGTTGACTCTGTGGATGGAGTAGGGTGAGTGTGTGGGCGGGTGTTTATTCTGGGTGGATTGAGTGGTAGTTTACCCAGCCTCTCTCGGGTTCTTTGGTGTTTCTATAGATTTCTACATGCACTCTTTCTGGTCTTCAATTTGTTTGTCTCCGCCATGGACGTCCTTGACCTTCATGATACGTTAAGCATGTTATAAGCACCTTGACCTTCTTCTGGTAGGTGTAAGCTGGTCGATAGAAGAACACCCCTACCTAGCATGAAGAAGAATGTTGCCAGGGTTTGTGCACCAGTTCTCATGGTATATTATTTTAAGTGTCCATCAACTATTTATGTGGGGTTCAGATCAAAGTGTTTATTGGTGTGTTTATCAGAACCTGACATTTGTTTATACGGTTGTCTTTCCTTCTGCAGAGCTCGCGCCCAAGAAAGTTCGAGTGAACTCTGTAAAGTAAGAATTTCCTTTCGTAAAGACACGTTACGTGTGACATTGATTTATGTAATAAATTATAAGTGTTATCTGTGGATATCCTTACAATACAACCTATGTGTAGGCAGAAAGACATGCACACGCACACGCAAGGGCCCACACTGGGAAATAAGCCCATTTTCGGTTATCGCTAGTGACGAGTCACATTTTGGGCGACGTATGTAAATAGAGTAAGCATCTACTGCTAGATTGATATATACTCGAAAAAAGCTGGTGTTCTAAATTTCTTTTGAGTAGTATACACCATATAATTTCTGGTTGCAAATTTTCTAGGACTTTCAATTTGGCCCGAGCCCACTCTCCCTAAAACGCTGATATTTCGAACACAACGAGAAATCTACTACGAAGGATTGCTATTTACAATCACATCACCCTTGATTCATACGGAGGCACTGGTGGCCCAGTCGTCTAAGGCGCCGCAATTCGCTGTGCAGAGTTGCGTCCCTTGGGCACGCCAGGAACCTATGATTGTGGGTTCGTAACCTGGGTCGGCCCGATTATGTTTCTAGGTTTGTCAGCACCAAACCCGTGCTCGTGGGTTTCTCCGAAGTGATAACGTCTGAGACTTGCATCACTTCGTGCTTTCCTCCTACATTAAGCAGAAACGCCGTGATATAACTGGAACACTATTAGAAGCGGCGTTACATCCAACTCACTCATTCATTCATACATCAGATTACAATAGTAAACTTTGGCAATGTGTACCCGGTATCATACGCCAGACAAGAATCTCAGCTCAATACACCACTTTTTTCAGCCCCGGCGTTGTGGACACTCCACTCTTCACTCGGGAGGACTCATTCTTTCACAACAAAGACGAGGAGTACGGCAAGGTCAGCGTCTACGGCCTTACTTTCTCCACAATATTGATGCTGGCAAGATACATCTCAACTGTCGTAGTGTGTGATGCGTCGAAATAATGTGTCACCTATTCCGTCAATAGATCAAATTTATATTTGTTGATATCAAATATTCTGGGTCGTCTGGGGAAGGAATTCTCTTTAATGTTCACAATAACTAAATCACCAGGGCCCCCTTTCACATATTGATCATAAACTACGACTGTTGTGGTGTAGAGGATAGAGCGTCGGCCAATGATCGTCTGCTGTGTCATACCACAAAACGTTAAAATATGGTACTTGTTGTTTCCTGCCTGGCGCTCGGCATTAAGGGGATAAAATAAGGACAGGTCGACTCGAGTGAGTAAGTGGTTTAGTTTTAAGTTTCTTTTTGAAACAGGGTACAGGAAGGGGACGACCTTTCGCCAACTTTGATCGACCAATGAAATGATTAACTTTCAGGAATTCGACATTAGACAATCAGAAAGCTGCTTTCTCAAGCTTAACGGTACTTTTTCAATATGGCGACTTCCATTCCAGGCTACGCTTTGAAAAATATTTTGATAAGGTTCTTGATTCAAAATTTGAAAACTAAACAAAAGAAAAGTCTGGAATGTCAAAACCATGACCTGAGACTGTATGGCAGTACTTTATGTAGCGGTGATTTTAATGAGATTGGCCCCTGTGGTACTATTGTCCTGAAAGGTCATTGTTATATATTTCCAGTTCTTGAAGGAACAAGCAGTTGCCCACCCCCTTGGCAGAGTGGGCCAACCCCAGGATGTGGCTGAGTCCATTGCTTTTCTTGCCTCAGACGCTGCGAGCTTTGTGACGGACAGCTCATTTTTTTCATTGATGGGGGTCGACACTGTGTCTAGCACAGTACTTTTAAGTGAATGCAATTGGGAGGTAATGTTGAACTTTTCTCACTATTTACTTAAAACATAATTTAACTGTAGAGACGTAGGTGATTTTAAAACAATCCACCGATTTTTTTCGTAAAATGTAATTGATTTATTTATGGCCCTATTCAGTTGTATGTGACCATCACGCCGAAAGCGCGTGCCAGATCATGGCAATACGCTCTAAATAAATCAGGTTAAAATCTAAATATATACAATATATATAAGTTAAGAAGACTATGGTTAATTAGTCATGGCTGATTGTTTTGCAAAAAAAACAATCTTATAATTGTGAGTGTTCTATAACTAGTTTTCGGTAGTATATGACGTTACAGTGTGTCATAAGGTTGTCCGTAAATGTTCTTTTTGACATTTGATGTATGTTTAACTTGAATTGTGTTTCTTGTCTTGTGCAAATCTACAAATATATGTACTTACATATAGTAATTTGATAAACACCGCTGTGAGTGAGTGAGTGAGTGAGAATAGTTTCACGTCGCTTTTAACAATAATCCAGTAATATCACGGGGAACACCAGAAATGGGCTTCACACATTGTACCCATGTGGGGAATCGAACTGGGTCTTCGGCTTGACGACCGAACGCTTTAACCACTAGGCTACCCCACTGCCCCCATCGCTGTGGCGTTACCACAGTTGATATGTGTACTTGTGTTAACTACACATATTGAGTGACATAATTAGTGTAACCACATAGTTAAGGTTGATAACAATATGAAATGCATAACTATGATTATCTATAACATATTTTAATATATCAATATAATATGTTATGTAAACTCACGGGCAAAAAAACGCTGGCTTCTAATATTCGCATCTAATAAAGACATATGAAAAATTATGTCAACAGATATCATTTTATTTTACAGAAACAACAATAGACATCAGGTCTACGAACTCTGACAGCAACGTGATGATATGTTCAGGAATTATGAGCATTTTTGGAAGAGGTGTATGAATGTCCATAATTCGACCATGTTCTTTTTCTTGTTGTCAAACAATAACACACCTGAAAATTACAATTAATCGTCAATATCGAGCGTGTCCACCTCTAGCACGTATGCACTCCCTGACACGACGTCGTACTGATGTTACCAGTCTCCTCACAATAGCTGGAGTGATGAGACGCCACTCTTCTTGCAGTGCCTGCGTCAAGGTCTGTCTGTCATGTGGGGGATGCTGACGTTGCCGAATACGTCTCCCAAGATGGTCCCAGAGGTGTTCTATTGGATTCATGTCAGGGGATCGGGCTGGCCACGGGAGAACTTGTATGTTGTTTGCATTCAAAAAGTCTCTTGTAACACGTGCAGAATGTGGAGTGGCGTTATCCTGTTGCAACAGCGTTCTGGGATTATTCTGCAGGAATGGAAGAACGGTTGGTGTAAGGACCTGGTTGATATAGCCGTTAGCATTGAGGTTACCATTTATAACCACCAGGTCGGTCTTGGTGTCACCGCAAATACCGCCCCAGATCATCACACTGCCAACGCCATGGGGGTGCACTTCCTAAACGAAGCAACGTGACGTATGTTCACCTTTACGCCGGTAAACTCGCAATCGGCCGTCAGCACTGAAAACCTGGAACCTACTCTCATCGGTAAACAGCACTCTGTCCCAATATCGTCTTTGCCAGCGTTGCACTGTACGAGCCCACCTCAATCTGTTGAGTCTATGTTGTCGGGTCAAGGTCATTCCCCTCAAAGGTCGATAAGCTCTCAAACCAAAATGGCGGAGACGTCGGGCTACAGTCCTTCTGCTAACGGTGTGTTGGAAAGCATTTTGTGCTGATGACGTCACAGTGAGGAATCTGTTACGTAGGTGCAACATACGCGAATAGCGGTCTTCGTTGGGCGTGGTTACTCGTGGTCTGCCACTTCGTGATTTGTCTGATGTCCGGCCAGTATCTCTAAAACGTTTCACCAGTCTCTCGATGGTGGTTTTGTGACAGTTCATGATTTTTGCAACTCTGGTCTGAGTTTCACCCATCTGCAACATTTCTATTGCTCTCTCTCGCTGCTCTTTCTATTGCTCTCTCTCGCTGCTCAGACGTCAAACGTGGCATTCTTGTAGGTGAAATCTAAACGATTCAATGCTACAGAAGATTTCCGTGCACAATTTATATCTAAATCTAGCACGAAATTTTCATTATGCAATTTTTACAAAAAGAGGGAAAAAAACGTATTTCTAAAAAAATCGCGTGCTGCAGATTCGCCACGACCCCTAGGAAATAATTGGTGCGTTTGGGAGAATGTTTTTATATGATATCGAATCATGGTTTTAGGTTTTCATCAAAACTGTGTCAACGTTTATTAAACCAGCGTTTCTTTTGCCCGTGAGTTTATATCTTAAGTATAGGTTTGTCAAAATTATGTGTGTGTGTGTGTGTGTGTGTGTGTGTGTGTGTGTGTGTGTGTGTGTGTGTGTGTGTGTGTGTGTGTGTGTGTGTGTGTGTGTGTGTGTGCGTGTTTGTGTTAGTGTGTGTGTTTGCGTTTGTGTCCGACTCATTGTCTGTGTAAAAATGTATTAGATAACTACATAACTCACATCAGAACGCACAATTGTTAACATACAGTTTAAATGGATAGAGAATTGCTACATAAATATGTATATTCCTGCCTGAGCCTATACTATATTTGGGGCGGTCGGGTAGCCAAGTGGTTAAAGCGTTCGCTCGTCACGCCGAAGACCCGGGTTCGATTCCCGACATGGGTACAATGTGTGAAGCCCATTTCTGGTGTCCCCCGCCATGATATTGCTGGAATATTGCTAAAAGCGGCGTAAAGCCAAAAATCACTCACTCACTCACTATACTATAATTAGATATCTAGTCTCTCCTGGCGGGAAAATTAAACTATACAATTTACAAGCACTTTAGCATTAAATTTAATTCCCGAAGACAGTTTGATCGAAAGTCATTATAAGAAACGAGTTGTTTTTAAAAAATATTTACGACGCATTTCATTTCTGTTGTCCAAGGAATGGGGTTACGGGTTAATGATGCTCTCGAAAGTCGTATATGTGACTTAAGGTAGAGACATATATCAAATTCATCTGTATTTTGTAAGGGAAACATAACTGTGCACATGTAAACTTTTGTTTGAATAATGTGCATGCAACTTAATGAACATAATTGTGATCCCGAAATCGGACGAGCACATATTCGGCTTCAATTCCAAATCTAATGACCGAAAAAAATAATTCTGTACAAACAGAATACAAACTGGCTAATAAAACTGACAATTATTTGTCAATGTATGATCTCCTTTTTATCAGTTTTAAGATTGATGGAGGAATGAGGGGAGGATACTATGAACAAAATGAAAATATGAACAGTGACTATCTGTATCCTGTGAATCTTGCTTATTTATTACACTACAAGAAAATATACAAGCTAAACGAGAAAACATTACGTGTGTATTTTGTTACATATTTATCTACTACAAGATAAAGATACTACTAAAAAAACAAATCTAATCATAAGAGGCAAAATAGCGGTGAGAATTACAGGAATGGATCACTAAATGTCAGCAAAAACCGTTTTAATGTACGGCATTATGGGAAATATCGCTTTCTCGCTCTATCACTTTCTCGCTCTATCGCTTTCTCGCTCTATCGCTTTCTCGCTTTATCGCTCTATCGCTTTCTCGCTCTATCGTTTTATCGCTTTATCTCTATCGCTCTTAATGCTTTCTCGCTCTCGGTTGCTTATCGCTTTATTTTGCTAGTATCGCTGTAAACCTTTTATCGCTTTATCGCTTTAAATCAAACATCTTTATCGCTTTATCGCTTTATCGACTTTATCGCTTTATCGCTCTATCTTTATCGCTTTATCGCTTTATCGCTTTGAAAGCTCTATCGCTTTCGACTCTATCGCTTTTCGCCCTTTATCGCTTTCTCAATTTATGGCTTTCTCGCTCTATCGCTTTCTCGCTTTATCGCTCTATCGCTTTCTTGCTTTCTTCTCGCTCTATCGCTTTCTCGCTCTACGCTTTATCGCTTTATCGCTTTATCGCTTTATCGCTCTATCACTTTATCGCTTTCTCGCTCTATCACTTTATCGCTCTACGCTTTATCGCTTTCTCGCTCTATCACTTTATCGCTCTATCGCTTTATCGCTCTATTGCTTTCTCGCTCTATCGCTTTCTCGCTCTATCGCTTTCTCGCTTTATCGCTCTCTCGCTCTGTCGCTTCCACTAATGGCTAACCATAGTCATTTGAAGTAATCGGTTGTTCTTTAACTTCTTTTGAATAGTATGTACTGTAAACCTTGAAATTATCGTTAGAGTTAATTATAAATGCAAACAAATTAGCGTAGACTTAATTACCGCATTTGACGTAATAAGCGCCCAGGGCGCTCTCAAAATTAGAATATTATTTTGGTGAAAAGAAAGTTGAGTTGAAAGATGAAATGTTTATGTACGACAGATATATTTTTCCCGAATTTAATTGCCCATAATTAAGTGTGCATATAACGAGTGCTTATCATACGCGAATAAATAAGTCTTGTGTACATTAATCAATCGGAAGGGGTGCTAATTGGGATTGTTCTCTTACCAATATATTAGCAAACATTGCCGTGGGCGCTTATTACGTCGACTACGTTAATTATACTTTGCATTTATGTCTCAGAAATGACTGTTGATGAGACGGCCTCACTGAACACTTTGAATAGCGGAAATACCAACTTGAATATAAAACCAATCAACTATCTATCTTCCACATTGCGGTTACTGAGAACAATATGTCAAACAAACACTAGAAATTACATAATGGACATCCGGTAGTATTACCATTGCTTGGGTGAGGACTCCCCCTTTGATGACATCTACTCCGCAAACAGAATAAGCATTGATATAAGCGTTGTTTTTAGGAAAACATCATTGCTTTTTAGGAAGTACGTACTACTCAGCGCTATTGAGCGGTTTTATTTGCTATTTGTTTTGATAACTTGGCCTGGGGGTGGGGGGATCCAATAGCTAAATAGGGCCATAAATCAATCAAATTCTTTTTACGCAGAAATACGTGGATTGTTATAAGAGCACATATGTCTGTACTGTTCCTATCAAAACCGCCGAATCGCCCACACAAACAATCAACCCTAAGAAACGGAAACTGGACTCTTCCAACACCACACCCACATCATTTACCTTCCCTGCATCCATAGTCACATTCGCCCTTTACTTCTGTGCAGCCGGCCCCATAAACACCCAACTTAAGTCCTCACCGCCAACAAAGTAGGAATATGGTTTAAAAAGCAAAAAATCCATTTCGACAACATTAAAGAAGCTCATAAAGGATTCCAGATAATATTCCCAGATCAAGACTCCCAAAACGCAGCCAAAAAATTACTCAAATATTTCAATTCACAGTAACTCACCAAACCCCTAACTGGCAGCTCTACACTAGAGGAGTAATTAGGGTTAATCCTAGGGAAACTGAAGACGATCTACAAATGTACGTAAAAGAAGCTAACGACAACACAGACACGTTCCCCCAACCTAAAATCACCAGCACTAGAAGAATCACTTCAAAAAGAAACGGAAAAACCTCAAACACCCCAATCGTCATATTCAACTTCCAAAAATCAGCAAAATATCCAGAAGCCCCTAAATTCATCTCCTTTGGCGCAGCCACCAAACTAGAAGCTAAACCCTACATCAAACAGGTTAAACAATGCTCAAACTGCCTTCGGTACAATCACACAGCTAACGGATGCAAATTCGAAAAAACTAAATGTAGAAAATGCGCTCAAACGGACTGCCCAGGGACCTGCGCACCCTGGTGCATACACTGTAAAAACACAGAACACTCCTCACTCTCTAACAAATGCCCCCACAGACACACCCTTACACAACAGGCCAACAGACACATCAATATAGACACGGCCAAACACCAAACAAGAAAACAAACACAGCATCCAAAACAACCACTACTACCCACACCGCAACCAAACAATACCCCACATCTAGTCTCCGCAAGGGATGGCATCCTGCAAGGAGTACACCCAGCAACCATCACACCCATCCACCACACACACAACGCACAAACCACCACCACACACAACACAATCACAACATCCACTCCCGCACGCAAAACAAACCACGTCTCACTCGCCACTACCCACCCCAACACCATACATCCCTCAGCCACCAGGGCAACAACAACCATACCCAAGCAAGCACAACCCAAAAACCCAAACAGTAATCAAACCACGGACATACCCAGCACGCAAACGCAAACACAGCCAGACACTCAAACAACCCCCATGAAGAGCGAGGAAATAAACCAAGATAATACAGACAACTGCGATTTCACAACTGATGAGGACACAAATGAAATTACACGCTCAGCCCCTAAAAAAACACAAACGGAAACCTCAAACAATCCCAAATTCCAAACTAAATAACATAACCATCTTACTTGCTTACATGCTTAGGGAAATCAACCCTAACGCCAGCACTAAAGCCCTACACAAAGTAGCGTACAAACTTAGACTCACTAATCAAACCTACGAATCCTTGAATCTAGGCCTTAAAGAAGCAACCTCTAATTATAAAAAAAACACACAAAAAACCCAATCTCCAAACGCGAAAAACCCAAATAATGACAGGTCTAAATATATTCCAATGGAATGCTGACGGGCTTAACTCTCACAGCCACGAACTTAGAGCAAGATTTAAACTAAACCAAGGACCGCATATCGCATGTATCCAGGAAACTAAATTCTCAAAAAAAATCTAAATTTACCCTAGCCAACTATTACACAGTCAGAACAGATAGAGCCAAAACTAAAACCGTTAGAGCATCAGGAGGATTACTCATACTTATTAGAGAAGATATAAACTATGAGGAAATAAAAGTAAACACCCCAAACCTAGAAACAAACGGCATACAAATCACACTAAATAACCGAAAAATAAACATCATAAATATCTACCATTGGCGAGAACAAAAAATACAACAAGAGGACCTAAATGAACTAATACAAATAAGCAATAAATCAACAATATTCCTAGGAGACTTTAACGCCCACCACCCCTTCTGGGGTACAGGCGATAAACTAGATAACCACGGCAAACTAATCCCTGACTGGATAGAAACAAACGACCTCGTACTACTAAACAACAACCAACCAACCAGATATGACAAACAAAATAGAGATATGTCGGCTATCGACCTAACTATTTGCACAGCAGATCTCGCTCAAAGTACCCAATGGGAAGTTCACCACTCCCCACTAGGAAGTGACCATTTCCCAATAAACATAACCATAGGAAATACAAACGTCCCTACCTAAACAATAAACTCAGAACCTAAATTCAACTATAACCAGGCTAACTGGGATAAATTTCACGAGATCTGCAACCAAGCTAATCTAAATGAACTAGAAAATAGTGATCCAGAAATCTTCTGTAAAAACTTAACAGATTACATAATTAACGCAGCCAAAACTTCAATCCCTTTTAAAAAAAATAAACTAGGCAAACCCTCGGTACCATGGTGGAATGAGGAAATAGAACAAACCAGACGAAAACGTAAAACAGCCTTCAATAGAGCCAAACGCGACCATAGCCACATACCGGTAGCCCACGAACTAAACCACGAGGTGGAAAAAATAATTAAAATAGCCAAAACCAGAGATGGGAAAAAAATCTGCGAAGGACTAAATAACCGCACAGATGCCAGAACAGTCTGGCGAAAAATCCACGCCATTAGGGGCATAAAACGTCACAAAAAAACTCCCAACATAAACAACTCAACCAACCCTAACGAAAAGGCAAATAACCTAGCAAACCACTTCTCGGCCATAAGCAGCAACAATAACTTCAGCGATAAATTCCAACAAAAACTCAAAGCAGAAGCCAAACCTACCAAAGAACCAAATAATGATAACCTCGAAATAAACCAACCGTACTCAATGGAAGAACTCCTGTACGTACTCCAAAATAGGAAAAAGGGAACAGCCTCAGGACTAGACCTAACATCCTACCAAATAATAAAAAAAACTCCCCCTTAAATTACTCCAAACATTACTTAAACTATATAACCTAATCTATCAAAACGGACAAGTACCAACCCCCTGGAAACAGGCTTTAGTCATCCCAATCCCTAAACCTGATAAACCAACAAATCAGGCAAACTCCTATAGACCAATATCTCTAACCTCAAACCTATGCAAAGTAATGGAATCTATGGCCAAAAATAAGCTTCAACACTTCCTAACTCAAAATAACATCATAAATCCAGACCAAAGCGGTTTCACTCCTGGCCGCTCAACCTTAGATAATCTCGCCCGGCTAGAACAGGACATCAAAACAGGGCAACTCAACAAACAATACACAACAGGCATCTTTCTGGACTTCTCAAAAGCATTCGACATGGTTTGGCACAACGGGCTAATACAAAAACTATACAAAAAATAGGACTAAAAGGACAAATCATAGACTACATCCAGGACTTTCTAAACGAACGCAAAATAACAGTGGGTGTAGACCAGGCACTATCGGACCAGTGTGCCCTAGAAAATGGCACTCCCCAGGGCAGTATCCTCAGCCCCACACTCTTCAATATAATGATAAACGATCTCTTCGAGGGCCTATCCCCTAAAATAAACACATACAAATTCGCAGACGAAGGAGCCCTCTGGATCCGCACTAAAAGTATTCAAACATCCCAAAATCTACTCCAAAAATCCCTAAATAAAATACAGCAATGGGCTGACAAATGGGGCTTCTCCCTAAACTCCGAAAAAACTACAGGAATAGTATTTAAACACAAAAACATGAAACAGGCTACCCCTAATCTTCAGCTAAACAACAAACCAATCAAGTTCCAAAAACAAACTAAATTCCTAGGCCTAATTTTCGATGAACATCTCTCATGGGAGGCCCACGTCAAAAACCTAACCACTAAATGCAGCAAAGACTTAAACACACTAAGATGTCTCACTGGCTCCAACTGCTGTGCCTCTAAAGATACCCTCCTCTCACTGTATACCTCACTAATTAGATCTAAACTAGACTACGGCTGCGCCATTTACGATACTCTAAACCAAACCTTAACCAAAAAACTAGACACAATACAATATCAGGCTCTTAAATTAGTCACACGTACCCAAAATGGCACCTCTCTCACTTCACTCCAGGCCCTAACAGGAGAAATGCCACTAAACCTATGCAGACAACACCTAACCCTAAACTTCTGGGCCGCTTCCCAATCAAATCCCCTCATCCAAAACATAATAAGCCAAAACATCCATCCCCGAAATCACCCTCTATTTACACCAATATCCCAACGAATAATAAACTACCTAAACGAACACCAAATAAAGAACCAAAAACAAAACTGCAAACAATCAAATATATTCACCCCAAAACTCAAAATCCCCCAAATAGACACATCTCTAGCAAATTCAATAAATAAACAAACCGATCCAAACATAGCTAAATCCACTACACTAGCCTACATACACGAAAACTGGCCAAATTGGTGTCACATCTACACAGACGGATCTTCCGATCCGATCTCAAATCGCACAGGTTTCGGAGTCCACATCGCACAACCAACCAGAAATACGCAATCCTTTCGACTCCCAAACAATCAATCTATCTTTACAGCAGAGTTAATGGGCATTGCCTCAGCCCTCCATAACCAGCAAGCTAAAAAACAAAACAAAACCCTAATACTAACGGACTCACTAAGTGGACTGCAGGCCCTCCAAAATAAAAACACAAAAAACGCCCCAAATTCATAAACCAAATACTAAAAAGCGCAAACAACTTAACAGAGGCAGGTAAACAAATAGTATTCATCTGGATTCCGGCCCACGTAGGAATATACGGCAACGAAAACGCCGATCAAGCCGCTAAACAATCTCTCAAAATCCCTGAAGTAAGCTTAAAGCTACCCATATCCAAATCAGAGATCAAAAGTATCAACAAACGAAAAATCACCCAAAAATGGCATAACCTCTATCTAAAAACAAATACCCAAATCCAAAAAGTCCTAATAAAAACCTTAACCAAACCAAAAATCCTTCACCCATCCCAAAAAAAATCGATAGAATAATCACTAAACTCCAAACAGGACACACCAAACTAAATAGTCACCTCCAAAAAATTAAAAAGCACGCAACCGGAAAGTGCCCACACTGCAGTCACCTAGAAACCATAGAACACGCATTCATACACTGCACCCACTACCAAACCCACCGAACTATACTACAAACAGACCTAAATCTAAATAAATCTCTTACCCTAGAAGCAATCCTAAACCCACTAAATAATATAGAAAAATTCAAAGCCCTAGGCGTTTACTTAACTAAAACAGAACTAATAAATCGCATCTAATTATAAACAAACCTCTCATCACACCACATAAACCAATAAATACACCTTAACAAACTCCCTTAGTCCACCAACCACACACCCCTGGCATTTATTCCAAATCTCACAATTCCAAAATTTTCATATAAGCAACTACTAAACTCCCCCACTGGGTTGCAAATCCTTTCTTTCCCCTTTTCAAAGTTACACTAAATGGCCCGGCCGTGCCCGTGTGCGAAATACGCTTCAGTCAGAAAGCGCACGTAAAATCTCCAAGTGTAAGTAAGTAAGTAACTGTTAAATTATATTTAAGTTGATAGTGAGAAAATTTCAACATCCCGTCCATATGTATAATTTGAAATGCGATTTGGAAAAATCTCAGCTCTCTTTTGTATGATTTAAACCCACAAGAGCCGACACACACACACACACACACACACACACACACACACACACACACACACACACACACACACACACACACACACACACACACACACACACACACACACACACACACACACACACACACACTGAGGACAATTCATGAATGTTGTTTTACGTATATACTTTTTATCGTATAGAAACACATGACGCATGCGACCCATATCGTGGCCAAGAGGGAATATTGCTATACCGTGAGAAAGCGATAGAGCGATAAAGCGATAAAGCGAGAAGGCGATAAAGCGATAAAGCGATGTCCCCTCTCGGCTACCATAGGTACGTGGTACGTAGCATCTCTTCACGGTGTTACAGTTACCGTGACTCCTTTTACATCGTTGTAACTGCTTGCTGGCATTCGCGTCAGGAAGGCGAAATATTTGAATAATTACAACCTCTACCTCCATATCAGCATTCATATCGGTCGGTGACCCCTGTTTACCCACATTGAATATTTACAAACATAGTGTGGCGCGATCATGTCCCGGCGAGTGTTCCGTACTTTGACACAGTTATTCACCAGCCAGATCATTGTGACGGCAGGACCCTGATGGCGAACTTTGCAGGCCGAGTTGTACTTATTACAGGTAAATATGACAAAGTATTTCCCCTGCACAGTGTAGTACACGTGTTGAAGGTGGTAGGTTGTAGTATACCGTCAGGGAATTAGGTGAGGTTATCTATGAGGTTTGTTCATTCTCGTTATAGCCTCGCTTGACGTTGCCCTACATTATATCGGCGGGGCGATATCACCCTTCAATGATCTGAGGGGCTATATCACTATACAGTACAGCTGCCGGCTATATCACTATACAGTACAGCTGGAGGGCTGTCACTCCACAGTGCATCGTCGGGCTATACAACTCTACAACAAACCTAAACACAACAAATAAGACGACAAGTGTGTTTTGTATTATATGATGTCTTTCCGATGTATTTGGTCACACTAAAATGCAAAATCATTAGATTAAATATGTATACCTTCAGCGTTAGAAATTGGCACTAGTCCATTAGTTAGGTATCATAAGGACTAGTAGAAATTTGCCATTTTTAAGGGTTTTGCTGTATCATTGTGAGGACTAGTGGACTAAAACAGTTAGTTTCTATCGCTGTGTATATATATATATATATATATATATATATATATATTTATATTTAACTCATATAATCCATATTATATAGTAATTTTGAAATTTGGAAATTTGGAAAAGAATGCCAAGAGTTTAACGAACTTTAACAACGTTGGGGTTTGTAAGATAAGGTAGTTTTGGTATATTTAATATTTTATTTGGGGTTTAAATAGGCGACTAATTAGTCCTGTTTTAGGGTATATGCCTAAGGCTTTGAATTTTTCTAATTTATTTTGAAGATTTAGGATTGATTCTAGTGGTCCACCAAGATTTAGGGTGGTCTGTAGTGTTGTTCGGTCAGGTAGTGTGTGTCATGAATGATCATATATAAATGATAGCTGTTTGCAATGTGGGCAACATTGTGTGTAATTACGTATTTTAAGGTGATTATTTAGTTTGGTGTGGCCTGTTTGTAGTTTAGTAATTATTCTCTCGATTTTTTTGGATGGGTGTAGTATTTTTGGTTTATTTAGGGTTTTTGTGAGTACTTTCCTGATTTGGCTATTTGAGTCAAGACCGGACTTATGCCGATTTTATAGTGCTGGTCCACTGAGATACAATGACGCAGTTAAACACAGAATGCTGACCCCAAGCGGACCAGTCCTTGTTTAAGCCCCTGAATGCCGATCGCCAGGCAGGGTGACAACAAGTACCATACCATACTTTAACGTCTTTTGGTTTGATGCGGCATTGGATCGAACCCCAGGCCTTCCGCTCTCAGGTCGGACACTCTACCACTAGACTAAGAAGGCGGTCGAAAGTATTAGAATATATATATATATATTCAATGGTCTCGAGTTATGGCCTAAAAAGGGATTATTCACTAGTGTCAGCATTGTTAAACACTGACATATTCTCCGATACAGATAATACAAAATTGTAGACTTGTTAGGTCTGGTTTAATTTTACTACACAATATCCTGTCACTCAAGGAGCGAGTTCCGGTATTGGAGAGGGGACAGCTTTGCATTTTGCCAAACATGGAGCCAAACTCTCGATAACGGGACGAGATAAGACGAGACTGGAAGATGTCGCAAAGCGATGCTCAGAGTGCGGGATACCTGCTGATGACGTGAGTGTTGTAGTATTGTACTTCCTGTCTTGTAAACCCCAAGTACGTTGCTATTTTATTAAAATATTTTATTTTTGTACAGCATATTTCTTTCCATCTTTCCATTTAGTTTGCTTTTCTGCATGAGTGAGTGAGTATGTTTTTGTGCCGCTTTTAGGAATATTCCAGCAATATCATGGCGGGGACGCCAAACTTCACACATTAACCCATGCGGGGAATCGAACCCGGGCCTTCGGAATGACGAGCGAATGATTTAACCACTAGGCTATCCAACCACCCCTTTTCTACGCGAGAACAAAGGTTACACTGAATTTGCTGTTGTAAGTTAATCACGCCCCCAATAATCAGGGGAGATAACCTCAAAAGGTCCGCCAGTGAAAATCTGAAAAACTGCCACGGCACTGCAGTTGACCCACTTTCCACGTTATGATGACATAGCACTACCCCGCTACCACAAGCAAAGCTGCATATCACATGATCGGACTTGTCTCTGGTTTGTGGACAAACTCGGTACATATATACTGAAATCAGAGCAGTCAATCCTAATGAAAGTCTTATGAGCTATACCTAATGTGTTTTCAATTTAGAGGTTTCAAACGTTGAGATCGATAGCTGTAAATTTCATTCGAAACCGACCTCGTCAGCGTGAGGGTTCAAATTTGATAGGTGTATCGGTATCGGATTGGAGTTCCATACATCTAACTTTGAAAACACAGTAGGTTTATCTCCATTCTACAGAAACAGTGAAGCTGGAATTTGGAATGAATGTTCTTTTTATTGTGATTTTGTTTGTCATTTTGACAAAGACATCTAAAATTTTGAATTTCAAAAAAGGTCTTAATCTAAAGATCCACAAGCGTAGGAAGATGTGTTAAAGATAATGCCATATGATGTCTACCTCGCCACGATGCTTGGTCATCGTTCAGATTCGCTGCTTATTTCTCTCCCGTCCAGTCTTAGCATGAACGAAGGTCTACATTGCATGAAGACCATTATGACATCATACTAATGGTGTGACTATATAGAACTTAACGTTGCAAAGATCGCTTCGTTGTCCCGAGGGAGAGCCGGTAGAGCACTGATTACAGGCTGTGTGCACTAGAGGATTATATTATCTCAAACTGGAAACAGTTAGGTATTATAACGTAAAGTATGGTTCTAGTACAGGCAAACATACGCGGCATAAAATCCATCGTCATTGATGCCTGAATTCCATCATTCAACCTTTTGATTAAGGCCACATAACTCATCATTTCTGCCATTACGAAACATTTCGAATGTTTGTATGACTTTTTTCAGTTCACCAAAAGTACTATCAGAGGAAAACTTGTTGACAGAGCCGAGATTGCAGAAATATGTCAGGTGATAACAGGAAAGATGAAATCCTTTCTGTTTGATTTTCAGATTCTGACCCTTTGCGGGGACCTGACTGACGCGGCCTTCAGGAAGGCGACAGTTGAAAAGACAGTCGCCAAGTTTGCCAGGCTCGATGTGCTGGTACGTGTGCGAGTGTCAACCGTTGGCTGACGTTTCCAACCTTAAATATACTATAAAAAATCGATGTATGTCTTTTTCCTCTTCACTGTTGTGTTTCGAATGCATAAAACATCTGGAAACGTTTTATAACATATTTGGAACAGTTTTTCAATTTGATTCCGTTGCATTTTGTTTGTTTGCTTGTTTGAGGTTGTTTGAGACATCTACATATTATTATAATAAATAATAAAACGGAGATTGCTGCATCTGGGTTTCGCCGCGATATGTTGGAATATTTCTGACGACAAAAAAAACGACATTTACGCACTCACGGGCCGAGAGAATAACACCTTAATCAAGGGCCCCTCGTTTGTCTGTGGTTAGACATGTATGACCAGGTAAGCGTGTTGTTCATCACCTAACCTTCTCGTGTTGCAGGTGAACAACGCGGGTATGTTGTACCCAGGGGCGTCCATGCAGATGGCGGAATCCGAGTACGACCAGATGATGAACCTCAACATGAAGGTGCCCTTCCTCCTGTCCCAGCTGGCAGTTCCCCATCTGGAGAAGACGCAGGGTGGGTACATCTTGGGCAAGCACAGGGTGGGCACATCGGAGGGCGACGTGGGTGGGTACATCTGGGGGAAACGTGAGTGGGTACATCTAGGGCAGGCACAGGGTGGGCACATCGGAGGGCGACGTGGGTGGGTACATCTGAGGGCGACGTGGATGGGTACTTCTTGGACAGGCGCTGGGTGGGCACATCGGAGGGAGACGTGGGTGGGTACATCTGAGGGCGACGTGGATGGGTACTTCTTGGACAGGCGCTGGGTGGGCACATCGGAGGGAGACGTGGGAGGGTACATCTGAGGGCGACGTGGATGGGTACATCTTGGGCAGGCGCTGGGTGGGCACATCGGAGGAGACGTGGGAGGGTACATCTGAGGGCGACGTGGATGGGTACATCTTGGGCAGGCGCTGGGTGGGCACATCGGAGGGAGACGTGGGTGGGTGCATCAGGGGTAGACGTATGGTGTGTATATCTCGGGGAGACCCAAGGTGAATGGATACATCTGGGGGAGATACATGGTGGGAACATCAGGAGGAGATGCAGAATGGGTACATCTGCGGAGACACGGGTGGGTACATTTTGGGGATACGCACGATGGGTTATTTTGGAAAGACGCAGGGTGGGAAGATCTGGAGGACACACGGGTGGGTACATCTGCTGTAGATGTCATGGTGTTGGAATGTTTGCTATACTACTCAAGGTATGCTGAGGATCAAGTTTTGATCCAACAAGTGACCTCAGTTTCATTATGAACGGACAGGAATACAGTATTGGGCACACTGTGTACGAGGTGCTTGAAATCCTGTGTTTGGATGTGTCGTGACATTACAAAACATTTGCTACTCAGTGTCAAAGACGTCGTTTGACAACCAAAGAATTAGGCAGATGCACGGGCATGCTTCAAACTGGGTCAAAAAAACGTCACGTTGCAAACGTCTCTGGTGCCAGCGAAAAGTGTGATCATCAGGGCATGGAATCAATATCTGACGTTTGGATCAGCCACCTAGTGACATGCAGGGGTTCGACAGCGTTCCACCACACAGACGGAATCTCTTGATTGCAGCAAGACTTCGTGACTGCCACTACACTCAGAAATGACATGCGGAACGCCAGTGGCGTTTTGGTTTCTACTCGAAACGTCCGTAAATCGTGTCCGTGTGACTGGTCTCCGGTCACGGAGGGCATGCATTCGCGTCCCACTGACCCGACATCATATGGAGGCACGTTTGGATTAGGCTGAAGATAACGTCAATTTGACAGACCAGAACTGGGCTCCAGTATTTTTCACTGATGACTATAGAAACTGTCTTGACTTCACAGATCACCGTGCCCCAGTGGCTTATTCAAGGAAAAAGATTTCAGGAAACGGACCGGACTTCATCCTCATGTACGATAATGCACGACATCATCGTGCCAGGGTGGTTGATGCCAACTTTGAACAGGAGAGCATTGTCCGCATGTAGTGACACGCAGGTCACCAGACCTCAGCCCTATCGAATTCACGTGGAACGAGCTGTAGATCGCCCTCTCACGACGCCCTGTCCTTCCGGAAACACGTCAGGAACTCGGCAATGTTTTTACTGAAGAGTGGAACAATCTTCCCATGGCAACAACCAGACACTTATTCGGAGCACCAGACGACGGTGCCAGGCAGTGATCGCATCACGTGGACAACATACGCGCGACTGAGAGTGATTCTTTTTCAAAATTGAATTTGTTTTCGTGATTTTTCTACGTTTCAGTTTTGGTCAGATACTCTGATATTTTGACGGTTGATCTGACTGATTATTGGTCGGATGGTGTTTGTTGGCTTTGCTTCACATGACGGCTGACGTTTGTTAGGTGAGGTGAAATTTGGTTTAACGTCACGTCCAAGATTATTGCCCGTACATAGCGACGTGCATGCACGTGTGTGTGTGGCTGCTTGTACTAGTCCGGACTGATGCCGATTAAAAGCTCACTAAGATACCATGCCGCAGTTTAACATGAATAACCCACTTAGTTGACGTTTGTTCATTAAACATGTCTTCATGCAATATGGTCCTTGCCTAACTCAACAGATGCACGCAATTTGACGTATTATATTTTAAAATGGTGATCCTCAGCGTTCTTTGACTCGAAAGGGTTAGTGCGTATTTACAAAATAACGTCTTCAGTTCCGAAAGTCATTGAGTAAATATGATTTTAGAAGAATTCTACAAATACCGTGCTGGGGTGAAATATACACGTTCCACACAGACGGAAAATCGATACCGATTCTTTGGCATCAATAGCATCACTCCTGTGATCCTTGATCCTGAGAATTTCTGCAATTCTGTCTATGGTCAACCTGTGACAGCAAATAAAAGCAGTAATTTCATTCTTTGGACAGGCCTTTAATTGGCTGCTTTATTCGTTGATGTATTACAGTCTTTAAACTGGGTCCTTCTTGCAGGGAACATCGTAAACGTATCCAGTTTATCCGGAGCCAAGTCGGTGAGTATTACAAGGTTTTTGGTATGCAGGGTTCGGTCATAGTTTTTCAAGTCCCAAGGTATTGCGCATCCTGTGTCGTGAAGTGACGGAGCCAAGATTGCTCATCAACTCGGCTCCTTCTGAAGTTACGTGTATTTTGGTTTGCATGCTTATCTGAGAGATAAGTTCGAAAATTGGTCCCGTCAATTAATTGTTTTACAGAGTTTCGTCCTTCGAAGCATGTTATTTGTGCAATAGGGGCAAATTTTCAGAAACAACTGATGTTTACTTATCTAAGAGATACTTATCAAGACTGAGTTATTTTTTACAGAGAAAGGGCCTTTTGTGTGTATTAATTTCACATATAATCATTTTTTTCTGATGACAAAAAGCGGCCCAAGTGCGTATCTCTTCCTAATGTTTTATGGGGCTCTTTTTTAAAGTTCATGTTCTTTACTATAAGAACAAATGTCTTGTGTCCCTCATTGCGGGGGTGATAGTAATAACGCTGTTTTCTTATATTAAATATAAATATAGTTTGTCGTTTCTGAACGCCATGGCATCTACACACCTAAAGAAGGATTTTTTGTGGGTTTTCTTTTGTTAAAACACAATTTTCCAAATTGGTGTTGTAAATAAATTTAGCCAAAAGCTGTTTGAGAAAGCGGACATTTGTATAAGGTGGTCAAAATGTGCTCAGCGCTCAACTGACCCGACCCAACGTGGAGATATGTCCAATCTTCACACAAAACGGTATTGTATCGGGGTAAAAGATCTGATTGTAATGAGATTGATTCATGACCGTGACCCATCTTTGTTCAATCAGTGTTTTAAATCTTCATTCGAGAATACAAAACAACGATTGTTATGTTGTCACGAGGTTGCTGGACGTGTCTCATGTGTTCCAGATGCCGGAGATCGGGATCTACTGCGTCAGCAAGGCCGCCATGGATATGTTCACGCAGTGCCTGGCTTTAGGTGAGAGTCTGAGTGGGTGACTGTTATGATGGGATGAATGTATGGGTGGGATGACTGTTAGGATTGAGTGACTGTGTGCGTTGGAGTTTTTCTTGGTGGATTGAGAGGTAGTTTACCCAGCCTCTCCCGGGAACGGGTTATAAAGTGGTATTGTGTATTTATAGATATCTACATGCATTCCTTATGGTCTTCAATTTGTTTGTCTCCGTCATTTACGTTCAGGGCCCACTTGCACAAAGCGATCTTAGCGCTAAGACTATTGTAAGCCATTGCTAAAGTATGGGAGTTACGATAATCTTAGCGCTAAGCTTTGTGCAAGTGGGCCCAGGACCTTCATAACACGTTCGTAAGATTAGCACCTTCTTCCAGTGTGTGTAATCTGGTCGGTAGATATACACCCCTACACGGAATAATGGGACTAACCCATAGTACTGGAAGGTTGTTTCGGGGATTTGTGTTCCAGTTCTTCCAGTTCTTATGATACGTAACATTAATGTAGGTGTTCATATAATTATTTACGTGGGGGTCAGATCAAAGAGTTTATTTATGTTTATCAGAACATTACATTTGTTTATGCGGTTGTTTTTCCTTCTGCAGAGCTCGCGCCCAAGAAAGTTCGGGTAAACTCTGTGAAGTAAGAATTTCTTTTTCGTAATAGAACGTGTGATACATTTGACGAGCACGTCTGATTAACTATCAACGTTATCTGTGTGTATTCTTGAAATACAACACATTTGTAGGCCCATTTTCAGTTGTAATTAGATACTTGTGTCAAACGAAGATGTTTTCTATGGAATTGGGGTAAGCATCTACTGCGGGTTGATATGTACTACCAAAAAGAAGTTAAAGAACACCCGATTCTTCATATTAATCTGTTACACTCTTAATCAATCGTTAATCTGTCATACCATGTTTAACTGTAGTAATATGAAAAAAAGAAGTTTTCTTTAACGTCTTTTGAGTGGTATACACAGACACATATAAGTGGATTGTGATGACGTGAATCAAATTTTCTGGGAATGGCCCGGGTGGTATTTCGTAGACAACAATAAATCTACTTTGAAGGATGGCTATTTATCAATATCGGTTCAATCACATACCGTTCATCCATGCCTCAGATTACGTTATAGTTGGGGCGGTCGGGTAGCCTAGTGGTTAAAACGTTCGCTCGTCACGCCGAAGACCCGGGTTCGATTCCCGACTTGGGTACAATGTGTGAAGCCCATTTCTGGTGTTCCCCGCCGTGATATTGCTGGAATATTACTAAAAGCGGCGTAAAACATATACTCACTCACTCACGTTATAGTTAAAACCAGAATCTGAGGTTTTGGTTTAAAACGTAAACCTTGAGTGAGGACTAACTTCTGAAACGTCTACGTGCATGAAGTACCAGAAAGAATAAGAAAACAATAAGTGAAACAATACAATAGTCGTGGTATAAAACGATTGCGATGACAGCAGGCGAGATAAAGACAACATGCAGCATGCACACAACTGAAGACATGACATGTAAGATTGAACACCCTTTCATCACTGGCTCAGTGGGTTACAATACTAAACACGATATGTGAGGTTACAGGTTCGATTCACGTCATGGAGTTTTCGTGTGGAAAAAAAATAATCAGTCAAAAATCAACATTAATTGCATATTAAAGTTTACACAATTCAAATGTAAACCATCTCAGGAGGTCTCACTTGAAAGTAGTACCTCTCACAAGGTTACTATGAGATAGCAAGCTACCTGCAATACTATAGGCAAAGGTGGTAGTAGGTTTATTATGTAGTCAATCTGTATCAAACGCCAGACTAGCATCTCAGCTCCATACACCGCTCTTGTTTCAGCCCCGGCACTGTGGTGAGTTTGATACTCAGACGGGAGGGCGCAACGTTTCACGACAAGGACGACGAGTACACCAAGGTCAGCGGCTACGTTACTTTCTCTACAGTATTGATGCTGACCAGACAGATCTCAACTGTCGTAATGTGTGATGCGTCAAATTACGTGTCACCTATTCCGTCAGTAGATTAAGTCTGTTTATGGGATGTCAGATATTCGTGGTCGTCCTGGTCACTTACCTTAAATAAGTATTTACCTTAAATATTGGCAGGGGAATATTCGTCACCACTGCCCCCTTCCGTAACCTGCAAGAAGATACGTCACCACTGCCCCTTCCGTAACCTGCAAGAACATTCGTCACCACTGCCCCCTTCCGTAACCTGCAAGAATATTCGTCACCACTGGCCCCCTTCCGTAACCTGCAAGAATATTCGTCACCACTGGCCCCCTTCCGTTACCTGCAAGAATATACGTCATCGCTGCCTCCTTCCGTAGCCTGCAAAAATATTCGTCACCACTGCCCCCTTCGGTAACCTGCAAAAATATTCGTCACCACTGCCCCCTTCAGTAACCTGCAGGAACATTCGTCACCACTAGCCCTCTTCCGTAACCTGCAAGAATATACGTCACCACTGCCCCCTTCTGTAACCTGCAAGAACATTCGTCCCCAATGGCCCCTTAACCTGCAGAAACATTCGTCACCATTGCCCCCTTCCGTAACCTGCAGAATAGTCGTTACTACTACCCCGTTCCGTAACCTGCAAGAACCCTTGTCACCACTGCCCCCTTATGCTACCCACAAGAACATTCCTCAGAGACGAAAGGGCTTCTTCTTGTTCGTCCCTGCGCAGTCTCATTCAATCCGATCTTCCTGCTTTCCTACTTTCCCCAAATACAGTTCACGTCATAACGACCTTTCACGAACTTTGACGGACCAGTAAATGACTAACAAGAAATCGACATCAGCCAATCAGATAGACTAACATCTAGTCTCTGAAATGAACATATCCTACATAAAAAAAACATTTGTTCAGTTATCTTAATAAAAATATAATAAAAAGGAGCCCAGTGACTCTCTTCATTTTCAGATGCTGCAGTGATCTAGACTTGCCAAACATTATAGACTTGCATGGGCTGTATTTGATATTTGTATCAGGGTCTGTAAGACAGACTACCAATCAGAAAGCAACGTTTTCGAGCTTTACGGCACTTGTTCCAAAATGGTGGCTTCCATTCTCCACAACGATTTGAAAAATATTTTGACGAAGTTCTAGATTCAAAATTTGAAAACTGATCGAAAGAAAATTCTGATATTGTATGGCAATACTTTGTCAGGAACTATAGAAAGTCTCCTCTGTGTCAAACGTTTCACCCATTGGAGAAAAAAAAGACTGATTTTGACGGAATCAGTCGTACAACTGTTGTTTGGAATGCCCCGTGTTCCATGCATTCGTCACCACTCGCCCCTTTCCGTAACCTGCAAGAATACTCGTCCCCCATCGATGAATGTTATGTGCGAAAATACGACGAACCAATCAGAATGCGCGTATGATTTCAAGTTCCGCGTCAAAGAATCCCTCAGAAATAACTTTTGATTTTACGCATGTCTTACATCTAAAAATATACCAAAGACACAGTTAAATGTGTTCAATTATACCGTATAATTCCGCACGCCCCGATGTGCTTTAAATTGCATCTGAAATATATATAATATATGGGGAAAATGTGTGAACCATTACGCAACGAGTTGACAATTGTTTTAGGTATGCCCGTTTGCGCTAAGACGGAACCCGGTCTCAAAAATGGCTACGAGAGGGGCACGAGTCGCTATTCGGCTTGTCCCGGAATAACACGAGTTGGTCACGAATGGCGTTGTATGGTTACAAAACACATTCGGACTTTCATTTTCGTGATCTCGTAAGCGACGCTCCGATTGGCTGGATGGAGGGTCGTTCTGGCCTGTAACTGAATGTCCTCAGATCTTTGTGAAGCTGCAGCGAGAGCTAAGATCGGATTTTAGTTTGACTGGCCCCTGTGGTACTATTGTCCTGAAAGGTCATTGTTATTATATTTCCAGTTCTTGGAGCAACAAGCTGGTCGCCACCCCCTTGGCAGAGTGGGCCAACCTCAGGATGTGGCTGAGTCCATTGCTTACCTTGCTTCCGACGCTGCGAGCTTTGTGACGGGACAGCTCATTTTTATCGATGGGGGTCTACACTGTGTGTGTGCTGGCGTCTCCAAGTGA
